# Supplementary material for: Accurate MHC Motif Deconvolution of Immunopeptidomics Data Reveals a Significant Contribution of DRB3, 4 and 5 to the Total DR Immunopeptidome
Source: Front Immunol. 2022 Jan 26;13:835454. doi: 10.3389/fimmu.2022.835454 (PMC8826445; doi:10.3389/fimmu.2022.835454)
Supplement: Supplementary file 2 [file Table_4.xlsx]

## Sheet: IHW09023
Peptide	Length	Accession
APARFKAKFVGDPALVLNDIH	21	Q14118|DAG1_HUMAN
KPITPETAEKLARDLKAVKYV	21	P60953|CDC42_HUMAN:P60953-1|CDC42_HUMAN
DDSELEGQVISCLKLRYADQR	21	Q92896|GSLG1_HUMAN:Q92896-2|GSLG1_HUMAN
DDRADLAKYICENQDSISSKL	21	P02768|ALBU_HUMAN:P02768-2|ALBU_HUMAN
LPLPTPKVIGIDLGTTYCSVG	21	P48723|HSP13_HUMAN
GPPKLDIRKEEKQIMIDIFHP	21	P15260|INGR1_HUMAN
DTQFVRFDSDAASPREEPRAP	21	P30480|1B42_HUMAN:P30460|1B08_HUMAN:Q31612|1B73_HUMAN:Q95365|1B38_HUMAN:P30475|1B39_HUMAN:Q29836|1B67_HUMAN:Q29940|1B59_HUMAN:P30495|1B56_HUMAN:P30493|1B55_HUMAN
LPEGAKNIEIDSPYEISRAPD	21	P04843|RPN1_HUMAN
LPSEKAIFLFVDKTVPQSSLT	21	P60520|GBRL2_HUMAN
KPPKPVSKMRMATPLLMQALP	21	P04233-2|HG2A_HUMAN
VPPEVTVLTNSPVELREPNVL	21	P01903|DRA_HUMAN
VDDTQFVRFDSDAASQKMEPR	21	P30443|1A01_HUMAN:P30455|1A36_HUMAN
IPLIPGAGEIIIADNIIKFDH	21	P28288-2|ABCD3_HUMAN:P28288|ABCD3_HUMAN
DPNPDDPLVPDIAQIYKSDKE	21	P51668|UB2D1_HUMAN
NNQWMIVDYKAFIPGGPSPGS	21	Q8NHP8|PLBL2_HUMAN
LEEDVKIYLDENYERINVPVP	21	Q9NQX7-2|ITM2C_HUMAN:Q9NQX7|ITM2C_HUMAN:Q9NQX7-3|ITM2C_HUMAN
GPAVVGQFIQDVKNSRSTDSI	21	Q86VP6|CAND1_HUMAN:Q86VP6-2|CAND1_HUMAN
ERNDLIVFLADQNAPYFKPKV	21	Q8TB96|TIP_HUMAN
EEDVKIYLDENYERINVPVPQ	21	Q9NQX7-2|ITM2C_HUMAN:Q9NQX7|ITM2C_HUMAN:Q9NQX7-3|ITM2C_HUMAN
EPKEDLPVITIDPASPQSPES	21	P19634|SL9A1_HUMAN
VDDTQFVRFDSDAASPREEPR	21	P30480|1B42_HUMAN:P30460|1B08_HUMAN:Q31612|1B73_HUMAN:Q95365|1B38_HUMAN:P30475|1B39_HUMAN:Q29836|1B67_HUMAN:Q29940|1B59_HUMAN:P30495|1B56_HUMAN:P30493|1B55_HUMAN
ADDRADLAKYICENQDSISSK	21	P02768|ALBU_HUMAN:P02768-2|ALBU_HUMAN
DKTDLEAKKMYFDAVQAIETH	21	P33908|MA1A1_HUMAN
ACRVNHVTLSQPKIVKWDRDM	21	P61769|B2MG_HUMAN
DSELEGQVISCLKLRYADQRL	21	Q92896|GSLG1_HUMAN:Q92896-2|GSLG1_HUMAN
KKILNKKKLKRKQKSKSKVKT	21	O75592-2|MYCB2_HUMAN:O75592|MYCB2_HUMAN
IVIQEEVVEIDGKQVQQKDVT	21	Q9NU53|GINM1_HUMAN
KKAKKKLAATPKKAKKPKTVK	21	P07305|H10_HUMAN
AKPKTAKPKAAKPKKAAAKKK	21	P10412|H14_HUMAN
SAKKKSIRVILDLTPNYRGEN	21	P08195-2|4F2_HUMAN:P08195-3|4F2_HUMAN:P08195|4F2_HUMAN:P08195-4|4F2_HUMAN
LPKPPKPVSKMRMATPLLMQA	21	P04233-2|HG2A_HUMAN
IKPGAIVIDCGINYVPDDKKP	21	P11586|C1TC_HUMAN
APPGEFNEVFNDVRLLLNNDN	21	P47755-2|CAZA2_HUMAN:P47755|CAZA2_HUMAN:P52907|CAZA1_HUMAN
KAKALKAKKAVLKGVHSHKKK	21	P62750|RL23A_HUMAN
DGVIKVFNDMKVRKSSTPEEV	21	P23528|COF1_HUMAN
IPGAGEIIIADNIIKFDHVPL	21	P28288-2|ABCD3_HUMAN:P28288|ABCD3_HUMAN
KAAKPKAAKPKAAKPKAAKAK	21	P16401|H15_HUMAN
KATGAATPKKSAKKTPKKAKK	21	P10412|H14_HUMAN
KPKAAKPKAAKPKAAKAKKAA	21	P16401|H15_HUMAN
KAAKPKKAPKSPAKAKAVKPK	21	P10412|H14_HUMAN
AVGVKKQKKPLVGKKAAATKK	21	P36578|RL4_HUMAN
KPKAVKPKAAKPKAAKPKAAK	21	P16401|H15_HUMAN
KKATGAATPKKSAKKTPKKAK	21	P10412|H14_HUMAN
GKELNKSINPDEAVAYGAAVQ	21	P11142-2|HSP7C_HUMAN:P11142|HSP7C_HUMAN
VPSAKKAIYMDDDVIVQGDIL	21	Q68CQ7|GL8D1_HUMAN
KKAKKAAGAKKAVKKTPKKAK	21	P16401|H15_HUMAN
KAAKARAKAKAAQVKAKAKAK	21	Q8IV32|CCD71_HUMAN
VNVDKVLERDQKLSELDDRAD	21	P63027|VAMP2_HUMAN:Q15836|VAMP3_HUMAN
KPKAAKPKTAKPKAAKPKKAA	21	P10412|H14_HUMAN
FPDAEDKGILTVDELLAIRIP	21	P13473-2|LAMP2_HUMAN:P13473-3|LAMP2_HUMAN:P13473|LAMP2_HUMAN
DSAQNSVIIVDKNGRLVYLVE	21	P02786|TFR1_HUMAN
EDVKIYLDENYERINVPVPQF	21	Q9NQX7-2|ITM2C_HUMAN:Q9NQX7|ITM2C_HUMAN:Q9NQX7-3|ITM2C_HUMAN
IPVDEEAFVIDFKPRASMDTV	21	P19021|AMD_HUMAN:P19021-5|AMD_HUMAN:P19021-2|AMD_HUMAN:P19021-3|AMD_HUMAN:P19021-6|AMD_HUMAN:P19021-4|AMD_HUMAN
KAASGEAKPKAKKAGAAKAKK	21	P16401|H15_HUMAN:P10412|H14_HUMAN
DPLAGKVLLDGKEIKRLNVQ	20	P08183-2|MDR1_HUMAN:P08183|MDR1_HUMAN
APSSFQLLYDLKLPVEDKIR	20	P11586|C1TC_HUMAN
VDDTQFVRFDSDAASPREEP	20	P30480|1B42_HUMAN:P30460|1B08_HUMAN:Q31612|1B73_HUMAN:Q95365|1B38_HUMAN:P30475|1B39_HUMAN:Q29836|1B67_HUMAN:Q29940|1B59_HUMAN:P30495|1B56_HUMAN:P30493|1B55_HUMAN
EEADIREDDNIAIIDVPVPS	20	O43736-2|ITM2A_HUMAN:O43736|ITM2A_HUMAN
EDVKIYLDENYERINVPVPQ	20	Q9NQX7-2|ITM2C_HUMAN:Q9NQX7|ITM2C_HUMAN:Q9NQX7-3|ITM2C_HUMAN
KPGAIVIDCGINYVPDDKKP	20	P11586|C1TC_HUMAN
IDNKGIDSDASYPYKAMDQK	20	P25774|CATS_HUMAN:P25774-2|CATS_HUMAN
VDDTQFVRFDSDAASPRGEP	20	Q29963|1C06_HUMAN:P10321|1C07_HUMAN:P30510|1C14_HUMAN:P30508|1C12_HUMAN:Q95604|1C17_HUMAN:P30492|1B54_HUMAN
KKGLRIKGKRRRKKLILAKK	20	P86452|ZBED6_HUMAN
LRPDDVFIIDDADEIPARDG	20	Q09327|MGAT3_HUMAN
GPPKLDIRKEEKQIMIDIFH	20	P15260|INGR1_HUMAN
IPVDEEAFVIDFKPRASMDT	20	P19021|AMD_HUMAN:P19021-5|AMD_HUMAN:P19021-2|AMD_HUMAN:P19021-3|AMD_HUMAN:P19021-6|AMD_HUMAN:P19021-4|AMD_HUMAN
VDDTQFVRFDSDAASQKMEP	20	P30443|1A01_HUMAN:P30455|1A36_HUMAN
FGAIFFLPDSSKLLSGVLFH	20	P33908|MA1A1_HUMAN
LPGQVSGVALDPKNNLVIFH	20	P19021|AMD_HUMAN:P19021-5|AMD_HUMAN:P19021-2|AMD_HUMAN:P19021-3|AMD_HUMAN:P19021-6|AMD_HUMAN:P19021-4|AMD_HUMAN
EEDVKIYLDENYERINVPVP	20	Q9NQX7-2|ITM2C_HUMAN:Q9NQX7|ITM2C_HUMAN:Q9NQX7-3|ITM2C_HUMAN
RRPIIVISDKMLRSLESGSN	20	P21580|TNAP3_HUMAN
YPREAKVQWKVDNALQSGNS	20	P01834|IGKC_HUMAN
IGEETVITVDTKAAGKGKVT	20	P21333-2|FLNA_HUMAN:P21333|FLNA_HUMAN
QQYLPLPTPKVIGIDLGTTY	20	P48723|HSP13_HUMAN
DPKRTIAQDYGVLKADEGIS	20	Q06830|PRDX1_HUMAN
ERNDLIVFLADQNAPYFKPK	20	Q8TB96|TIP_HUMAN
KPPKPVSKMRMATPLLMQAL	20	P04233-2|HG2A_HUMAN
LPLPTPKVIGIDLGTTYCSV	20	P48723|HSP13_HUMAN
GPDRRFLRGYEQFAYDGKDY	20	P13747|HLAE_HUMAN
EPKEDLPVITIDPASPQSPE	20	P19634|SL9A1_HUMAN
VNVDKVLERDQKLSELDDRA	20	P63027|VAMP2_HUMAN:Q15836|VAMP3_HUMAN
DDRADLAKYICENQDSISSK	20	P02768|ALBU_HUMAN:P02768-2|ALBU_HUMAN
DPNPDDPLVPDIAQIYKSDK	20	P51668|UB2D1_HUMAN
DRADLAKYICENQDSISSKL	20	P02768|ALBU_HUMAN:P02768-2|ALBU_HUMAN
NNQWMIVDYKAFIPGGPSPG	20	Q8NHP8|PLBL2_HUMAN
EEGKGAVYSFDPVGSYQRDS	20	P20618|PSB1_HUMAN
SPHCPVYVPDPTSTIKPGPN	20	P08631-3|HCK_HUMAN:P08631-2|HCK_HUMAN:P08631-4|HCK_HUMAN:P08631|HCK_HUMAN
AKIEGNLIFDPNNYLPKESM	20	P04114|APOB_HUMAN
DPSGTFVQCDARAIGSASEG	20	P28066-2|PSA5_HUMAN:P28066|PSA5_HUMAN
QDRGFLVVQGDPRELRLWAR	20	Q92673|SORL_HUMAN
DIQDENQLLVADVKRLGKQN	20	O75558|STX11_HUMAN
LHGGSAPLPQDRGFLVVQGD	20	Q92673|SORL_HUMAN
NPHDIRLILSDDVLMEKYEE	20	Q9NV58-2|RN19A_HUMAN:Q9NV58-3|RN19A_HUMAN:Q9NV58|RN19A_HUMAN
SPESRLSFQHDPETSVLVLR	20	Q14697|GANAB_HUMAN:Q14697-2|GANAB_HUMAN
RNDLIVFLADQNAPYFKPKV	20	Q8TB96|TIP_HUMAN
IPNLRNVVALDTEVASNRIY	20	P01130-2|LDLR_HUMAN:P01130-3|LDLR_HUMAN:P01130-6|LDLR_HUMAN:P01130-4|LDLR_HUMAN:P01130-5|LDLR_HUMAN:P01130|LDLR_HUMAN
LPEEIQRDILLEKKKVAQDQ	20	P33908|MA1A1_HUMAN
DDTQFVRFDSDAASPRGEPR	20	Q29963|1C06_HUMAN:P10321|1C07_HUMAN:P30510|1C14_HUMAN:P30508|1C12_HUMAN:Q95604|1C17_HUMAN:P30492|1B54_HUMAN
LPSEKAIFLFVDKTVPQSSL	20	P60520|GBRL2_HUMAN
AELDPFGAPAGAPGGPALGN	20	P09496-5|CLCA_HUMAN:P09496-2|CLCA_HUMAN:P09496-4|CLCA_HUMAN:P09496-3|CLCA_HUMAN:P09496|CLCA_HUMAN
SPDDPSRYISPDQLADLYKS	20	P06733|ENOA_HUMAN
FRDKEICADPRVPWVKMILN	20	O00626|CCL22_HUMAN
SPEEDLNFVTDTAKALADVA	20	Q92542-2|NICA_HUMAN:Q92542|NICA_HUMAN
DSAQNSVIIVDKNGRLVYLV	20	P02786|TFR1_HUMAN
LEEDVKIYLDENYERINVPV	20	Q9NQX7-2|ITM2C_HUMAN:Q9NQX7|ITM2C_HUMAN:Q9NQX7-3|ITM2C_HUMAN
KPITPETAEKLARDLKAVKY	20	P60953|CDC42_HUMAN:P60953-1|CDC42_HUMAN
KAKAPKPKAAKPKSGKPKVT	20	P16402|H13_HUMAN
SDGVIKVFNDMKVRKSSTPE	20	P23528|COF1_HUMAN
VIQEEVVEIDGKQVQQKDVT	20	Q9NU53|GINM1_HUMAN
DDTQFVRFDSDAASPREEPR	20	P30480|1B42_HUMAN:P30460|1B08_HUMAN:Q31612|1B73_HUMAN:Q95365|1B38_HUMAN:P30475|1B39_HUMAN:Q29836|1B67_HUMAN:Q29940|1B59_HUMAN:P30495|1B56_HUMAN:P30493|1B55_HUMAN
DSGHTLRGLFIIDDKGILRQ	20	Q13162|PRDX4_HUMAN
VPELPLVVEDKVEGYKKTKE	20	P36578|RL4_HUMAN
VPSAKKAIYMDDDVIVQGDI	20	Q68CQ7|GL8D1_HUMAN
AKKPAAATVTKKVAKSPKKA	20	P16403|H12_HUMAN
KPSPSCSSGGSDNGCEGGED	20	Q9ULD6-4|INTU_HUMAN:Q9ULD6|INTU_HUMAN
DGVIKVFNDMKVRKSSTPEE	20	P23528|COF1_HUMAN
IPGAGEIIIADNIIKFDHVP	20	P28288-2|ABCD3_HUMAN:P28288|ABCD3_HUMAN
AKKKSIRVILDLTPNYRGEN	20	P08195-2|4F2_HUMAN:P08195-3|4F2_HUMAN:P08195|4F2_HUMAN:P08195-4|4F2_HUMAN
LPKPPKPVSKMRMATPLLMQ	20	P04233-2|HG2A_HUMAN
LPHWAKVVLTDPEAAKYVHG	20	P04062-3|GLCM_HUMAN:P04062-4|GLCM_HUMAN:P04062-5|GLCM_HUMAN:P04062-2|GLCM_HUMAN:P04062|GLCM_HUMAN
KKAGAAKAKKPAGAAKKPKK	20	P10412|H14_HUMAN
RPDDVFIIDDADEIPARDGV	20	Q09327|MGAT3_HUMAN
ADDRADLAKYICENQDSISS	20	P02768|ALBU_HUMAN:P02768-2|ALBU_HUMAN
APKAKKEAPAPPKAEAKAKA	20	P62750|RL23A_HUMAN
KAKIILKIGSIAGAILIVLI	20	Q12908|NTCP2_HUMAN
KPKAAKPKTAKPKAAKPKKA	20	P10412|H14_HUMAN
ETEKDCLNLDKNLIKYDLQN	20	P08575|PTPRC_HUMAN:P08575-2|PTPRC_HUMAN
TIDLLNTGEKLFIFRNPKEP	20	Q86UK5-2|LBN_HUMAN:Q86UK5|LBN_HUMAN
GPSASKICNDLRSSRARLLE	20	Q5VW32|BROX_HUMAN
KPKAAKPKSGKPKVTKAKKA	20	P16402|H13_HUMAN
DAEKAQGQKKVEELEGEITT	20	Q10589-2|BST2_HUMAN:Q10589|BST2_HUMAN
NPTTGELVFDPLSASDTGEY	20	Q9Y624-2|JAM1_HUMAN:Q9Y624|JAM1_HUMAN
DDLGNTVIHLDQALARMREY	20	Q15154-2|PCM1_HUMAN:Q15154|PCM1_HUMAN
EEALRLALDDVAALHGPVVR	20	Q96RQ9|OXLA_HUMAN:Q96RQ9-2|OXLA_HUMAN
RLQHTAIQQCNIMQEAVVQY	20	Q8NF91-8|SYNE1_HUMAN:Q8NF91-2|SYNE1_HUMAN:Q8NF91-4|SYNE1_HUMAN:Q8NF91|SYNE1_HUMAN
PGAGEIIIADNIIKFDHVPL	20	P28288-2|ABCD3_HUMAN:P28288|ABCD3_HUMAN
KAVLAAIIIVNLKGMLRQLS	20	Q9BXS9-6|S26A6_HUMAN:Q9BXS9-7|S26A6_HUMAN:Q9BXS9-4|S26A6_HUMAN:Q9BXS9-2|S26A6_HUMAN:Q9BXS9-3|S26A6_HUMAN:Q9BXS9|S26A6_HUMAN:Q9BXS9-5|S26A6_HUMAN
KAAKPKAAKPKAAKPKAAKA	20	P16401|H15_HUMAN
DSELEGQVISCLKLRYADQR	20	Q92896|GSLG1_HUMAN:Q92896-2|GSLG1_HUMAN
RPIIVISDKMLRSLESGSN	19	P21580|TNAP3_HUMAN
RPDDVFIIDDADEIPARDG	19	Q09327|MGAT3_HUMAN
AIVDVHFDPTTAFRAPDVA	19	O00468-6|AGRIN_HUMAN:O00468-3|AGRIN_HUMAN:O00468-5|AGRIN_HUMAN:O00468-4|AGRIN_HUMAN:O00468-7|AGRIN_HUMAN:O00468|AGRIN_HUMAN
HLVEEIQLFPDPEPVRNLQ	19	Q9H3S1|SEM4A_HUMAN:Q9H3S1-2|SEM4A_HUMAN
QPTEKVLADTKELVSSKVS	19	O60664-3|PLIN3_HUMAN:O60664|PLIN3_HUMAN
LPTPKVIGIDLGTTYCSVG	19	P48723|HSP13_HUMAN
EDVKIYLDENYERINVPVP	19	Q9NQX7-2|ITM2C_HUMAN:Q9NQX7|ITM2C_HUMAN:Q9NQX7-3|ITM2C_HUMAN
NPTTGELVFDPLSASDTGE	19	Q9Y624-2|JAM1_HUMAN:Q9Y624|JAM1_HUMAN
DVWEKWYIPDPTGKFNLIR	19	Q68CQ7|GL8D1_HUMAN
EEADIREDDNIAIIDVPVP	19	O43736-2|ITM2A_HUMAN:O43736|ITM2A_HUMAN
DTQFVRFDSDAASPREEPR	19	P30480|1B42_HUMAN:P30460|1B08_HUMAN:Q31612|1B73_HUMAN:Q95365|1B38_HUMAN:P30475|1B39_HUMAN:Q29836|1B67_HUMAN:Q29940|1B59_HUMAN:P30495|1B56_HUMAN:P30493|1B55_HUMAN
LEEDVKIYLDENYERINVP	19	Q9NQX7-2|ITM2C_HUMAN:Q9NQX7|ITM2C_HUMAN:Q9NQX7-3|ITM2C_HUMAN
LPSEKAIFLFVDKTVPQSS	19	P60520|GBRL2_HUMAN
DTQFVRFDSDAASPRGEPR	19	Q29963|1C06_HUMAN:P10321|1C07_HUMAN:P30510|1C14_HUMAN:P30508|1C12_HUMAN:Q95604|1C17_HUMAN:P30492|1B54_HUMAN
LRPDDVFIIDDADEIPARD	19	Q09327|MGAT3_HUMAN
GPDPTTVYVDLKSLRHDRV	19	Q9P265|DIP2B_HUMAN
DGDLTLYQSNTILRHLGRT	19	P09211|GSTP1_HUMAN
IPGMVVVADKTSELYQKTY	19	Q8NHP8|PLBL2_HUMAN
EPGDIIIVLDQKDHAVFTR	19	P31689-2|DNJA1_HUMAN:P31689|DNJA1_HUMAN
RNDLIVFLADQNAPYFKPK	19	Q8TB96|TIP_HUMAN
VDDTQFVRFDSDAASQKME	19	P30443|1A01_HUMAN:P30455|1A36_HUMAN
GGNRKTILEDEKRLAHPFS	19	P01130-2|LDLR_HUMAN:P01130-3|LDLR_HUMAN:P01130-6|LDLR_HUMAN:P01130-4|LDLR_HUMAN:P01130-5|LDLR_HUMAN:P01130|LDLR_HUMAN
VPPEVTVLTNSPVELREPN	19	P01903|DRA_HUMAN
QPTGGQVLLDEKPISQYEH	19	Q03519-2|TAP2_HUMAN:Q03519|TAP2_HUMAN
DDTQFVRFDSDAASPREEP	19	P30480|1B42_HUMAN:P30460|1B08_HUMAN:Q31612|1B73_HUMAN:Q95365|1B38_HUMAN:P30475|1B39_HUMAN:Q29836|1B67_HUMAN:Q29940|1B59_HUMAN:P30495|1B56_HUMAN:P30493|1B55_HUMAN
IKPGAIVIDCGINYVPDDK	19	P11586|C1TC_HUMAN
SELDQLRQEAEQLKNQIRD	19	P62873-2|GBB1_HUMAN:P62873|GBB1_HUMAN
QPIHNLLMGDTKEQRILNH	19	P21964|COMT_HUMAN
SPLITVFTDDKGAYSVGPL	19	Q5JPE7-3|NOMO2_HUMAN:Q5JPE7-2|NOMO2_HUMAN:Q15155|NOMO1_HUMAN:P69849|NOMO3_HUMAN:Q5JPE7|NOMO2_HUMAN
GPGIVGNVLVDPSARIGQN	19	Q9Y5P6|GMPPB_HUMAN:Q9Y5P6-2|GMPPB_HUMAN
YPREAKVQWKVDNALQSGN	19	P01834|IGKC_HUMAN
IDNKGIDSDASYPYKAMDQ	19	P25774|CATS_HUMAN:P25774-2|CATS_HUMAN
ENDNTVLLDPPLIALDKDA	19	O94985-2|CSTN1_HUMAN
VDDTQFVRFDSDAASPREE	19	P30480|1B42_HUMAN:P30460|1B08_HUMAN:Q31612|1B73_HUMAN:Q95365|1B38_HUMAN:P30475|1B39_HUMAN:Q29836|1B67_HUMAN:Q29940|1B59_HUMAN:P30495|1B56_HUMAN:P30493|1B55_HUMAN
SPDDPSRYISPDQLADLYK	19	P06733|ENOA_HUMAN
FANNILTDELFKRTIQLPH	19	Q9BXR5|TLR10_HUMAN
YPVNTRIYITDGNMQLTVL	19	O00754-2|MA2B1_HUMAN:O00754|MA2B1_HUMAN
SPEEDLNFVTDTAKALADV	19	Q92542-2|NICA_HUMAN:Q92542|NICA_HUMAN
IQEEVVEIDGKQVQQKDVT	19	Q9NU53|GINM1_HUMAN
VPELPLVVEDKVEGYKKTK	19	P36578|RL4_HUMAN
IPGAGEIIIADNIIKFDHV	19	P28288-2|ABCD3_HUMAN:P28288|ABCD3_HUMAN
DGVIKVFNDMKVRKSSTPE	19	P23528|COF1_HUMAN
AEVQVLVLDGRGHLLGRLA	19	P40429|RL13A_HUMAN
GPPKLDIRKEEKQIMIDIF	19	P15260|INGR1_HUMAN
AERSIVTDLVSQMDPHGRR	19	O60313|OPA1_HUMAN:O60313-2|OPA1_HUMAN
AKIEGNLIFDPNNYLPKES	19	P04114|APOB_HUMAN
EDLKVHFLTDPENEMKEKL	19	P21580|TNAP3_HUMAN
APNRTITVDDKMSLRLHYR	19	P23458|JAK1_HUMAN
DTQFVRFDSDAASQKMEPR	19	P30443|1A01_HUMAN:P30455|1A36_HUMAN
KKKSIRVILDLTPNYRGEN	19	P08195-2|4F2_HUMAN:P08195-3|4F2_HUMAN:P08195|4F2_HUMAN:P08195-4|4F2_HUMAN
LRRPIIVISDKMLRSLESG	19	P21580|TNAP3_HUMAN
KPPKPVSKMRMATPLLMQA	19	P04233-2|HG2A_HUMAN
DLEAKKMYFDAVQAIETHL	19	P33908|MA1A1_HUMAN
SDPKRTIAQDYGVLKADEG	19	Q06830|PRDX1_HUMAN
IPVDEEAFVIDFKPRASMD	19	P19021|AMD_HUMAN:P19021-5|AMD_HUMAN:P19021-2|AMD_HUMAN:P19021-3|AMD_HUMAN:P19021-6|AMD_HUMAN:P19021-4|AMD_HUMAN
DPPLIALDKDAPLRFAGEI	19	O94985-2|CSTN1_HUMAN
KIEGNLIFDPNNYLPKESM	19	P04114|APOB_HUMAN
EPKEDLPVITIDPASPQSP	19	P19634|SL9A1_HUMAN
KKLKLTKMRAKKKKKKKKK	19	Q5HYC2-2|K2026_HUMAN:Q5HYC2|K2026_HUMAN
LYEHIVADDRFTKSISIGP	19	P48449-3|ERG7_HUMAN:P48449|ERG7_HUMAN
LPVGATINMDGTALYEAVA	19	P43005|EAA3_HUMAN
DPKLREIIADVRAAREQIS	19	Q9ULH0-2|KDIS_HUMAN:Q9ULH0-4|KDIS_HUMAN:Q9ULH0|KDIS_HUMAN
AADQEVILWDHKIPEDILK	19	Q9NX62|IMPA3_HUMAN
GPSASKICNDLRSSRARLL	19	Q5VW32|BROX_HUMAN
ERLELLIDKTENLVDSSVT	19	P51809|VAMP7_HUMAN:P51809-3|VAMP7_HUMAN
NQWMIVDYKAFIPGGPSPG	19	Q8NHP8|PLBL2_HUMAN
RRPIIVISDKMLRSLESGS	19	P21580|TNAP3_HUMAN
DRADLAKYICENQDSISSK	19	P02768|ALBU_HUMAN:P02768-2|ALBU_HUMAN
DENILWLDYKNICKVVEVG	19	P14618|KPYM_HUMAN
SPIETDVVPDTRLLDKFSQ	19	Q9P241|AT10D_HUMAN
EEDVKIYLDENYERINVPV	19	Q9NQX7-2|ITM2C_HUMAN:Q9NQX7|ITM2C_HUMAN:Q9NQX7-3|ITM2C_HUMAN
IVIVPSLNPDGRERAQEKD	19	O75976|CBPD_HUMAN
DVFSENLLADVKGARAALN	19	O75558|STX11_HUMAN
KLPEEIQRDILLEKKKVAQ	19	P33908|MA1A1_HUMAN
NDLIVFLADQNAPYFKPKV	19	Q8TB96|TIP_HUMAN
DSNQFFRDVTADFEGQSPK	19	Q9UHL4|DPP2_HUMAN
DDRADLAKYICENQDSISS	19	P02768|ALBU_HUMAN:P02768-2|ALBU_HUMAN
ADLAKYICENQDSISSKLK	19	P02768|ALBU_HUMAN:P02768-2|ALBU_HUMAN
DPSGTFVQCDARAIGSASE	19	P28066-2|PSA5_HUMAN:P28066|PSA5_HUMAN
KPKAAKPKTAKPKAAKPKK	19	P10412|H14_HUMAN
GAIFFLPDSSKLLSGVLFH	19	P33908|MA1A1_HUMAN
KKGLRIKGKRRRKKLILAK	19	P86452|ZBED6_HUMAN
DASKILVDALQKFADDMYS	19	O75787|RENR_HUMAN:O75787-2|RENR_HUMAN
GVIKVFNDMKVRKSSTPEE	19	P23528|COF1_HUMAN
AEKAQGQKKVEELEGEITT	19	Q10589-2|BST2_HUMAN:Q10589|BST2_HUMAN
HGDSDLQLDRISVYYNEAT	19	P07437|TBB5_HUMAN
ELNKSINPDEAVAYGAAVQ	19	P11142-2|HSP7C_HUMAN:P11142|HSP7C_HUMAN
DPVGYYYSDGSLKIVPGHA	19	Q9C0C4|SEM4C_HUMAN
ETDKEQLTAEAKELRQKVK	19	Q15025-5|TNIP1_HUMAN:Q15025-7|TNIP1_HUMAN:Q15025-8|TNIP1_HUMAN:Q15025-6|TNIP1_HUMAN:Q15025-4|TNIP1_HUMAN:Q15025-3|TNIP1_HUMAN:Q15025-2|TNIP1_HUMAN:Q15025|TNIP1_HUMAN
ETEKDCLNLDKNLIKYDLQ	19	P08575|PTPRC_HUMAN:P08575-2|PTPRC_HUMAN
KKPAAAAGAKKAKSPKKAK	19	P10412|H14_HUMAN
DPYSVPARDYLIDGSRGIL	19	P18206|VINC_HUMAN:P18206-2|VINC_HUMAN
EELEADHTPHYPEQETEPP	19	P28908-3|TNR8_HUMAN:P28908|TNR8_HUMAN
DTRDRMYQMDIQQELQRYL	19	P04114|APOB_HUMAN
QPGPPYYTDPGGPGMNPVG	19	Q96AW1-4|VOPP1_HUMAN:Q96AW1-2|VOPP1_HUMAN:Q96AW1-3|VOPP1_HUMAN:Q96AW1|VOPP1_HUMAN
ISRDWKLDPVLYRKCQGDA	19	Q92896|GSLG1_HUMAN:Q92896-2|GSLG1_HUMAN
FQNPFKIDRTEFIPSTDPF	19	Q9H6E4|CC134_HUMAN
DAEKAQGQKKVEELEGEIT	19	Q10589-2|BST2_HUMAN:Q10589|BST2_HUMAN
KKAAESSSDSSDSDSSEDD	19	Q14978|NOLC1_HUMAN:Q14978-3|NOLC1_HUMAN:Q14978-2|NOLC1_HUMAN
GKELNKSINPDEAVAYGAA	19	P11142-2|HSP7C_HUMAN:P11142|HSP7C_HUMAN
CDENILWLDYKNICKVVEV	19	P14618|KPYM_HUMAN
NDNTVLLDPPLIALDKDAP	19	O94985-2|CSTN1_HUMAN
GQKDSYVGDEAQSKRGILT	19	P60709|ACTB_HUMAN:P63261|ACTG_HUMAN
LTHGVLHTKFWVVDQTHFY	19	Q8IV08|PLD3_HUMAN
DLSESIVNDFAYMKKREEE	19	P49755|TMEDA_HUMAN
LEDTRDRMYQMDIQQELQR	19	P04114|APOB_HUMAN
KPKAAKPKSGKPKVTKAKK	19	P16402|H13_HUMAN
PKAKKAGAAKAKKPAGAAK	19	P10412|H14_HUMAN
EADIREDDNIAIIDVPVPS	19	O43736-2|ITM2A_HUMAN:O43736|ITM2A_HUMAN
GPIEEDTILVIDPNNAAVL	19	P19021|AMD_HUMAN:P19021-5|AMD_HUMAN:P19021-2|AMD_HUMAN:P19021-3|AMD_HUMAN:P19021-6|AMD_HUMAN:P19021-4|AMD_HUMAN
HPAPQIAWQKDGGTDFPAA	19	Q6UXM1-2|LRIG3_HUMAN:Q6UXM1|LRIG3_HUMAN
APGIILLDEATSALDTSNE	19	Q9NP58|ABCB6_HUMAN:Q9NP58-4|ABCB6_HUMAN
ISKKEFSIDVGYERFLGPE	19	P61158|ARP3_HUMAN
ADIAFLIDGSFNIGQRRFN	19	O43405|COCH_HUMAN:O43405-2|COCH_HUMAN
RYKIVNFDPKLLEGKVKED	19	Q68CQ7|GL8D1_HUMAN
GPDRRFLRGYEQFAYDGKD	19	P13747|HLAE_HUMAN
TQEKKIIADIKKMAKQGQM	19	O43633|CHM2A_HUMAN
VAVGAFRSDSAVLLRTRPV	19	P13612|ITA4_HUMAN
LPLPTPKVIGIDLGTTYCS	19	P48723|HSP13_HUMAN
LPVLRQFRFDPQFALTNIA	19	P01909|DQA1_HUMAN
ILRRPIIVISDKMLRSLES	19	P21580|TNAP3_HUMAN
IGQGYLIKDGKLIKNNAST	19	P39023|RL3_HUMAN
QGRAICSDPNNKRVKNAVK	19	Q92583|CCL17_HUMAN
KKAPAAKAGGPPKKGKPAA	19	Q14008-2|CKAP5_HUMAN:Q14008|CKAP5_HUMAN:Q14008-3|CKAP5_HUMAN
SLDRLVTDVKEKLKQAKK	18	O75487-2|GPC4_HUMAN:O75487|GPC4_HUMAN
TKKSVQYDDVPEYKDRLN	18	Q13740-2|CD166_HUMAN:Q13740|CD166_HUMAN:Q13740-3|CD166_HUMAN
HSNDLFLDAQLLQRTGAG	18	Q96F15|GIMA5_HUMAN:Q96F15-2|GIMA5_HUMAN
QPTEKVLADTKELVSSKV	18	O60664-3|PLIN3_HUMAN:O60664|PLIN3_HUMAN
FPNLPYLIDGAHKITQSN	18	P46439|GSTM5_HUMAN:Q03013|GSTM4_HUMAN:P09488-2|GSTM1_HUMAN:Q03013-2|GSTM4_HUMAN:P09488|GSTM1_HUMAN
TPGNALVVDPKKPFRKLS	18	Q9H223|EHD4_HUMAN
KIEGNLIFDPNNYLPKES	18	P04114|APOB_HUMAN
DTQFVRFDSDAASPREEP	18	P30480|1B42_HUMAN:P30460|1B08_HUMAN:Q31612|1B73_HUMAN:Q95365|1B38_HUMAN:P30475|1B39_HUMAN:Q29836|1B67_HUMAN:Q29940|1B59_HUMAN:P30495|1B56_HUMAN:P30493|1B55_HUMAN
DPSGTFVQCDARAIGSAS	18	P28066-2|PSA5_HUMAN:P28066|PSA5_HUMAN
KIRTIELDGKTIKLQIWD	18	Q9H0U4|RAB1B_HUMAN:P62820|RAB1A_HUMAN
DLKVHFLTDPENEMKEKL	18	P21580|TNAP3_HUMAN
GARMITIDGKQIKLQIWD	18	P61019-2|RAB2A_HUMAN:P61019|RAB2A_HUMAN
RRPIIVISDKMLRSLESG	18	P21580|TNAP3_HUMAN
QPIHNLLMGDTKEQRILN	18	P21964|COMT_HUMAN
ELSDLARDPPAQCSAGPV	18	P61077|UB2D3_HUMAN:P61077-2|UB2D3_HUMAN
GNRKTILEDEKRLAHPFS	18	P01130-2|LDLR_HUMAN:P01130-3|LDLR_HUMAN:P01130-6|LDLR_HUMAN:P01130-4|LDLR_HUMAN:P01130-5|LDLR_HUMAN:P01130|LDLR_HUMAN
APPEVVMDPALAAQYEHD	18	P62826|RAN_HUMAN
AKIEGNLIFDPNNYLPKE	18	P04114|APOB_HUMAN
APNRTITVDDKMSLRLHY	18	P23458|JAK1_HUMAN
RPIIVISDKMLRSLESGS	18	P21580|TNAP3_HUMAN
TDKEQLTAEAKELRQKVK	18	Q15025-5|TNIP1_HUMAN:Q15025-7|TNIP1_HUMAN:Q15025-8|TNIP1_HUMAN:Q15025-6|TNIP1_HUMAN:Q15025-4|TNIP1_HUMAN:Q15025-3|TNIP1_HUMAN:Q15025-2|TNIP1_HUMAN:Q15025|TNIP1_HUMAN
ERGEKLAIDYGIKFLETS	18	Q92930|RAB8B_HUMAN
LPLPTPKVIGIDLGTTYC	18	P48723|HSP13_HUMAN
RPDDVFIIDDADEIPARD	18	Q09327|MGAT3_HUMAN
DDTQFVRFDSDAASPREE	18	P30480|1B42_HUMAN:P30460|1B08_HUMAN:Q31612|1B73_HUMAN:Q95365|1B38_HUMAN:P30475|1B39_HUMAN:Q29836|1B67_HUMAN:Q29940|1B59_HUMAN:P30495|1B56_HUMAN:P30493|1B55_HUMAN
APGIILLDEATSALDTSN	18	Q9NP58|ABCB6_HUMAN:Q9NP58-4|ABCB6_HUMAN
FDRDDVALKNFAKYFLHQ	18	P02794|FRIH_HUMAN
AERSIVTDLVSQMDPHGR	18	O60313|OPA1_HUMAN:O60313-2|OPA1_HUMAN
VWEKWYIPDPTGKFNLIR	18	Q68CQ7|GL8D1_HUMAN
IQEFFGKDPNTSVDPDLA	18	P48723|HSP13_HUMAN
IEGNLIFDPNNYLPKESM	18	P04114|APOB_HUMAN
WKNKKIYLDIIHTYMEVH	18	Q09328|MGT5A_HUMAN
DDTQFVRFDSDAASQKME	18	P30443|1A01_HUMAN:P30455|1A36_HUMAN
YGKDLIADLKYELTGKFE	18	P08133|ANXA6_HUMAN
IPGAGEIIIADNIIKFDH	18	P28288-2|ABCD3_HUMAN:P28288|ABCD3_HUMAN
VDKVLERDQKLSELDDRA	18	P63027|VAMP2_HUMAN:Q15836|VAMP3_HUMAN
VDDTQFVRFDSDAASQKM	18	P30443|1A01_HUMAN:P30455|1A36_HUMAN
IDNKGIDSDASYPYKAMD	18	P25774|CATS_HUMAN:P25774-2|CATS_HUMAN
TRQKLIAQDYKVSYSLAK	18	Q92896|GSLG1_HUMAN:Q92896-2|GSLG1_HUMAN
EEADIREDDNIAIIDVPV	18	O43736-2|ITM2A_HUMAN:O43736|ITM2A_HUMAN
ATRSIQVDGKTIKAQIWD	18	P62491|RB11A_HUMAN:P62491-2|RB11A_HUMAN:Q15907-2|RB11B_HUMAN:Q15907|RB11B_HUMAN
QEEVVEIDGKQVQQKDVT	18	Q9NU53|GINM1_HUMAN
VDDTQFVRFDSDAASPRG	18	Q29963|1C06_HUMAN:P10321|1C07_HUMAN:P30510|1C14_HUMAN:P30508|1C12_HUMAN:Q95604|1C17_HUMAN:P30492|1B54_HUMAN
EDVKIYLDENYERINVPV	18	Q9NQX7-2|ITM2C_HUMAN:Q9NQX7|ITM2C_HUMAN:Q9NQX7-3|ITM2C_HUMAN
AIVDVHFDPTTAFRAPDV	18	O00468-6|AGRIN_HUMAN:O00468-3|AGRIN_HUMAN:O00468-5|AGRIN_HUMAN:O00468-4|AGRIN_HUMAN:O00468-7|AGRIN_HUMAN:O00468|AGRIN_HUMAN
YPREAKVQWKVDNALQSG	18	P01834|IGKC_HUMAN
IPGMVVVADKTSELYQKT	18	Q8NHP8|PLBL2_HUMAN
EPRAPWIEQEGPEYWDRN	18	P30480|1B42_HUMAN:P30460|1B08_HUMAN:Q31612|1B73_HUMAN:Q95365|1B38_HUMAN:P30475|1B39_HUMAN:Q29836|1B67_HUMAN:Q29940|1B59_HUMAN:P30495|1B56_HUMAN:P30493|1B55_HUMAN:P16190|1A33_HUMAN:P18464|1B51_HUMAN:P30498|1B78_HUMAN:P10316|1A69_HUMAN
IGEETVITVDTKAAGKGK	18	P21333-2|FLNA_HUMAN:P21333|FLNA_HUMAN
GKITSIVKDSSAARNGLL	18	O00560-2|SDCB1_HUMAN:O00560|SDCB1_HUMAN:O00560-3|SDCB1_HUMAN
ELNDLARDPPAQCSAGPV	18	P62837|UB2D2_HUMAN
IVDVHFDPTTAFRAPDVA	18	O00468-6|AGRIN_HUMAN:O00468-3|AGRIN_HUMAN:O00468-5|AGRIN_HUMAN:O00468-4|AGRIN_HUMAN:O00468-7|AGRIN_HUMAN:O00468|AGRIN_HUMAN
HGDSDLQLDRISVYYNEA	18	P07437|TBB5_HUMAN
QGRAICSDPNNKRVKNAV	18	Q92583|CCL17_HUMAN
DTQFVRFDSDAASQKMEP	18	P30443|1A01_HUMAN:P30455|1A36_HUMAN
GAKNIEIDSPYEISRAPD	18	P04843|RPN1_HUMAN
DTQFVRFDSDAASPRGEP	18	Q29963|1C06_HUMAN:P10321|1C07_HUMAN:P30510|1C14_HUMAN:P30508|1C12_HUMAN:Q95604|1C17_HUMAN:P30492|1B54_HUMAN
GREEITYDTPFKREKSFE	18	O00214|LEG8_HUMAN:O00214-2|LEG8_HUMAN
NPTTGELVFDPLSASDTG	18	Q9Y624-2|JAM1_HUMAN:Q9Y624|JAM1_HUMAN
GDSDLQLDRISVYYNEAT	18	P07437|TBB5_HUMAN
VPPEVTVLTNSPVELREP	18	P01903|DRA_HUMAN
AKAAAIGIDLGTTYSCVG	18	P0DMV9|HS71B_HUMAN:P0DMV8|HS71A_HUMAN
LPEEIQRDILLEKKKVAQ	18	P33908|MA1A1_HUMAN
EEDVKIYLDENYERINVP	18	Q9NQX7-2|ITM2C_HUMAN:Q9NQX7|ITM2C_HUMAN:Q9NQX7-3|ITM2C_HUMAN
VDIMRVNVDKVLERDQKL	18	P63027|VAMP2_HUMAN:Q15836|VAMP3_HUMAN
DASKILVDALQKFADDMY	18	O75787|RENR_HUMAN:O75787-2|RENR_HUMAN
YVDDTQFVRFDNDAASPR	18	P13747|HLAE_HUMAN
VLKVLKPDTTYQVKVQVQ	18	Q92673|SORL_HUMAN
VFQNTIIFDNKAHSGKIK	18	Q8IZK6-2|MCLN2_HUMAN:Q8IZK6|MCLN2_HUMAN
LRPDDVFIIDDADEIPAR	18	Q09327|MGAT3_HUMAN
LRRPIIVISDKMLRSLES	18	P21580|TNAP3_HUMAN
AKEFVISDRKELEEDFIK	18	Q14019|COTL1_HUMAN
FQNTIIFDNKAHSGKIKI	18	Q8IZK6-2|MCLN2_HUMAN:Q8IZK6|MCLN2_HUMAN
NPRIVLLDSSLEYKKGES	18	P49368-2|TCPG_HUMAN:P49368|TCPG_HUMAN
VDDTQFVRFDNDAASPRM	18	P13747|HLAE_HUMAN
TPDPSKFFSQLSSEHGGD	18	P14784|IL2RB_HUMAN
NPHDIVIFHELKQPRAPD	18	Q14114-4|LRP8_HUMAN:Q14114|LRP8_HUMAN:Q14114-3|LRP8_HUMAN:Q14114-2|LRP8_HUMAN
DPKEQEVLIDEQLHSPEG	18	Q14114-4|LRP8_HUMAN:Q14114|LRP8_HUMAN:Q14114-3|LRP8_HUMAN:Q14114-2|LRP8_HUMAN
SPEEDLNFVTDTAKALAD	18	Q92542-2|NICA_HUMAN:Q92542|NICA_HUMAN
DLAKAIELSLKEQRQQST	18	Q92783-2|STAM1_HUMAN:Q92783|STAM1_HUMAN
WQGLIVPDNPPYDKGAFR	18	P68036-3|UB2L3_HUMAN:P68036|UB2L3_HUMAN
QEMGKLETDFKRSRIAYS	18	Q96AJ9-1|VTI1A_HUMAN:Q96AJ9|VTI1A_HUMAN
KKSIRVILDLTPNYRGEN	18	P08195-2|4F2_HUMAN:P08195-3|4F2_HUMAN:P08195|4F2_HUMAN:P08195-4|4F2_HUMAN
IPVDEEAFVIDFKPRASM	18	P19021|AMD_HUMAN:P19021-5|AMD_HUMAN:P19021-2|AMD_HUMAN:P19021-3|AMD_HUMAN:P19021-6|AMD_HUMAN:P19021-4|AMD_HUMAN
YGCDVGPDGRLLRGHNQY	18	P30480|1B42_HUMAN:P30460|1B08_HUMAN:P18464|1B51_HUMAN:P30498|1B78_HUMAN
AFTYINLDKAVLGTSNFK	18	P02786|TFR1_HUMAN
KERGEKLALDYGIKFMET	18	P61006|RAB8A_HUMAN
TPQGPPEIYSDTQFPSLQ	18	Q9UKY7-3|CDV3_HUMAN:Q9UKY7-2|CDV3_HUMAN:Q9UKY7|CDV3_HUMAN
DSAQNSVIIVDKNGRLVY	18	P02786|TFR1_HUMAN
NDLIVFLADQNAPYFKPK	18	Q8TB96|TIP_HUMAN
ISRDWKLDPVLYRKCQGD	18	Q92896|GSLG1_HUMAN:Q92896-2|GSLG1_HUMAN
ADIREDDNIAIIDVPVPS	18	O43736-2|ITM2A_HUMAN:O43736|ITM2A_HUMAN
IPKPIVMPDYVAKYPVIQ	18	Q8N4S9-3|MALD2_HUMAN:Q8N4S9|MALD2_HUMAN
DRADLAKYICENQDSISS	18	P02768|ALBU_HUMAN:P02768-2|ALBU_HUMAN
DGDLTLYQSNTILRHLGR	18	P09211|GSTP1_HUMAN
GALANIAVDKANLEIMTK	18	P01903|DRA_HUMAN
VKPDDWDEDAPAKIPDEE	18	P27824|CALX_HUMAN:P27824-2|CALX_HUMAN:P27824-3|CALX_HUMAN
VPTPKQFVADVKNLYPSS	18	Q9Y2Z0|SGT1_HUMAN
KPDCIITCDGKNLTIKTE	18	Q01469|FABP5_HUMAN
SAASFLQDLIHRYGEGDS	18	Q15043-2|S39AE_HUMAN:Q15043|S39AE_HUMAN:Q15043-3|S39AE_HUMAN
LPTPKVIGIDLGTTYCSV	18	P48723|HSP13_HUMAN
AAVVVPSGEEQRYTCHVQ	18	P30480|1B42_HUMAN:P30460|1B08_HUMAN:P30443|1A01_HUMAN:P30455|1A36_HUMAN:Q95365|1B38_HUMAN:P30475|1B39_HUMAN:Q29836|1B67_HUMAN:Q29963|1C06_HUMAN:P30510|1C14_HUMAN:P30508|1C12_HUMAN:Q29940|1B59_HUMAN:P30495|1B56_HUMAN:P30493|1B55_HUMAN:P18464|1B51_HUMAN:P30498|1B78_HUMAN:P30492|1B54_HUMAN:P13747|HLAE_HUMAN:P30461|1B13_HUMAN
VPELPLVVEDKVEGYKKT	18	P36578|RL4_HUMAN
EGILIVWDPSVYHSDIPK	18	P15907-2|SIAT1_HUMAN:P15907|SIAT1_HUMAN
EADIREDDNIAIIDVPVP	18	O43736-2|ITM2A_HUMAN:O43736|ITM2A_HUMAN
KYDLIWICDSGIRVIPDT	18	Q16739|CEGT_HUMAN
GDLEFMNEQKLNRYPASS	18	Q9BXS4|TMM59_HUMAN
YVDDTQFVRFDSDAASPR	18	P30480|1B42_HUMAN:P30460|1B08_HUMAN:Q31612|1B73_HUMAN:Q95365|1B38_HUMAN:P30475|1B39_HUMAN:Q29836|1B67_HUMAN:Q29963|1C06_HUMAN:P10321|1C07_HUMAN:P30510|1C14_HUMAN:P30508|1C12_HUMAN:Q29940|1B59_HUMAN:P30495|1B56_HUMAN:P30493|1B55_HUMAN:Q95604|1C17_HUMAN:P18464|1B51_HUMAN:P30498|1B78_HUMAN:P30492|1B54_HUMAN
VDDTQFVRFDSDAASPRE	18	P30480|1B42_HUMAN:P30460|1B08_HUMAN:Q31612|1B73_HUMAN:Q95365|1B38_HUMAN:P30475|1B39_HUMAN:Q29836|1B67_HUMAN:Q29940|1B59_HUMAN:P30495|1B56_HUMAN:P30493|1B55_HUMAN
AENVLVADKRLIRQNKPE	18	Q8NDZ4|DIA1_HUMAN:Q8NDZ4-2|DIA1_HUMAN
EALRLALDDVAALHGPVV	18	Q96RQ9|OXLA_HUMAN:Q96RQ9-2|OXLA_HUMAN
EKAQGQKKVEELEGEITT	18	Q10589-2|BST2_HUMAN:Q10589|BST2_HUMAN
DLSESIVNDFAYMKKREE	18	P49755|TMEDA_HUMAN
ALANIAVDKANLEIMTKR	18	P01903|DRA_HUMAN
EAGAYLVDNKLHLSIVPK	18	Q8TCG2|P4K2B_HUMAN
EPRAPWIEQEGPEYWDQE	18	P30443|1A01_HUMAN:P30455|1A36_HUMAN
DENILWLDYKNICKVVEV	18	P14618|KPYM_HUMAN
APAISAASFLQDLIHRYG	18	Q15043-2|S39AE_HUMAN:Q15043|S39AE_HUMAN:Q15043-3|S39AE_HUMAN
IPAKIIFEDDRCLAFHDI	18	P49773|HINT1_HUMAN
VQLVVGDGRMGYAEEAPY	18	P22061|PIMT_HUMAN:P22061-2|PIMT_HUMAN
ADLAKYICENQDSISSKL	18	P02768|ALBU_HUMAN:P02768-2|ALBU_HUMAN
FQNPFKIDRTEFIPSTDP	18	Q9H6E4|CC134_HUMAN
FRDKEICADPRVPWVKMI	18	O00626|CCL22_HUMAN
APLSVFEGDSVVLRCRAK	18	Q96RD9|FCRL5_HUMAN:Q96RD9-5|FCRL5_HUMAN:Q96RD9-4|FCRL5_HUMAN:Q96RD9-3|FCRL5_HUMAN
LNKSINPDEAVAYGAAVQ	18	P11142-2|HSP7C_HUMAN:P11142|HSP7C_HUMAN:P0DMV9|HS71B_HUMAN:P0DMV8|HS71A_HUMAN
SAAKILADATAKMVEAAK	18	Q9Y490|TLN1_HUMAN
LDHLVEIDFRCNCVPIPL	18	Q9NYK1|TLR7_HUMAN
LVEEIQLFPDPEPVRNLQ	18	Q9H3S1|SEM4A_HUMAN:Q9H3S1-2|SEM4A_HUMAN
IPREQLTMSDKLLVWGTK	18	Q6UWB1|I27RA_HUMAN
IRHLIEQDFPGMRIGPEP	18	Q9H4M9|EHD1_HUMAN
RADLAKYICENQDSISSK	18	P02768|ALBU_HUMAN:P02768-2|ALBU_HUMAN
GNQLWEYDPVKLTLQHVN	18	Q10472|GALT1_HUMAN
DPKRTIAQDYGVLKADEG	18	Q06830|PRDX1_HUMAN
RDASKILVDALQKFADDM	18	O75787|RENR_HUMAN:O75787-2|RENR_HUMAN
GPSASKICNDLRSSRARL	18	Q5VW32|BROX_HUMAN
AQNSVIIVDKNGRLVYLV	18	P02786|TFR1_HUMAN
DVKIYLDENYERINVPVP	18	Q9NQX7-2|ITM2C_HUMAN:Q9NQX7|ITM2C_HUMAN:Q9NQX7-3|ITM2C_HUMAN
GPPKLDIRKEEKQIMIDI	18	P15260|INGR1_HUMAN
IPHLVTHDARTIRYPDPL	18	P62701|RS4X_HUMAN
YVDDTQFVRFDSDAASQK	18	P30443|1A01_HUMAN:P30455|1A36_HUMAN
GEETVITVDTKAAGKGKV	18	P21333-2|FLNA_HUMAN:P21333|FLNA_HUMAN
SPQPQNVVFDVQIPKGAF	18	P19823|ITIH2_HUMAN
EIITPDVPFTVDKDGYIK	18	O94985-2|CSTN1_HUMAN
GERAMTKDNNLLGKFELT	18	P11142-2|HSP7C_HUMAN:P11142|HSP7C_HUMAN
LARKLIGDPNLEFVAMPA	18	P62826|RAN_HUMAN
LPVGATINMDGTALYEAV	18	P43005|EAA3_HUMAN
ANNILTDELFKRTIQLPH	18	Q9BXR5|TLR10_HUMAN
SPKHAYVKDDTMFLKCIV	18	Q13077|TRAF1_HUMAN
IQEEVVEIDGKQVQQKDV	18	Q9NU53|GINM1_HUMAN
LSESIVNDFAYMKKREEE	18	P49755|TMEDA_HUMAN
AIFFLPDSSKLLSGVLFH	18	P33908|MA1A1_HUMAN
QPPSSLVIDKESEVYKML	18	O00151|PDLI1_HUMAN
KPVSKMRMATPLLMQALP	18	P04233-2|HG2A_HUMAN
VIKVFNDMKVRKSSTPEE	18	P23528|COF1_HUMAN
YAGKILSDDVPIRDYRID	18	P54725-2|RD23A_HUMAN:P54725-3|RD23A_HUMAN:P54725|RD23A_HUMAN
KPGVIFLTKRSRQVCADP	18	P10147|CCL3_HUMAN
DPAVQAIVLDTASDVLDK	18	Q9Y490|TLN1_HUMAN
KIRTIELDGKKIKLQIWD	18	Q92930|RAB8B_HUMAN
VIVPSLNPDGRERAQEKD	18	O75976|CBPD_HUMAN
VTANFFCDEGYRLQGPPS	18	P20023-2|CR2_HUMAN:P20023|CR2_HUMAN:P20023-4|CR2_HUMAN:P20023-3|CR2_HUMAN
KKIVPKKKKPLKLGPIKK	18	Q8N474|SFRP1_HUMAN
APAIIFIDELDAIAPKRE	18	P55072|TERA_HUMAN
GPSSVRFTPDGKYLIVAQ	18	Q5JS37|NHLC3_HUMAN
RNRNIHTDPKESNFSDVN	18	Q68DH5|LMBD2_HUMAN
FANNILTDELFKRTIQLP	18	Q9BXR5|TLR10_HUMAN
FPLDTLIPDGKRIIWDSR	18	P17948-4|VGFR1_HUMAN:P17948-2|VGFR1_HUMAN:P17948-3|VGFR1_HUMAN:P17948|VGFR1_HUMAN
KPKAAKPKVVKPKKAAPK	18	P16403|H12_HUMAN
LRSGYLLPDTKAYGDRIE	18	P14625|ENPL_HUMAN
GVGELVLDNNSVRLQPPK	18	Q969V5|MUL1_HUMAN
DPPSEIAKDGRLEALLDE	18	Q8NDZ4|DIA1_HUMAN:Q8NDZ4-2|DIA1_HUMAN
DIMRVNVDKVLERDQKLS	18	P63027|VAMP2_HUMAN:Q15836|VAMP3_HUMAN
DTRDRMYQMDIQQELQRY	18	P04114|APOB_HUMAN
AEVQVLVLDGRGHLLGRL	18	P40429|RL13A_HUMAN
DDRADLAKYICENQDSIS	18	P02768|ALBU_HUMAN:P02768-2|ALBU_HUMAN
ENLNIAIDVIDAYQKHPE	18	Q9UBB4-2|ATX10_HUMAN:Q9UBB4|ATX10_HUMAN
DNKGIDSDASYPYKAMDQ	18	P25774|CATS_HUMAN:P25774-2|CATS_HUMAN
GVIKVFNDMKVRKSSTPE	18	P23528|COF1_HUMAN
KPKTAKPKAAKPKKAAAK	18	P10412|H14_HUMAN
NPPEELSQDPVLELSGGL	18	Q6P9H5-3|GIMA6_HUMAN:Q6P9H5|GIMA6_HUMAN
ELEGQVISCLKLRYADQR	18	Q92896|GSLG1_HUMAN:Q92896-2|GSLG1_HUMAN
RDKEICADPRVPWVKMIL	18	O00626|CCL22_HUMAN
APARFKAKFVGDPALVLN	18	Q14118|DAG1_HUMAN
GPMGNIMIDPVLGTVGFG	18	P13639|EF2_HUMAN
YEHIVADDRFTKSISIGP	18	P48449-3|ERG7_HUMAN:P48449|ERG7_HUMAN
TANIIVMSLPVARKGAVS	18	P55011-3|S12A2_HUMAN:P55011|S12A2_HUMAN
KKPAATRKSSKNPKKPKT	18	Q02539|H11_HUMAN
LPVLRQFRFDPQFALTNI	18	P01909|DQA1_HUMAN
LETLTPDTQYEFQVRVKP	18	P14784|IL2RB_HUMAN
SPIPGAGAYADDTAGAAA	18	P20933|ASPG_HUMAN
DVWEKWYIPDPTGKFNLI	18	Q68CQ7|GL8D1_HUMAN
KPRAIVVDPVHGFMYWTD	18	P01130-2|LDLR_HUMAN:P01130-3|LDLR_HUMAN:P01130-6|LDLR_HUMAN:P01130-4|LDLR_HUMAN:P01130-5|LDLR_HUMAN:P01130|LDLR_HUMAN
EIDVIFKDFVNKYTDLDS	18	Q63HN8|RN213_HUMAN:Q63HN8-4|RN213_HUMAN
DGVIKVFNDMKVRKSSTP	18	P23528|COF1_HUMAN
EPEHEYKCDSEILYNNHK	18	P08575|PTPRC_HUMAN:P08575-2|PTPRC_HUMAN
DLEAKKMYFDAVQAIETH	18	P33908|MA1A1_HUMAN
PHLKTLILNGNKLETLSL	18	Q9BXR5|TLR10_HUMAN
SALDYRLDPQLQLHCSDE	18	Q92896|GSLG1_HUMAN:Q92896-2|GSLG1_HUMAN
DKEICADPRVPWVKMILN	18	O00626|CCL22_HUMAN
IKPGAIVIDCGINYVPDD	18	P11586|C1TC_HUMAN
QTDLLQIDPNFGSKEDFD	18	P08195-2|4F2_HUMAN:P08195-3|4F2_HUMAN:P08195|4F2_HUMAN:P08195-4|4F2_HUMAN
IVIVPSLNPDGRERAQEK	18	O75976|CBPD_HUMAN
VIQEEVVEIDGKQVQQKD	18	Q9NU53|GINM1_HUMAN
KPKAAKPKSGKPKVTKAK	18	P16402|H13_HUMAN
VLNQELRADGTVNQIEGE	18	P05090|APOD_HUMAN
VPFITEHIIKPDPPEGVR	18	Q14213|IL27B_HUMAN
SFRGLFIIDDKGILRQIT	18	Q06830|PRDX1_HUMAN
PKKAKAAAKPKKATKSPA	18	P16401|H15_HUMAN
LAAELLLLLGLLLLTLHI	18	B1AKI9|ISM1_HUMAN
DLIVFLADQNAPYFKPKV	18	Q8TB96|TIP_HUMAN
VETLVVADTKMIEYHGSE	18	P58397-3|ATS12_HUMAN:P58397|ATS12_HUMAN
TETTQLTADSHPSYHTDG	18	Q9H3Z4|DNJC5_HUMAN
ENDFALIIDGKTLKYALT	18	Q9Y2Q0-3|AT8A1_HUMAN:Q9Y2Q0-2|AT8A1_HUMAN:Q9Y2Q0|AT8A1_HUMAN
KNKKIYLDIIHTYMEVH	17	Q09328|MGT5A_HUMAN
ELSDLARDPPAQCSAGP	17	P61077|UB2D3_HUMAN:P61077-2|UB2D3_HUMAN
RPIIVISDKMLRSLESG	17	P21580|TNAP3_HUMAN
QPTEKVLADTKELVSSK	17	O60664-3|PLIN3_HUMAN:O60664|PLIN3_HUMAN
MIKALELDSNLYRIGQS	17	P35579|MYH9_HUMAN
PSSGLGVTKQDLGPVPM	17	P04233-2|HG2A_HUMAN
WEKWYIPDPTGKFNLIR	17	Q68CQ7|GL8D1_HUMAN
RPDDVFIIDDADEIPAR	17	Q09327|MGAT3_HUMAN
KIEGNLIFDPNNYLPKE	17	P04114|APOB_HUMAN
RQKLIAQDYKVSYSLAK	17	Q92896|GSLG1_HUMAN:Q92896-2|GSLG1_HUMAN
KPDDWDEDAPAKIPDEE	17	P27824|CALX_HUMAN:P27824-2|CALX_HUMAN:P27824-3|CALX_HUMAN
ATRSIQVDGKTIKAQIW	17	P62491|RB11A_HUMAN:P62491-2|RB11A_HUMAN:Q15907-2|RB11B_HUMAN:Q15907|RB11B_HUMAN
IEGNLIFDPNNYLPKES	17	P04114|APOB_HUMAN
LDRLVTDVKEKLKQAKK	17	O75487-2|GPC4_HUMAN:O75487|GPC4_HUMAN
VDDTQFVRFDNDAASPR	17	P13747|HLAE_HUMAN
RRPIIVISDKMLRSLES	17	P21580|TNAP3_HUMAN
QPIHNLLMGDTKEQRIL	17	P21964|COMT_HUMAN
EDVKIYLDENYERINVP	17	Q9NQX7-2|ITM2C_HUMAN:Q9NQX7|ITM2C_HUMAN:Q9NQX7-3|ITM2C_HUMAN
DGPVVTDPKAPNVVVTR	17	P52566|GDIR2_HUMAN
VDKVLERDQKLSELDDR	17	P63027|VAMP2_HUMAN:Q15836|VAMP3_HUMAN
LPTPKVIGIDLGTTYCS	17	P48723|HSP13_HUMAN
KIRTIELDGKTIKLQIW	17	Q9H0U4|RAB1B_HUMAN:P62820|RAB1A_HUMAN
SAAKILADATAKMVEAA	17	Q9Y490|TLN1_HUMAN
SLDRLVTDVKEKLKQAK	17	O75487-2|GPC4_HUMAN:O75487|GPC4_HUMAN
DKEQLTAEAKELRQKVK	17	Q15025-5|TNIP1_HUMAN:Q15025-7|TNIP1_HUMAN:Q15025-8|TNIP1_HUMAN:Q15025-6|TNIP1_HUMAN:Q15025-4|TNIP1_HUMAN:Q15025-3|TNIP1_HUMAN:Q15025-2|TNIP1_HUMAN:Q15025|TNIP1_HUMAN
VDDTQFVRFDSDAASPR	17	P30480|1B42_HUMAN:P30460|1B08_HUMAN:Q31612|1B73_HUMAN:Q95365|1B38_HUMAN:P30475|1B39_HUMAN:Q29836|1B67_HUMAN:Q29963|1C06_HUMAN:P10321|1C07_HUMAN:P30510|1C14_HUMAN:P30508|1C12_HUMAN:Q29940|1B59_HUMAN:P30495|1B56_HUMAN:P30493|1B55_HUMAN:Q95604|1C17_HUMAN:P18464|1B51_HUMAN:P30498|1B78_HUMAN:P30492|1B54_HUMAN
DGDLTLYQSNTILRHLG	17	P09211|GSTP1_HUMAN
NPHDIVIFHELKQPRAP	17	Q14114-4|LRP8_HUMAN:Q14114|LRP8_HUMAN:Q14114-3|LRP8_HUMAN:Q14114-2|LRP8_HUMAN
EEVVEIDGKQVQQKDVT	17	Q9NU53|GINM1_HUMAN
KGILTVDELLAIRIPLN	17	P13473-2|LAMP2_HUMAN:P13473-3|LAMP2_HUMAN:P13473|LAMP2_HUMAN
LRHLVVVDNRNQVVGLV	17	P51798-2|CLCN7_HUMAN:P51798|CLCN7_HUMAN
GDSDLQLDRISVYYNEA	17	P07437|TBB5_HUMAN
CPVYVPDPTSTIKPGPN	17	P08631-3|HCK_HUMAN:P08631-2|HCK_HUMAN:P08631-4|HCK_HUMAN:P08631|HCK_HUMAN
IPGMVVVADKTSELYQK	17	Q8NHP8|PLBL2_HUMAN
DASKILVDALQKFADDM	17	O75787|RENR_HUMAN:O75787-2|RENR_HUMAN
APPEVVMDPALAAQYEH	17	P62826|RAN_HUMAN
VDRLIALDAAEEFFKLA	17	Q8N565-2|MREG_HUMAN:Q8N565|MREG_HUMAN
LSDLARDPPAQCSAGPV	17	P61077|UB2D3_HUMAN:P61077-2|UB2D3_HUMAN
TDKEQLTAEAKELRQKV	17	Q15025-5|TNIP1_HUMAN:Q15025-7|TNIP1_HUMAN:Q15025-8|TNIP1_HUMAN:Q15025-6|TNIP1_HUMAN:Q15025-4|TNIP1_HUMAN:Q15025-3|TNIP1_HUMAN:Q15025-2|TNIP1_HUMAN:Q15025|TNIP1_HUMAN
SPNAVIADLGLIRVENK	17	Q709C8-4|VP13C_HUMAN:Q709C8-2|VP13C_HUMAN:Q709C8-3|VP13C_HUMAN:Q709C8|VP13C_HUMAN
QEDKIEFDNEVDKVKQD	17	P08575|PTPRC_HUMAN:P08575-2|PTPRC_HUMAN
FPNLPYLIDGAHKITQS	17	P46439|GSTM5_HUMAN:Q03013|GSTM4_HUMAN:P09488-2|GSTM1_HUMAN:Q03013-2|GSTM4_HUMAN:P09488|GSTM1_HUMAN
AGAYLVDNKLHLSIVPK	17	Q8TCG2|P4K2B_HUMAN
LEEDVKIYLDENYERIN	17	Q9NQX7-2|ITM2C_HUMAN:Q9NQX7|ITM2C_HUMAN:Q9NQX7-3|ITM2C_HUMAN
EETVITVDTKAAGKGKV	17	P21333-2|FLNA_HUMAN:P21333|FLNA_HUMAN
GREEITYDTPFKREKSF	17	O00214|LEG8_HUMAN:O00214-2|LEG8_HUMAN
DIMRVNVDKVLERDQKL	17	P63027|VAMP2_HUMAN:Q15836|VAMP3_HUMAN
KGAVYSFDPVGSYQRDS	17	P20618|PSB1_HUMAN
DVEHVLIDVGTGYYVEK	17	Q99471|PFD5_HUMAN:Q99471-3|PFD5_HUMAN
IDQINTDLNLERSHAQK	17	P35579|MYH9_HUMAN
RGEKLAIDYGIKFLETS	17	Q92930|RAB8B_HUMAN
FPTWLKLDKKVSAQEVR	17	P15311|EZRI_HUMAN
DDDIAALVVDNGSGMCK	17	P60709|ACTB_HUMAN
DFSSKLDNIYSSDKFYK	17	P04114|APOB_HUMAN
IPPHATLVFDVELLKLE	17	P62942|FKB1A_HUMAN
KDILIQYDRTLLVADPR	17	P62249|RS16_HUMAN
QEEVVEIDGKQVQQKDV	17	Q9NU53|GINM1_HUMAN
EQSVWITDVGSGFFGHT	17	Q5JS37|NHLC3_HUMAN
ERLELLIDKTENLVDSS	17	P51809|VAMP7_HUMAN:P51809-3|VAMP7_HUMAN
IVDVHFDPTTAFRAPDV	17	O00468-6|AGRIN_HUMAN:O00468-3|AGRIN_HUMAN:O00468-5|AGRIN_HUMAN:O00468-4|AGRIN_HUMAN:O00468-7|AGRIN_HUMAN:O00468|AGRIN_HUMAN
GRVEIIANDQGNRITPS	17	P11021|GRP78_HUMAN
NRKTILEDEKRLAHPFS	17	P01130-2|LDLR_HUMAN:P01130-3|LDLR_HUMAN:P01130-6|LDLR_HUMAN:P01130-4|LDLR_HUMAN:P01130-5|LDLR_HUMAN:P01130|LDLR_HUMAN
PPAENSSAPEAEQGGAE	17	P67809|YBOX1_HUMAN
WSNKLTSDLTFAYERLS	17	P06865|HEXA_HUMAN
FQNTIIFDNKAHSGKIK	17	Q8IZK6-2|MCLN2_HUMAN:Q8IZK6|MCLN2_HUMAN
KSIRVILDLTPNYRGEN	17	P08195-2|4F2_HUMAN:P08195-3|4F2_HUMAN:P08195|4F2_HUMAN:P08195-4|4F2_HUMAN
QIDQINTDLNLERSHAQ	17	P35579|MYH9_HUMAN
EDLPVITIDPASPQSPE	17	P19634|SL9A1_HUMAN
VDDTQFVRFDSDAASQK	17	P30443|1A01_HUMAN:P30455|1A36_HUMAN
LRRPIIVISDKMLRSLE	17	P21580|TNAP3_HUMAN
SDIAFLIDGSGSIIPHD	17	P11215|ITAM_HUMAN:P11215-2|ITAM_HUMAN
NPRIVLLDSSLEYKKGE	17	P49368-2|TCPG_HUMAN:P49368|TCPG_HUMAN
IDSVIVVDNVPQVGPDR	17	P55884-2|EIF3B_HUMAN:P55884|EIF3B_HUMAN
ELNKSINPDEAVAYGAA	17	P11142-2|HSP7C_HUMAN:P11142|HSP7C_HUMAN
DRDDVALKNFAKYFLHQ	17	P02794|FRIH_HUMAN
DPKRTIAQDYGVLKADE	17	Q06830|PRDX1_HUMAN
KKSVQYDDVPEYKDRLN	17	Q13740-2|CD166_HUMAN:Q13740|CD166_HUMAN:Q13740-3|CD166_HUMAN
SPTPHAAFLADPVSNMA	17	Q5BJH7-2|YIF1B_HUMAN:Q5BJH7-4|YIF1B_HUMAN:Q5BJH7-5|YIF1B_HUMAN:Q5BJH7-6|YIF1B_HUMAN:Q5BJH7-3|YIF1B_HUMAN:Q5BJH7|YIF1B_HUMAN
LKVLKADVVLLTASGPA	17	Q96RQ9|OXLA_HUMAN:Q96RQ9-2|OXLA_HUMAN
YGKDLIADLKYELTGKF	17	P08133|ANXA6_HUMAN
DLKVHFLTDPENEMKEK	17	P21580|TNAP3_HUMAN
KQLNIAYDVTYSLACVR	17	P32248|CCR7_HUMAN
DSAQNSVIIVDKNGRLV	17	P02786|TFR1_HUMAN
DNKGIDSDASYPYKAMD	17	P25774|CATS_HUMAN:P25774-2|CATS_HUMAN
RDASKILVDALQKFADD	17	O75787|RENR_HUMAN:O75787-2|RENR_HUMAN
ENYVVLLDSTLPRSQYD	17	Q5JPE7-3|NOMO2_HUMAN:Q5JPE7-2|NOMO2_HUMAN:Q15155|NOMO1_HUMAN:P69849|NOMO3_HUMAN:Q5JPE7|NOMO2_HUMAN
QGRAICSDPNNKRVKNA	17	Q92583|CCL17_HUMAN
GARMITIDGKQIKLQIW	17	P61019-2|RAB2A_HUMAN:P61019|RAB2A_HUMAN
DINEIFKDLGMMIHEQG	17	O15400-2|STX7_HUMAN:O15400|STX7_HUMAN
RPKEVYLDRKLLTLEDK	17	P43405|KSYK_HUMAN:P43405-2|KSYK_HUMAN
NDNTVLLDPPLIALDKD	17	O94985-2|CSTN1_HUMAN
GGNRKTILEDEKRLAHP	17	P01130-2|LDLR_HUMAN:P01130-3|LDLR_HUMAN:P01130-6|LDLR_HUMAN:P01130-4|LDLR_HUMAN:P01130-5|LDLR_HUMAN:P01130|LDLR_HUMAN
RDKEICADPRVPWVKMI	17	O00626|CCL22_HUMAN
IDNPEYSPDPSIYAYDN	17	P27797|CALR_HUMAN
VPRKVIIDDQLPVDHKG	17	Q9Y6W3|CAN7_HUMAN
KAQGQKKVEELEGEITT	17	Q10589-2|BST2_HUMAN:Q10589|BST2_HUMAN
SKVDVNTDRKISAKEMQ	17	Q9BRK5|CAB45_HUMAN:Q9BRK5-6|CAB45_HUMAN:Q9BRK5-4|CAB45_HUMAN:Q9BRK5-3|CAB45_HUMAN
KPEGWLDDEPEYVPDPD	17	P27824|CALX_HUMAN:P27824-2|CALX_HUMAN:P27824-3|CALX_HUMAN
LAKAIELSLKEQRQQST	17	Q92783-2|STAM1_HUMAN:Q92783|STAM1_HUMAN
DTQFVRFDSDAASQKME	17	P30443|1A01_HUMAN:P30455|1A36_HUMAN
KDTVVVQDLGNIFTRLP	17	P10619-2|PPGB_HUMAN:P10619|PPGB_HUMAN
NPIAKIHSDLAEERGLK	17	Q14126|DSG2_HUMAN
DLIVFLADQNAPYFKPK	17	Q8TB96|TIP_HUMAN
APNRTITVDDKMSLRLH	17	P23458|JAK1_HUMAN
QLLSFVRDLNQYRADIK	17	P02786|TFR1_HUMAN
EPSRGINPDEAVAYGAA	17	P11021|GRP78_HUMAN
NPRKFNLDATELSIRKA	17	O43752|STX6_HUMAN
KPGAIVIDCGINYVPDD	17	P11586|C1TC_HUMAN
IKEEHVIIQAEFYLNPD	17	P01903|DRA_HUMAN
DVLSGKVSADNTVGRFL	17	O00303|EIF3F_HUMAN
KGLYMANDLKLLRHHLQ	17	Q9Y2Q3-3|GSTK1_HUMAN:Q9Y2Q3|GSTK1_HUMAN:Q9Y2Q3-2|GSTK1_HUMAN
HPHFLNADPVLAEAVTG	17	Q8WTV0-3|SCRB1_HUMAN:Q8WTV0-4|SCRB1_HUMAN:Q8WTV0-5|SCRB1_HUMAN:Q8WTV0-2|SCRB1_HUMAN:Q8WTV0|SCRB1_HUMAN
ADLAKYICENQDSISSK	17	P02768|ALBU_HUMAN:P02768-2|ALBU_HUMAN
AEVQVLVLDGRGHLLGR	17	P40429|RL13A_HUMAN
TKKSVQYDDVPEYKDRL	17	Q13740-2|CD166_HUMAN:Q13740|CD166_HUMAN:Q13740-3|CD166_HUMAN
EGERAMTKDNNLLGKFE	17	P11142-2|HSP7C_HUMAN:P11142|HSP7C_HUMAN
PGDSDIIRSMPEQTGEK	17	P62888|RL30_HUMAN
APGKGILAADESTGSIA	17	P04075|ALDOA_HUMAN
EDIVADHVASYGVNLYQ	17	P01909|DQA1_HUMAN
RSGYLLPDTKAYGDRIE	17	P14625|ENPL_HUMAN
LPVNGEFSLDDLQPWHS	17	P05067-10|A4_HUMAN:P05067-3|A4_HUMAN:P05067-4|A4_HUMAN:P05067-5|A4_HUMAN:P05067-6|A4_HUMAN:P05067-7|A4_HUMAN:P05067-11|A4_HUMAN:P05067-8|A4_HUMAN:P05067-9|A4_HUMAN:P05067|A4_HUMAN
GHQQLYWSHPRKFGQGS	17	P62273|RS29_HUMAN
DENILWLDYKNICKVVE	17	P14618|KPYM_HUMAN
ENFRLIYDTKGRFAVHR	17	P62701|RS4X_HUMAN
IPVDEEAFVIDFKPRAS	17	P19021|AMD_HUMAN:P19021-5|AMD_HUMAN:P19021-2|AMD_HUMAN:P19021-3|AMD_HUMAN:P19021-6|AMD_HUMAN:P19021-4|AMD_HUMAN
GIQLNTILPDARDPAFK	17	P11279|LAMP1_HUMAN
YDGKDYIALNEDLSSWT	17	Q95365|1B38_HUMAN:P30475|1B39_HUMAN:Q29836|1B67_HUMAN:Q29940|1B59_HUMAN:P30495|1B56_HUMAN:P30493|1B55_HUMAN:P18464|1B51_HUMAN:P30498|1B78_HUMAN:P30492|1B54_HUMAN:P30461|1B13_HUMAN
QLNTILPDARDPAFKAA	17	P11279|LAMP1_HUMAN
HKTTIFTDAKESSTVFE	17	Q15370|ELOB_HUMAN:Q15370-2|ELOB_HUMAN
DPPLIALDKDAPLRFAG	17	O94985-2|CSTN1_HUMAN
IRYKIVNFDPKLLEGKV	17	Q68CQ7|GL8D1_HUMAN
GNRKTILEDEKRLAHPF	17	P01130-2|LDLR_HUMAN:P01130-3|LDLR_HUMAN:P01130-6|LDLR_HUMAN:P01130-4|LDLR_HUMAN:P01130-5|LDLR_HUMAN:P01130|LDLR_HUMAN
LPLPTPKVIGIDLGTTY	17	P48723|HSP13_HUMAN
DKLMIEMDGTENKSKFG	17	P06733|ENOA_HUMAN
EEEIAALVIDNGSGMCK	17	P63261|ACTG_HUMAN
SVLITFDNKAHSGRIPI	17	Q9GZU1|MCLN1_HUMAN
ANQILVLDGKLLRTEPA	17	P52848|NDST1_HUMAN
DGKIISLDAKLNLENKD	17	P07814|SYEP_HUMAN
LKNALATDNHVAYSQVF	17	Q9NYK1|TLR7_HUMAN
FSENLLADVKGARAALN	17	O75558|STX11_HUMAN
DPNSSIFLTDTAKQIKT	17	P23381|SYWC_HUMAN:P23381-2|SYWC_HUMAN
VLKVLKPDTTYQVKVQV	17	Q92673|SORL_HUMAN
SNDLFLDAQLLQRTGAG	17	Q96F15|GIMA5_HUMAN:Q96F15-2|GIMA5_HUMAN
IRTIELDGKTIKLQIWD	17	Q9H0U4|RAB1B_HUMAN:P62820|RAB1A_HUMAN
AIVDVHFDPTTAFRAPD	17	O00468-6|AGRIN_HUMAN:O00468-3|AGRIN_HUMAN:O00468-5|AGRIN_HUMAN:O00468-4|AGRIN_HUMAN:O00468-7|AGRIN_HUMAN:O00468|AGRIN_HUMAN
QEKKIIADIKKMAKQGQ	17	O43633|CHM2A_HUMAN
TVLENGTYIKDDTIFIK	17	Q13114-2|TRAF3_HUMAN:Q13114|TRAF3_HUMAN
GKDLIADLKYELTGKFE	17	P08133|ANXA6_HUMAN
ISRDWKLDPVLYRKCQG	17	Q92896|GSLG1_HUMAN:Q92896-2|GSLG1_HUMAN
YTKQCVIDDRAARLDIL	17	P62070-3|RRAS2_HUMAN:P62070|RRAS2_HUMAN:P62070-4|RRAS2_HUMAN
LPEEIQRDILLEKKKVA	17	P33908|MA1A1_HUMAN
KIRTIELDGKKIKLQIW	17	Q92930|RAB8B_HUMAN
VPELPLVVEDKVEGYKK	17	P36578|RL4_HUMAN
GPEDHVLPDPGLRYSVE	17	Q8TEQ0-2|SNX29_HUMAN:Q8TEQ0|SNX29_HUMAN
TVLKVLKPDTTYQVKVQ	17	Q92673|SORL_HUMAN
DIREDDNIAIIDVPVPS	17	O43736-2|ITM2A_HUMAN:O43736|ITM2A_HUMAN
VVGQFIQDVKNSRSTDS	17	Q86VP6|CAND1_HUMAN:Q86VP6-2|CAND1_HUMAN
EEADIREDDNIAIIDVP	17	O43736-2|ITM2A_HUMAN:O43736|ITM2A_HUMAN
KITSIVKDSSAARNGLL	17	O00560-2|SDCB1_HUMAN:O00560|SDCB1_HUMAN:O00560-3|SDCB1_HUMAN
IPEAFGFDPKVDSYVEK	17	Q9C0K1-2|S39A8_HUMAN:Q9C0K1-3|S39A8_HUMAN:Q9C0K1|S39A8_HUMAN
VISALLADPTRRFIYVE	17	O00754-2|MA2B1_HUMAN:O00754|MA2B1_HUMAN
DLEKDIISDTSGDFRKL	17	P07355|ANXA2_HUMAN:P07355-2|ANXA2_HUMAN:A6NMY6|AXA2L_HUMAN
ISVGYVDDTQFVRFDSD	17	P30480|1B42_HUMAN:P30460|1B08_HUMAN:Q95365|1B38_HUMAN:P30475|1B39_HUMAN:Q29836|1B67_HUMAN:Q29963|1C06_HUMAN:P10321|1C07_HUMAN
HSNDLFLDAQLLQRTGA	17	Q96F15|GIMA5_HUMAN:Q96F15-2|GIMA5_HUMAN
GPSASKICNDLRSSRAR	17	Q5VW32|BROX_HUMAN
NDFALIIDGKTLKYALT	17	Q9Y2Q0-3|AT8A1_HUMAN:Q9Y2Q0-2|AT8A1_HUMAN:Q9Y2Q0|AT8A1_HUMAN
IQEFFGKDPNTSVDPDL	17	P48723|HSP13_HUMAN
VPDVLVADPPIARLSVS	17	Q14697|GANAB_HUMAN:Q14697-2|GANAB_HUMAN
VEEIQLFPDPEPVRNLQ	17	Q9H3S1|SEM4A_HUMAN:Q9H3S1-2|SEM4A_HUMAN
ASASGAMAKHEQILVLD	17	Q9P0L0|VAPA_HUMAN:Q9P0L0-2|VAPA_HUMAN
KPRAIVVDPVHGFMYWT	17	P01130-2|LDLR_HUMAN:P01130-3|LDLR_HUMAN:P01130-6|LDLR_HUMAN:P01130-4|LDLR_HUMAN:P01130-5|LDLR_HUMAN:P01130|LDLR_HUMAN
GERAMTKDNNLLGKFEL	17	P11142-2|HSP7C_HUMAN:P11142|HSP7C_HUMAN
DTQFVRFDSDAASPREE	17	P30480|1B42_HUMAN:P30460|1B08_HUMAN:Q31612|1B73_HUMAN:Q95365|1B38_HUMAN:P30475|1B39_HUMAN:Q29836|1B67_HUMAN:Q29940|1B59_HUMAN:P30495|1B56_HUMAN:P30493|1B55_HUMAN
SNVEEAFINTAKEIYEK	17	P61019-2|RAB2A_HUMAN:P61019|RAB2A_HUMAN
DPRVLILDEATSALDVQ	17	Q03519-2|TAP2_HUMAN:Q03519|TAP2_HUMAN
RPVALVVDNTLGKLFWV	17	O75197|LRP5_HUMAN
HPCHIHYDLVGKYETLE	17	Q9NPF2-2|CHSTB_HUMAN:Q9NPF2|CHSTB_HUMAN
GPIEEDTILVIDPNNAA	17	P19021|AMD_HUMAN:P19021-5|AMD_HUMAN:P19021-2|AMD_HUMAN:P19021-3|AMD_HUMAN:P19021-6|AMD_HUMAN:P19021-4|AMD_HUMAN
TPTQGSYTFDPVTKVLT	17	Q9Y2T2|AP3M1_HUMAN
TPGNALVVDPKKPFRKL	17	Q9H223|EHD4_HUMAN
AERSIVTDLVSQMDPHG	17	O60313|OPA1_HUMAN:O60313-2|OPA1_HUMAN
SKADIFVDPVLHTACAL	17	Q92896|GSLG1_HUMAN:Q92896-2|GSLG1_HUMAN
LLLLWHWDTTQSLKQLE	17	P06734|FCER2_HUMAN
APGIILLDEATSALDTS	17	Q9NP58|ABCB6_HUMAN:Q9NP58-4|ABCB6_HUMAN
YDLIWICDSGIRVIPDT	17	Q16739|CEGT_HUMAN
SPVALNVQYAPRDVRVR	17	P20273-4|CD22_HUMAN
ENQLLVADVKRLGKQNA	17	O75558|STX11_HUMAN
DKSAVSVDSKVRKDVGG	17	Q96RV3-4|PCX1_HUMAN:Q96RV3-3|PCX1_HUMAN:Q96RV3|PCX1_HUMAN:Q96RV3-2|PCX1_HUMAN
GRKVLVVDTPSIFESQA	17	Q96F15|GIMA5_HUMAN:Q96F15-2|GIMA5_HUMAN
EEALRLALDDVAALHGP	17	Q96RQ9|OXLA_HUMAN:Q96RQ9-2|OXLA_HUMAN
DLNKSINPDEAVAYGAA	17	P0DMV9|HS71B_HUMAN:P0DMV8|HS71A_HUMAN
RAQDLFLDGVPLRKTIA	17	Q63HN8|RN213_HUMAN:Q63HN8-4|RN213_HUMAN
QTFKIDIDPEETVKALK	17	P54727|RD23B_HUMAN
QVQRLQGDAVVLKIARL	17	Q969P0-3|IGSF8_HUMAN:Q969P0|IGSF8_HUMAN
GDLEFMNEQKLNRYPAS	17	Q9BXS4|TMM59_HUMAN
DGQYIIPDEIFTIPQKQ	17	Q2M385|MPEG1_HUMAN
IQEEVVEIDGKQVQQKD	17	Q9NU53|GINM1_HUMAN
FKITLTSDPRLPYKVLS	17	P61960|UFM1_HUMAN
EKDCLNLDKNLIKYDLQ	17	P08575|PTPRC_HUMAN:P08575-2|PTPRC_HUMAN
IFFLPDSSKLLSGVLFH	17	P33908|MA1A1_HUMAN
ILHQILLDETLKVIKEA	17	Q9BZQ8|NIBAN_HUMAN
YDAFIVYDTKDPAVTEW	17	Q9NYK1|TLR7_HUMAN
GVIKVFNDMKVRKSSTP	17	P23528|COF1_HUMAN
LSESIVNDFAYMKKREE	17	P49755|TMEDA_HUMAN
PLLEAVPKTGDEKDVSV	17	Q16543|CDC37_HUMAN
VKIYLDENYERINVPVP	17	Q9NQX7-2|ITM2C_HUMAN:Q9NQX7|ITM2C_HUMAN:Q9NQX7-3|ITM2C_HUMAN
KLSKVWRDQHFVKIQVK	17	P02786|TFR1_HUMAN
EALRLALDDVAALHGPV	17	Q96RQ9|OXLA_HUMAN:Q96RQ9-2|OXLA_HUMAN
IPAKIIFEDDRCLAFHD	17	P49773|HINT1_HUMAN
ERGEKLALDYGIKFMET	17	P61006|RAB8A_HUMAN
DPKEQEVLIDEQLHSPE	17	Q14114-4|LRP8_HUMAN:Q14114|LRP8_HUMAN:Q14114-3|LRP8_HUMAN:Q14114-2|LRP8_HUMAN
DLAKYICENQDSISSKL	17	P02768|ALBU_HUMAN:P02768-2|ALBU_HUMAN
IPGAGEIIIADNIIKFD	17	P28288-2|ABCD3_HUMAN:P28288|ABCD3_HUMAN
LLPLEFRKDSSYELQVR	17	Q9HBE5|IL21R_HUMAN
GVPAVVIDMSGLREKDD	17	P13796|PLSL_HUMAN
EEQDLAADRKLFRLVSN	17	Q96RV3-4|PCX1_HUMAN:Q96RV3-3|PCX1_HUMAN:Q96RV3|PCX1_HUMAN:Q96RV3-2|PCX1_HUMAN
FSNALEPDFKATSITVT	17	Q14118|DAG1_HUMAN
NRPGFIKDIHYMYVATG	17	P53794|SC5A3_HUMAN
YLENIYPDSQIPRHYFS	17	Q10472|GALT1_HUMAN
ADLQKQVTDLEAEREQK	17	Q15025-5|TNIP1_HUMAN:Q15025-7|TNIP1_HUMAN:Q15025-8|TNIP1_HUMAN:Q15025-6|TNIP1_HUMAN:Q15025-4|TNIP1_HUMAN:Q15025-3|TNIP1_HUMAN:Q15025-2|TNIP1_HUMAN:Q15025|TNIP1_HUMAN
SLHLKAFTYINLDKAVL	17	P02786|TFR1_HUMAN
VIKVFNDMKVRKSSTPE	17	P23528|COF1_HUMAN
LFDLRADQELLMYSHDN	17	P62879|GBB2_HUMAN:P62879-2|GBB2_HUMAN
SPRFSHRGILIDTSRHY	17	P07686|HEXB_HUMAN
APPDFVLDSPIGRADGE	17	O15254|ACOX3_HUMAN
AKIEGNLIFDPNNYLPK	17	P04114|APOB_HUMAN
EDLNFVTDTAKALADVA	17	Q92542-2|NICA_HUMAN:Q92542|NICA_HUMAN
ETTQLTADSHPSYHTDG	17	Q9H3Z4|DNJC5_HUMAN
YGCDVGPDGRLLRGHNQ	17	P30480|1B42_HUMAN:P30460|1B08_HUMAN:Q95365|1B38_HUMAN:P30475|1B39_HUMAN:Q29836|1B67_HUMAN:P18464|1B51_HUMAN:P30498|1B78_HUMAN
FVSNILKDTQVTRQALN	17	Q12846-2|STX4_HUMAN:Q12846|STX4_HUMAN
DESGVLSLDRVESVFET	17	Q9Y4L1-2|HYOU1_HUMAN:Q9Y4L1|HYOU1_HUMAN
VEEKIIIDKEYYYTKEE	17	Q7L5N1|CSN6_HUMAN
EVEGFKTDIKVLRQKLK	17	Q9BR77-2|CCD77_HUMAN
DLEFMNEQKLNRYPASS	17	Q9BXS4|TMM59_HUMAN
QPTGGQVLLDEKPISQY	17	Q03519-2|TAP2_HUMAN:Q03519|TAP2_HUMAN
QNSVIIVDKNGRLVYLV	17	P02786|TFR1_HUMAN
SPIPGAGAYADDTAGAA	17	P20933|ASPG_HUMAN
QPGAEVTTDDRAYVRQL	17	P53992|SC24C_HUMAN
LGQLNSDNKSQLVQKVR	17	O15105-2|SMAD7_HUMAN:O15105-3|SMAD7_HUMAN:O15105|SMAD7_HUMAN
STNAVVVDLGLIRVHNQ	17	Q709C8-4|VP13C_HUMAN:Q709C8-2|VP13C_HUMAN:Q709C8-3|VP13C_HUMAN:Q709C8|VP13C_HUMAN
DFKIRTIELDGKTIKLQ	17	Q9H0U4|RAB1B_HUMAN:P62820|RAB1A_HUMAN
AFTYINLDKAVLGTSNF	17	P02786|TFR1_HUMAN
GALANIAVDKANLEIMT	17	P01903|DRA_HUMAN
LPVLRQFRFDPQFALTN	17	P01909|DQA1_HUMAN
YPVNTRIYITDGNMQLT	17	O00754-2|MA2B1_HUMAN:O00754|MA2B1_HUMAN
GNTVIHLDQALARMREY	17	Q15154-2|PCM1_HUMAN:Q15154|PCM1_HUMAN
EAKVQWKVDNALQSGNS	17	P01834|IGKC_HUMAN
AYALGLDTKNYFKDLPK	17	P48449-3|ERG7_HUMAN:P48449|ERG7_HUMAN
VRGEVAPDAKSFVLNLG	17	P09382|LEG1_HUMAN
ADIREDDNIAIIDVPVP	17	O43736-2|ITM2A_HUMAN:O43736|ITM2A_HUMAN
GFLVVQGDPRELRLWAR	17	Q92673|SORL_HUMAN
IARFIVGDERVTADGRM	17	Q13873-2|BMPR2_HUMAN:Q13873|BMPR2_HUMAN
YGDLEFMNEQKLNRYPA	17	Q9BXS4|TMM59_HUMAN
EPRAPWIEQEGPEYWDR	17	P30480|1B42_HUMAN:P30460|1B08_HUMAN:Q31612|1B73_HUMAN:Q95365|1B38_HUMAN:P30475|1B39_HUMAN:Q29836|1B67_HUMAN:Q29940|1B59_HUMAN:P30495|1B56_HUMAN:P30493|1B55_HUMAN:P16190|1A33_HUMAN:P18464|1B51_HUMAN:P30498|1B78_HUMAN:P10316|1A69_HUMAN
RDWKLDPVLYRKCQGDA	17	Q92896|GSLG1_HUMAN:Q92896-2|GSLG1_HUMAN
GRAICSDPNNKRVKNAV	17	Q92583|CCL17_HUMAN
SPGVVISDDEPGYDLDL	17	P00492|HPRT_HUMAN
NTLVFIVDVKANKHQIK	17	P62750|RL23A_HUMAN
IQFPLDLDVKMKAVMIG	17	O15162-2|PLS1_HUMAN:O15162|PLS1_HUMAN
AAEILFDEVLTFAKDHV	17	Q8IXQ6-3|PARP9_HUMAN:Q8IXQ6-2|PARP9_HUMAN:Q8IXQ6|PARP9_HUMAN
KNGRVEIIANDQGNRIT	17	P11021|GRP78_HUMAN
QNPFKIDRTEFIPSTDP	17	Q9H6E4|CC134_HUMAN
EADIREDDNIAIIDVPV	17	O43736-2|ITM2A_HUMAN:O43736|ITM2A_HUMAN
KIRTIELDGKRIKLQIW	17	P61006|RAB8A_HUMAN
VPTPKQFVADVKNLYPS	17	Q9Y2Z0|SGT1_HUMAN
VDENMVIDETLDVKEMI	17	Q06481-5|APLP2_HUMAN:Q06481-4|APLP2_HUMAN:Q06481-2|APLP2_HUMAN:Q06481-3|APLP2_HUMAN:Q06481-6|APLP2_HUMAN:Q06481|APLP2_HUMAN
DPSGTFVQCDARAIGSA	17	P28066-2|PSA5_HUMAN:P28066|PSA5_HUMAN
KAYIFSIDEKELNILHE	17	P13612|ITA4_HUMAN
NGRKVLVVDTPSIFESQ	17	Q96F15|GIMA5_HUMAN:Q96F15-2|GIMA5_HUMAN
SVPDFVGDACKAIASRV	17	Q14764|MVP_HUMAN
YLKSLYLDGNQLLEIPQ	17	Q9NYK1|TLR7_HUMAN
KDVFISAAERDVYTGDA	17	P20618|PSB1_HUMAN
EDRHMVRFDPGTSIKYS	17	P20023-2|CR2_HUMAN:P20023|CR2_HUMAN:P20023-4|CR2_HUMAN:P20023-3|CR2_HUMAN
EPAEFQIDDTYSVPGVG	17	O00178|GTPB1_HUMAN
FRGLFIIDDKGILRQIT	17	Q06830|PRDX1_HUMAN
APSLLQHDEVETYFHEF	17	P52888|THOP1_HUMAN
EGPELSPDDPAGLLDLR	17	P41273|TNFL9_HUMAN
SAQNSVIIVDKNGRLVY	17	P02786|TFR1_HUMAN
GPPKLDIRKEEKQIMID	17	P15260|INGR1_HUMAN
IDQLPIKMDYGEELRSP	17	Q9BT88|SYT11_HUMAN
IPHLVTHDARTIRYPDP	17	P62701|RS4X_HUMAN
VSQVEADLKMLRTAVDS	17	Q07065|CKAP4_HUMAN
AQNSVIIVDKNGRLVYL	17	P02786|TFR1_HUMAN
AVGAFRSDSAVLLRTRP	17	P13612|ITA4_HUMAN
NNILTDELFKRTIQLPH	17	Q9BXR5|TLR10_HUMAN
SPFGGWLADARLGRARA	17	Q8N697|S15A4_HUMAN
RSIVTDLVSQMDPHGRR	17	O60313|OPA1_HUMAN:O60313-2|OPA1_HUMAN
LGSRIDYDLKAAMQEAR	17	Q9Y2E5|MA2B2_HUMAN
DFDGDEIFHVDMAKKET	17	P01903|DRA_HUMAN
NKQSLTMDPVVKSKEIE	17	P34932|HSP74_HUMAN
INNQLTLDSNTKYFHKL	17	P04114|APOB_HUMAN
GPGIVGNVLVDPSARIG	17	Q9Y5P6|GMPPB_HUMAN:Q9Y5P6-2|GMPPB_HUMAN
EKLSLNLDHKSRIFQNL	17	O60568|PLOD3_HUMAN
APFSPDENSLVLFEGDE	17	O75326-2|SEM7A_HUMAN:O75326|SEM7A_HUMAN
ENVLVADKRLIRQNKPE	17	Q8NDZ4|DIA1_HUMAN:Q8NDZ4-2|DIA1_HUMAN
RDLPHITVDRLVSKALN	17	P09237|MMP7_HUMAN
IEGVYARDETEFYLGKR	17	P18077|RL35A_HUMAN
EMGKLETDFKRSRIAYS	17	Q96AJ9-1|VTI1A_HUMAN:Q96AJ9|VTI1A_HUMAN
FKLSKVWRDQHFVKIQV	17	P02786|TFR1_HUMAN
DLPVITIDPASPQSPES	17	P19634|SL9A1_HUMAN
KAAKPKAAKPKAAKAKK	17	P16401|H15_HUMAN
WQGLIVPDNPPYDKGAF	17	P68036-3|UB2L3_HUMAN:P68036|UB2L3_HUMAN
KAAKPKAAKAKKAAAKK	17	P16401|H15_HUMAN
DVKIYLDENYERINVPV	17	Q9NQX7-2|ITM2C_HUMAN:Q9NQX7|ITM2C_HUMAN:Q9NQX7-3|ITM2C_HUMAN
AGEIIIADNIIKFDHVP	17	P28288-2|ABCD3_HUMAN:P28288|ABCD3_HUMAN
LPKSEFVVPDLELPSWL	17	P17900|SAP3_HUMAN
RGLFIIDDKGILRQITV	17	Q06830|PRDX1_HUMAN
FTYINLDKAVLGTSNFK	17	P02786|TFR1_HUMAN
ENEHIRATFDPDTGLLM	17	O00754-2|MA2B1_HUMAN:O00754|MA2B1_HUMAN
SNTPILVDGKDVMPEVN	17	P06744|G6PI_HUMAN:P06744-2|G6PI_HUMAN
IAVGYVDDTQFVRFDSD	17	P30443|1A01_HUMAN:P30455|1A36_HUMAN:P30510|1C14_HUMAN:P30508|1C12_HUMAN:Q29940|1B59_HUMAN:P30495|1B56_HUMAN:P30493|1B55_HUMAN:Q95604|1C17_HUMAN:P16190|1A33_HUMAN:P18464|1B51_HUMAN:P30498|1B78_HUMAN:P30492|1B54_HUMAN:P10316|1A69_HUMAN
KTVDISDLATKLLDSWK	17	Q9BYW2|SETD2_HUMAN
NVKAIDYDPLDKFIYWV	17	O75197|LRP5_HUMAN
VGAFRSDSAVLLRTRPV	17	P13612|ITA4_HUMAN
EPEHEYKCDSEILYNNH	17	P08575|PTPRC_HUMAN:P08575-2|PTPRC_HUMAN
LANIAVDKANLEIMTKR	17	P01903|DRA_HUMAN
RYKIVNFDPKLLEGKVK	17	Q68CQ7|GL8D1_HUMAN
ISTIGVDFKIRTIELDG	17	Q9H0U4|RAB1B_HUMAN:P62820|RAB1A_HUMAN
LVESISLDENGTRVITE	17	Q63HN8|RN213_HUMAN:Q63HN8-4|RN213_HUMAN
LPCTVNLDPKLREIIAD	17	Q9ULH0-2|KDIS_HUMAN:Q9ULH0-4|KDIS_HUMAN:Q9ULH0|KDIS_HUMAN
AAKAKKPAGATPKKAKK	17	P16401|H15_HUMAN
EKPQVIADYESGRAIPN	17	O60869-3|EDF1_HUMAN:O60869-2|EDF1_HUMAN:O60869|EDF1_HUMAN
SQILILKDGKMVQKGTY	17	O15439|MRP4_HUMAN:O15439-3|MRP4_HUMAN
KAAKPKSGKPKVTKAKK	17	P16402|H13_HUMAN
DIQMTQSPSTLSASVGD	17	P01598|KV106_HUMAN:P01602|KV110_HUMAN
LEGQVISCLKLRYADQR	17	Q92896|GSLG1_HUMAN:Q92896-2|GSLG1_HUMAN
NPPTIVHDKVLNLIQSW	17	O60784-4|TOM1_HUMAN:O60784|TOM1_HUMAN:O60784-2|TOM1_HUMAN
ARLPSLWADNKRSLLSM	17	O75976|CBPD_HUMAN
IEKQLQKDKQVYRATHR	17	P63092-3|GNAS2_HUMAN:P63092-2|GNAS2_HUMAN:P63092|GNAS2_HUMAN:P63092-4|GNAS2_HUMAN
AKEFVISDRKELEEDFI	17	Q14019|COTL1_HUMAN
VWEKWYIPDPTGKFNLI	17	Q68CQ7|GL8D1_HUMAN
KKRKLKKKQQIKRKKAA	17	Q86X53|ERIC1_HUMAN
GYPNFIMDPKELDKVFN	17	P42892-3|ECE1_HUMAN:P42892-4|ECE1_HUMAN:P42892|ECE1_HUMAN:P42892-2|ECE1_HUMAN
LEPEHEYKCDSEILYNN	17	P08575|PTPRC_HUMAN:P08575-2|PTPRC_HUMAN
AEREIVRDIKEKLCYVA	17	P60709|ACTB_HUMAN:P63261|ACTG_HUMAN
QGDLLLFSCAGAHPRHQ	17	Q09328|MGT5A_HUMAN
RPIIVISDKMLRSLES	16	P21580|TNAP3_HUMAN
VDDTQFVRFDSDAASQ	16	P30443|1A01_HUMAN:P30455|1A36_HUMAN:P16190|1A33_HUMAN:P10316|1A69_HUMAN
DLPVITIDPASPQSPE	16	P19634|SL9A1_HUMAN
QPPSSLVIDKESEVYK	16	O00151|PDLI1_HUMAN
RRPIIVISDKMLRSLE	16	P21580|TNAP3_HUMAN
SPKHAYVKDDTMFLKC	16	Q13077|TRAF1_HUMAN
KEQLTAEAKELRQKVK	16	Q15025-5|TNIP1_HUMAN:Q15025-7|TNIP1_HUMAN:Q15025-8|TNIP1_HUMAN:Q15025-6|TNIP1_HUMAN:Q15025-4|TNIP1_HUMAN:Q15025-3|TNIP1_HUMAN:Q15025-2|TNIP1_HUMAN:Q15025|TNIP1_HUMAN
GGTKVVLDDKDYFLFR	16	P61604|CH10_HUMAN
YDGKDYIALNEDLRSW	16	P30480|1B42_HUMAN:P30460|1B08_HUMAN:P30443|1A01_HUMAN:P30455|1A36_HUMAN:Q31612|1B73_HUMAN:Q29963|1C06_HUMAN:P10321|1C07_HUMAN:P30510|1C14_HUMAN:P30508|1C12_HUMAN:Q95604|1C17_HUMAN:P16190|1A33_HUMAN
YDGKDYLALNEDLRSW	16
NFRLIYDTKGRFAVHR	16	P62701|RS4X_HUMAN
YKIVNFDPKLLEGKVK	16	Q68CQ7|GL8D1_HUMAN
DGPVVTDPKAPNVVVT	16	P52566|GDIR2_HUMAN
ASGVAVSDGVIKVFND	16	P23528|COF1_HUMAN
IVDVHFDPTTAFRAPD	16	O00468-6|AGRIN_HUMAN:O00468-3|AGRIN_HUMAN:O00468-5|AGRIN_HUMAN:O00468-4|AGRIN_HUMAN:O00468-7|AGRIN_HUMAN:O00468|AGRIN_HUMAN
FPNLPYLIDGAHKITQ	16	P46439|GSTM5_HUMAN:Q03013|GSTM4_HUMAN:P09488-2|GSTM1_HUMAN:Q03013-2|GSTM4_HUMAN:P09488|GSTM1_HUMAN
DASKILVDALQKFADD	16	O75787|RENR_HUMAN:O75787-2|RENR_HUMAN
EALRLALDDVAALHGP	16	Q96RQ9|OXLA_HUMAN:Q96RQ9-2|OXLA_HUMAN
ATRSIQVDGKTIKAQI	16	P62491|RB11A_HUMAN:P62491-2|RB11A_HUMAN:Q15907-2|RB11B_HUMAN:Q15907|RB11B_HUMAN
GERAMTKDNNLLGKFE	16	P11142-2|HSP7C_HUMAN:P11142|HSP7C_HUMAN
AFTYINLDKAVLGTSN	16	P02786|TFR1_HUMAN
LIVFLADQNAPYFKPK	16	Q8TB96|TIP_HUMAN
KPDDWDEDAPAKIPDE	16	P27824|CALX_HUMAN:P27824-2|CALX_HUMAN:P27824-3|CALX_HUMAN
GNRKTILEDEKRLAHP	16	P01130-2|LDLR_HUMAN:P01130-3|LDLR_HUMAN:P01130-6|LDLR_HUMAN:P01130-4|LDLR_HUMAN:P01130-5|LDLR_HUMAN:P01130|LDLR_HUMAN
TAEKLARDLKAVKYVE	16	P60953|CDC42_HUMAN:P60953-1|CDC42_HUMAN
DVFISAAERDVYTGDA	16	P20618|PSB1_HUMAN
ILHQILLDETLKVIKE	16	Q9BZQ8|NIBAN_HUMAN
IKALELDSNLYRIGQS	16	P35579|MYH9_HUMAN
FQNTIIFDNKAHSGKI	16	Q8IZK6-2|MCLN2_HUMAN:Q8IZK6|MCLN2_HUMAN
YGKDLIADLKYELTGK	16	P08133|ANXA6_HUMAN
LDRLVTDVKEKLKQAK	16	O75487-2|GPC4_HUMAN:O75487|GPC4_HUMAN
IDSVIVVDNVPQVGPD	16	P55884-2|EIF3B_HUMAN:P55884|EIF3B_HUMAN
NPRKFNLDATELSIRK	16	O43752|STX6_HUMAN
IEGNLIFDPNNYLPKE	16	P04114|APOB_HUMAN
RDDVALKNFAKYFLHQ	16	P02794|FRIH_HUMAN
LNKSINPDEAVAYGAA	16	P11142-2|HSP7C_HUMAN:P11142|HSP7C_HUMAN:P0DMV9|HS71B_HUMAN:P0DMV8|HS71A_HUMAN
SSVVFADEKAAAESDL	16	Q92608|DOCK2_HUMAN
DDTQFVRFDSDAASQK	16	P30443|1A01_HUMAN:P30455|1A36_HUMAN
KTLAVLLDNILQRIGK	16	Q09328|MGT5A_HUMAN
RKTILEDEKRLAHPFS	16	P01130-2|LDLR_HUMAN:P01130-3|LDLR_HUMAN:P01130-6|LDLR_HUMAN:P01130-4|LDLR_HUMAN:P01130-5|LDLR_HUMAN:P01130|LDLR_HUMAN
VDRLIALDAAEEFFKL	16	Q8N565-2|MREG_HUMAN:Q8N565|MREG_HUMAN
LEELDIDLKDIYYKIR	16	Q9BSR8|YIPF4_HUMAN
EDIVADHVASYGVNLY	16	P01909|DQA1_HUMAN
EEDVKIYLDENYERIN	16	Q9NQX7-2|ITM2C_HUMAN:Q9NQX7|ITM2C_HUMAN:Q9NQX7-3|ITM2C_HUMAN
RPDDVFIIDDADEIPA	16	Q09327|MGAT3_HUMAN
IRTIELDGKTIKLQIW	16	Q9H0U4|RAB1B_HUMAN:P62820|RAB1A_HUMAN
DKEQLTAEAKELRQKV	16	Q15025-5|TNIP1_HUMAN:Q15025-7|TNIP1_HUMAN:Q15025-8|TNIP1_HUMAN:Q15025-6|TNIP1_HUMAN:Q15025-4|TNIP1_HUMAN:Q15025-3|TNIP1_HUMAN:Q15025-2|TNIP1_HUMAN:Q15025|TNIP1_HUMAN
HPHFLNADPVLAEAVT	16	Q8WTV0-3|SCRB1_HUMAN:Q8WTV0-4|SCRB1_HUMAN:Q8WTV0-5|SCRB1_HUMAN:Q8WTV0-2|SCRB1_HUMAN:Q8WTV0|SCRB1_HUMAN
SNKLTSDLTFAYERLS	16	P06865|HEXA_HUMAN
EETVITVDTKAAGKGK	16	P21333-2|FLNA_HUMAN:P21333|FLNA_HUMAN
DGKIISLDAKLNLENK	16	P07814|SYEP_HUMAN
AAKILADATAKMVEAA	16	Q9Y490|TLN1_HUMAN
GAVYSFDPVGSYQRDS	16	P20618|PSB1_HUMAN
VLKVLKPDTTYQVKVQ	16	Q92673|SORL_HUMAN
ISTIGVDFKIRTIELD	16	Q9H0U4|RAB1B_HUMAN:P62820|RAB1A_HUMAN
GRKVLVVDTPSIFESQ	16	Q96F15|GIMA5_HUMAN:Q96F15-2|GIMA5_HUMAN
RGLFIIDGKGVLRQIT	16	P32119|PRDX2_HUMAN
LAELEDDFKEGYLETV	16	P24001-4|IL32_HUMAN:P24001-2|IL32_HUMAN:P24001|IL32_HUMAN:P24001-5|IL32_HUMAN:P24001-3|IL32_HUMAN
SKADIFVDPVLHTACA	16	Q92896|GSLG1_HUMAN:Q92896-2|GSLG1_HUMAN
RGEKLAIDYGIKFLET	16	Q92930|RAB8B_HUMAN
HSNDLFLDAQLLQRTG	16	Q96F15|GIMA5_HUMAN:Q96F15-2|GIMA5_HUMAN
RQKLSLSTKLKQVEDE	16	P35579|MYH9_HUMAN
LLLWHWDTTQSLKQLE	16	P06734|FCER2_HUMAN
AQGQKKVEELEGEITT	16	Q10589-2|BST2_HUMAN:Q10589|BST2_HUMAN
GDSDLQLDRISVYYNE	16	P07437|TBB5_HUMAN
VSGVALDPKNNLVIFH	16	P19021|AMD_HUMAN:P19021-5|AMD_HUMAN:P19021-2|AMD_HUMAN:P19021-3|AMD_HUMAN:P19021-6|AMD_HUMAN:P19021-4|AMD_HUMAN
KSTLITDGSTPINLFN	16	Q14764|MVP_HUMAN
AEREIVRDIKEKLCYV	16	P60709|ACTB_HUMAN:P63261|ACTG_HUMAN
DSDLQLDRISVYYNEA	16	P07437|TBB5_HUMAN
QVQRLQGDAVVLKIAR	16	Q969P0-3|IGSF8_HUMAN:Q969P0|IGSF8_HUMAN
DINEIFKDLGMMIHEQ	16	O15400-2|STX7_HUMAN:O15400|STX7_HUMAN
DDTQFVRFDSDAASPR	16	P30480|1B42_HUMAN:P30460|1B08_HUMAN:Q31612|1B73_HUMAN:Q95365|1B38_HUMAN:P30475|1B39_HUMAN:Q29836|1B67_HUMAN:Q29963|1C06_HUMAN:P10321|1C07_HUMAN:P30510|1C14_HUMAN:P30508|1C12_HUMAN:Q29940|1B59_HUMAN:P30495|1B56_HUMAN:P30493|1B55_HUMAN:Q95604|1C17_HUMAN:P18464|1B51_HUMAN:P30498|1B78_HUMAN:P30492|1B54_HUMAN
ADIAFLIDGSFNIGQR	16	O43405|COCH_HUMAN:O43405-2|COCH_HUMAN
IDQINTDLNLERSHAQ	16	P35579|MYH9_HUMAN
DVWEKWYIPDPTGKFN	16	Q68CQ7|GL8D1_HUMAN
KIEGNLIFDPNNYLPK	16	P04114|APOB_HUMAN
LALLQHDNIIAYYNHF	16	Q8TD19|NEK9_HUMAN
GPFIAIFASDPHIIIK	16	Q9ULH0-2|KDIS_HUMAN:Q9ULH0-4|KDIS_HUMAN:Q9ULH0|KDIS_HUMAN
TLVFIVDVKANKHQIK	16	P62750|RL23A_HUMAN
ALANIAVDKANLEIMT	16	P01903|DRA_HUMAN
KIRTIELDGKTIKLQI	16	Q9H0U4|RAB1B_HUMAN:P62820|RAB1A_HUMAN
DVKIYLDENYERINVP	16	Q9NQX7-2|ITM2C_HUMAN:Q9NQX7|ITM2C_HUMAN:Q9NQX7-3|ITM2C_HUMAN
YGCDVGPDGRLLRGHN	16	P30480|1B42_HUMAN:P30460|1B08_HUMAN:Q95365|1B38_HUMAN:P30475|1B39_HUMAN:Q29836|1B67_HUMAN:P18464|1B51_HUMAN:P30498|1B78_HUMAN
DKEICADPRVPWVKMI	16	O00626|CCL22_HUMAN
GLYMANDLKLLRHHLQ	16	Q9Y2Q3-3|GSTK1_HUMAN:Q9Y2Q3|GSTK1_HUMAN:Q9Y2Q3-2|GSTK1_HUMAN
LPEEIQRDILLEKKKV	16	P33908|MA1A1_HUMAN
QEEVVEIDGKQVQQKD	16	Q9NU53|GINM1_HUMAN
GKDLIADLKYELTGKF	16	P08133|ANXA6_HUMAN
LPVILLDEALKYLSRN	16	Q93084-5|AT2A3_HUMAN:Q93084-4|AT2A3_HUMAN:Q93084-2|AT2A3_HUMAN:Q93084-3|AT2A3_HUMAN:Q93084-7|AT2A3_HUMAN:Q93084|AT2A3_HUMAN:Q93084-6|AT2A3_HUMAN
GSRIDYDLKAAMQEAR	16	Q9Y2E5|MA2B2_HUMAN
GFGDLKSPAGLQVLND	16	P24534|EF1B_HUMAN
AEVQVLVLDGRGHLLG	16	P40429|RL13A_HUMAN
HKTTIFTDAKESSTVF	16	Q15370|ELOB_HUMAN:Q15370-2|ELOB_HUMAN
LANIAVDKANLEIMTK	16	P01903|DRA_HUMAN
YPNFIMDPKELDKVFN	16	P42892-3|ECE1_HUMAN:P42892-4|ECE1_HUMAN:P42892|ECE1_HUMAN:P42892-2|ECE1_HUMAN
IDNKGIDSDASYPYKA	16	P25774|CATS_HUMAN:P25774-2|CATS_HUMAN
IDVIFKDFVNKYTDLD	16	Q63HN8|RN213_HUMAN:Q63HN8-4|RN213_HUMAN
FSENLLADVKGARAAL	16	O75558|STX11_HUMAN
DIVADHVASYGVNLYQ	16	P01909|DQA1_HUMAN
QSLINLDGKLHQHVVK	16	Q8N4L2|TM55A_HUMAN
DLIWICDSGIRVIPDT	16	Q16739|CEGT_HUMAN
DAFIVYDTKDPAVTEW	16	Q9NYK1|TLR7_HUMAN
APAIIFIDELDAIAPK	16	P55072|TERA_HUMAN
KITLTSDPRLPYKVLS	16	P61960|UFM1_HUMAN
IAAKYQLDPTASISAK	16	P45880-2|VDAC2_HUMAN:P45880|VDAC2_HUMAN:P45880-1|VDAC2_HUMAN
ITKILSDTKELQKEIN	16	O60826|CCD22_HUMAN
VNGGFAVDKSDTISFT	16	P43005|EAA3_HUMAN
EDHKIAYDPSLSSHVS	16	Q9Y5G3-2|PCDGD_HUMAN
FLVVQGDPRELRLWAR	16	Q92673|SORL_HUMAN
DDDIAALVVDNGSGMC	16	P60709|ACTB_HUMAN
KDLIADLKYELTGKFE	16	P08133|ANXA6_HUMAN
GSKPRAIVVDPVHGFM	16	P01130-2|LDLR_HUMAN:P01130-3|LDLR_HUMAN:P01130-6|LDLR_HUMAN:P01130-4|LDLR_HUMAN:P01130-5|LDLR_HUMAN:P01130|LDLR_HUMAN
ISTIGIDFKIRTVDIE	16	P51153|RAB13_HUMAN
APNRTITVDDKMSLRL	16	P23458|JAK1_HUMAN
DRDDVALKNFAKYFLH	16	P02794|FRIH_HUMAN
SIRVILDLTPNYRGEN	16	P08195-2|4F2_HUMAN:P08195-3|4F2_HUMAN:P08195|4F2_HUMAN:P08195-4|4F2_HUMAN
VPAVVIDMSGLREKDD	16	P13796|PLSL_HUMAN
EEVVEIDGKQVQQKDV	16	Q9NU53|GINM1_HUMAN
VKHIIYVDNKAINKAE	16	O60488|ACSL4_HUMAN:O60488-2|ACSL4_HUMAN
LKVHFLTDPENEMKEK	16	P21580|TNAP3_HUMAN
RYKIVNFDPKLLEGKV	16	Q68CQ7|GL8D1_HUMAN
GREEITYDTPFKREKS	16	O00214|LEG8_HUMAN:O00214-2|LEG8_HUMAN
KQLNIAYDVTYSLACV	16	P32248|CCR7_HUMAN
AYIFSIDEKELNILHE	16	P13612|ITA4_HUMAN
MEPVITCDKKFRTQFY	16	O43556|SGCE_HUMAN:O43556-3|SGCE_HUMAN:O43556-4|SGCE_HUMAN
ALRLALDDVAALHGPV	16	Q96RQ9|OXLA_HUMAN:Q96RQ9-2|OXLA_HUMAN
SLSLAPDTRLFVSGAC	16	P62873-2|GBB1_HUMAN:P62873|GBB1_HUMAN
YEGLDIDQTATYEDIV	16	P40259-2|CD79B_HUMAN:P40259|CD79B_HUMAN:P40259-3|CD79B_HUMAN
ITSIVKDSSAARNGLL	16	O00560-2|SDCB1_HUMAN:O00560|SDCB1_HUMAN:O00560-3|SDCB1_HUMAN
TREDYECDFGFKMSED	16	Q92673|SORL_HUMAN
RVEIIANDQGNRITPS	16	P11021|GRP78_HUMAN
LPLVVEDKVEGYKKTK	16	P36578|RL4_HUMAN
GRITFNVDLNSVFLRV	16	P48551|INAR2_HUMAN
VADIEVDGKQVELALW	16	P61586|RHOA_HUMAN
RPGFIKDIHYMYVATG	16	P53794|SC5A3_HUMAN
RQKLIAQDYKVSYSLA	16	Q92896|GSLG1_HUMAN:Q92896-2|GSLG1_HUMAN
VNIAFLIDGSSSVGDS	16	O43405|COCH_HUMAN:O43405-2|COCH_HUMAN
SNDLFLDAQLLQRTGA	16	Q96F15|GIMA5_HUMAN:Q96F15-2|GIMA5_HUMAN
PSPGSNLGGGDDLKLR	16	Q13951-2|PEBB_HUMAN
KPRAIVVDPVHGFMYW	16	P01130-2|LDLR_HUMAN:P01130-3|LDLR_HUMAN:P01130-6|LDLR_HUMAN:P01130-4|LDLR_HUMAN:P01130-5|LDLR_HUMAN:P01130|LDLR_HUMAN
DKGILTVDELLAIRIP	16	P13473-2|LAMP2_HUMAN:P13473-3|LAMP2_HUMAN:P13473|LAMP2_HUMAN
RSIVTDLVSQMDPHGR	16	O60313|OPA1_HUMAN:O60313-2|OPA1_HUMAN
FANNILTDELFKRTIQ	16	Q9BXR5|TLR10_HUMAN
TPGNALVVDPKKPFRK	16	Q9H223|EHD4_HUMAN
QNTIIFDNKAHSGKIK	16	Q8IZK6-2|MCLN2_HUMAN:Q8IZK6|MCLN2_HUMAN
QKLIAQDYKVSYSLAK	16	Q92896|GSLG1_HUMAN:Q92896-2|GSLG1_HUMAN
SVGYVDDTQFVRFDSD	16	P30480|1B42_HUMAN:P30460|1B08_HUMAN:Q95365|1B38_HUMAN:P30475|1B39_HUMAN:Q29836|1B67_HUMAN:Q29963|1C06_HUMAN:P10321|1C07_HUMAN
KSVQYDDVPEYKDRLN	16	Q13740-2|CD166_HUMAN:Q13740|CD166_HUMAN:Q13740-3|CD166_HUMAN
SETAPAETATPAPVEK	16	P16401|H15_HUMAN
ISRDWKLDPVLYRKCQ	16	Q92896|GSLG1_HUMAN:Q92896-2|GSLG1_HUMAN
NGRVEIIANDQGNRIT	16	P11021|GRP78_HUMAN
EEEIAALVIDNGSGMC	16	P63261|ACTG_HUMAN
KLSKVWRDQHFVKIQV	16	P02786|TFR1_HUMAN
SPNAVIADLGLIRVEN	16	Q709C8-4|VP13C_HUMAN:Q709C8-2|VP13C_HUMAN:Q709C8-3|VP13C_HUMAN:Q709C8|VP13C_HUMAN
RLELLIDKTENLVDSS	16	P51809|VAMP7_HUMAN:P51809-3|VAMP7_HUMAN
QEKKIIADIKKMAKQG	16	O43633|CHM2A_HUMAN
KGILTVDELLAIRIPL	16	P13473-2|LAMP2_HUMAN:P13473-3|LAMP2_HUMAN:P13473|LAMP2_HUMAN
SAQNSVIIVDKNGRLV	16	P02786|TFR1_HUMAN
DNPEYSPDPSIYAYDN	16	P27797|CALR_HUMAN
EEIQLFPDPEPVRNLQ	16	Q9H3S1|SEM4A_HUMAN:Q9H3S1-2|SEM4A_HUMAN
LSDLARDPPAQCSAGP	16	P61077|UB2D3_HUMAN:P61077-2|UB2D3_HUMAN
LNTILPDARDPAFKAA	16	P11279|LAMP1_HUMAN
VPLSSPLKVDLVLEKE	16	P17900|SAP3_HUMAN
LPVNGEFSLDDLQPWH	16	P05067-10|A4_HUMAN:P05067-3|A4_HUMAN:P05067-4|A4_HUMAN:P05067-5|A4_HUMAN:P05067-6|A4_HUMAN:P05067-7|A4_HUMAN:P05067-11|A4_HUMAN:P05067-8|A4_HUMAN:P05067-9|A4_HUMAN:P05067|A4_HUMAN
GEKLAIDYGIKFLETS	16	Q92930|RAB8B_HUMAN
AAEILFDEVLTFAKDH	16	Q8IXQ6-3|PARP9_HUMAN:Q8IXQ6-2|PARP9_HUMAN:Q8IXQ6|PARP9_HUMAN
AKAIELSLKEQRQQST	16	Q92783-2|STAM1_HUMAN:Q92783|STAM1_HUMAN
NRKTILEDEKRLAHPF	16	P01130-2|LDLR_HUMAN:P01130-3|LDLR_HUMAN:P01130-6|LDLR_HUMAN:P01130-4|LDLR_HUMAN:P01130-5|LDLR_HUMAN:P01130|LDLR_HUMAN
YLENIYPDSQIPRHYF	16	Q10472|GALT1_HUMAN
TDKEQLTAEAKELRQK	16	Q15025-5|TNIP1_HUMAN:Q15025-7|TNIP1_HUMAN:Q15025-8|TNIP1_HUMAN:Q15025-6|TNIP1_HUMAN:Q15025-4|TNIP1_HUMAN:Q15025-3|TNIP1_HUMAN:Q15025-2|TNIP1_HUMAN:Q15025|TNIP1_HUMAN
EDLKVHFLTDPENEMK	16	P21580|TNAP3_HUMAN
GELDDRFLDDLGLKFK	16	Q14126|DSG2_HUMAN
DKSAVSVDSKVRKDVG	16	Q96RV3-4|PCX1_HUMAN:Q96RV3-3|PCX1_HUMAN:Q96RV3|PCX1_HUMAN:Q96RV3-2|PCX1_HUMAN
NSVIIVDKNGRLVYLV	16	P02786|TFR1_HUMAN
SPGVVISDDEPGYDLD	16	P00492|HPRT_HUMAN
VDDTQFVRFDNDAASP	16	P13747|HLAE_HUMAN
SGYLLPDTKAYGDRIE	16	P14625|ENPL_HUMAN
RDKEICADPRVPWVKM	16	O00626|CCL22_HUMAN
SPTGDVLLDETLKHIK	16	Q9H4A5-2|GLP3L_HUMAN:Q9H4A5|GLP3L_HUMAN
LAKAIELSLKEQRQQS	16	Q92783-2|STAM1_HUMAN:Q92783|STAM1_HUMAN
QEMGKLETDFKRSRIA	16	Q96AJ9-1|VTI1A_HUMAN:Q96AJ9|VTI1A_HUMAN
EKPQVIADYESGRAIP	16	O60869-3|EDF1_HUMAN:O60869-2|EDF1_HUMAN:O60869|EDF1_HUMAN
VDDTQFVRFDSDAASP	16	P30480|1B42_HUMAN:P30460|1B08_HUMAN:Q31612|1B73_HUMAN:Q95365|1B38_HUMAN:P30475|1B39_HUMAN:Q29836|1B67_HUMAN:Q29963|1C06_HUMAN:P10321|1C07_HUMAN:P30510|1C14_HUMAN:P30508|1C12_HUMAN:Q29940|1B59_HUMAN:P30495|1B56_HUMAN:P30493|1B55_HUMAN:Q95604|1C17_HUMAN:P18464|1B51_HUMAN:P30498|1B78_HUMAN:P30492|1B54_HUMAN
DYGVLKADEGISFRGL	16	Q06830|PRDX1_HUMAN
ILQQIELDLKATQALV	16	P60842-2|IF4A1_HUMAN:P60842|IF4A1_HUMAN
ISTIGIDFKIRTIELD	16	P61006|RAB8A_HUMAN:Q92930|RAB8B_HUMAN
WEKWYIPDPTGKFNLI	16	Q68CQ7|GL8D1_HUMAN
ISVLYGDEEVPRSPFK	16	P21333-2|FLNA_HUMAN:P21333|FLNA_HUMAN
DLIVFLADQNAPYFKP	16	Q8TB96|TIP_HUMAN
SENLLADVKGARAALN	16	O75558|STX11_HUMAN
SPFGGWLADARLGRAR	16	Q8N697|S15A4_HUMAN
RLAPITSDPTEATAVG	16	P14618|KPYM_HUMAN
SDIAFLIDGSGSIIPH	16	P11215|ITAM_HUMAN:P11215-2|ITAM_HUMAN
AFFTLARDIKAKMDKK	16	P61006|RAB8A_HUMAN
RDNKIYLDKMITRNLK	16	Q53G44|IF44L_HUMAN
FKLSKVWRDQHFVKIQ	16	P02786|TFR1_HUMAN
FRDKEICADPRVPWVK	16	O00626|CCL22_HUMAN
EGNLIFDPNNYLPKES	16	P04114|APOB_HUMAN
SAAKILADATAKMVEA	16	Q9Y490|TLN1_HUMAN
REEITYDTPFKREKSF	16	O00214|LEG8_HUMAN:O00214-2|LEG8_HUMAN
DSAQNSVIIVDKNGRL	16	P02786|TFR1_HUMAN
FPTWLKLDKKVSAQEV	16	P15311|EZRI_HUMAN
FLRNYFTDKAASYTEE	16	Q14126|DSG2_HUMAN
VSQVEADLKMLRTAVD	16	Q07065|CKAP4_HUMAN
SHRGILIDTSRHYLPV	16	P07686|HEXB_HUMAN
LPIGATVNMDGAAIFQ	16	P43007|SATT_HUMAN:P43007-2|SATT_HUMAN
LPIGATVNMDGAALFQ	16	Q15758-3|AAAT_HUMAN:Q15758-2|AAAT_HUMAN:Q15758|AAAT_HUMAN
ISTIGIDFKIKTVELQ	16	P61026|RAB10_HUMAN
KVHFLTDPENEMKEKL	16	P21580|TNAP3_HUMAN
KPGAIVIDCGINYVPD	16	P11586|C1TC_HUMAN
WSSLSMDEKVELYRIK	16	P13073|COX41_HUMAN
NDLFLDAQLLQRTGAG	16	Q96F15|GIMA5_HUMAN:Q96F15-2|GIMA5_HUMAN
QGYLIKDGKLIKNNAS	16	P39023|RL3_HUMAN
LPTPKVIGIDLGTTYC	16	P48723|HSP13_HUMAN
ERIVLVDNKCKCARIT	16	P01591|IGJ_HUMAN
IPGMVVVADKTSELYQ	16	Q8NHP8|PLBL2_HUMAN
QLNTILPDARDPAFKA	16	P11279|LAMP1_HUMAN
DTQFVRFDSDAASPRE	16	P30480|1B42_HUMAN:P30460|1B08_HUMAN:Q31612|1B73_HUMAN:Q95365|1B38_HUMAN:P30475|1B39_HUMAN:Q29836|1B67_HUMAN:Q29940|1B59_HUMAN:P30495|1B56_HUMAN:P30493|1B55_HUMAN
EKKIIADIKKMAKQGQ	16	O43633|CHM2A_HUMAN
DKVLERDQKLSELDDR	16	P63027|VAMP2_HUMAN:Q15836|VAMP3_HUMAN
LDDRFLDDLGLKFKTL	16	Q14126|DSG2_HUMAN
DIMRVNVDKVLERDQK	16	P63027|VAMP2_HUMAN:Q15836|VAMP3_HUMAN
EDLNFVTDTAKALADV	16	Q92542-2|NICA_HUMAN:Q92542|NICA_HUMAN
GKRSLVLDLKQPRGAA	16	Q9UHK6|AMACR_HUMAN
NPIAKIHSDLAEERGL	16	Q14126|DSG2_HUMAN
VPGNALVVDPRRPFRK	16	Q9H4M9|EHD1_HUMAN
PTAPSPGTVTPVPPPQ	16	Q8TAQ2-3|SMRC2_HUMAN:Q8TAQ2|SMRC2_HUMAN:Q8TAQ2-2|SMRC2_HUMAN
SVLITFDNKAHSGRIP	16	Q9GZU1|MCLN1_HUMAN
DDTQFVRFDNDAASPR	16	P13747|HLAE_HUMAN
LPLEFRKDSSYELQVR	16	Q9HBE5|IL21R_HUMAN
TPDQFMTADETRNLQN	16	P16070-17|CD44_HUMAN:P16070-6|CD44_HUMAN:P16070-5|CD44_HUMAN:P16070|CD44_HUMAN:P16070-10|CD44_HUMAN:P16070-4|CD44_HUMAN:P16070-18|CD44_HUMAN:P16070-12|CD44_HUMAN:P16070-13|CD44_HUMAN:P16070-11|CD44_HUMAN:P16070-8|CD44_HUMAN:P16070-7|CD44_HUMAN:P16070-14|CD44_HUMAN:P16070-16|CD44_HUMAN:P16070-3|CD44_HUMAN
VVGQFIQDVKNSRSTD	16	Q86VP6|CAND1_HUMAN:Q86VP6-2|CAND1_HUMAN
FSSKLDNIYSSDKFYK	16	P04114|APOB_HUMAN
GEREMAGDNKLLGQFT	16	P38646|GRP75_HUMAN
DSGEVREDLRLPEGDL	16	P63241|IF5A1_HUMAN:P63241-2|IF5A1_HUMAN
IAVGYVDDTQFVRFDS	16	P30443|1A01_HUMAN:P30455|1A36_HUMAN:P30510|1C14_HUMAN:P30508|1C12_HUMAN:Q29940|1B59_HUMAN:P30495|1B56_HUMAN:P30493|1B55_HUMAN:Q95604|1C17_HUMAN:P16190|1A33_HUMAN:P18464|1B51_HUMAN:P30498|1B78_HUMAN:P30492|1B54_HUMAN:P10316|1A69_HUMAN
GDLEFMNEQKLNRYPA	16	Q9BXS4|TMM59_HUMAN
IQEFFGKDPNTSVDPD	16	P48723|HSP13_HUMAN
SPIETDVVPDTRLLDK	16	Q9P241|AT10D_HUMAN
QPGPPYYTDPGGPGMN	16	Q96AW1-4|VOPP1_HUMAN:Q96AW1-2|VOPP1_HUMAN:Q96AW1-3|VOPP1_HUMAN:Q96AW1|VOPP1_HUMAN
LEKDIISDTSGDFRKL	16	P07355|ANXA2_HUMAN:P07355-2|ANXA2_HUMAN:A6NMY6|AXA2L_HUMAN
NPRIVLLDSSLEYKKG	16	P49368-2|TCPG_HUMAN:P49368|TCPG_HUMAN
VPELPLVVEDKVEGYK	16	P36578|RL4_HUMAN
DQHSFELDEKALASIL	16	Q6DD88|ATLA3_HUMAN
KPAEFTVDAKHGGKAP	16	P21333-2|FLNA_HUMAN:P21333|FLNA_HUMAN
SETAPAAPAAPAPAEK	16	P10412|H14_HUMAN
APPEVVMDPALAAQYE	16	P62826|RAN_HUMAN
IQEEVVEIDGKQVQQK	16	Q9NU53|GINM1_HUMAN
EVVEIDGKQVQQKDVT	16	Q9NU53|GINM1_HUMAN
GPMGNIMIDPVLGTVG	16	P13639|EF2_HUMAN
IQLNTILPDARDPAFK	16	P11279|LAMP1_HUMAN
SKVDVNTDRKISAKEM	16	Q9BRK5|CAB45_HUMAN:Q9BRK5-6|CAB45_HUMAN:Q9BRK5-4|CAB45_HUMAN:Q9BRK5-3|CAB45_HUMAN
ENQLLVADVKRLGKQN	16	O75558|STX11_HUMAN
SKPGVIFLTKRSRQVC	16	P10147|CCL3_HUMAN
DPPLIALDKDAPLRFA	16	O94985-2|CSTN1_HUMAN
IDNPEYSPDPSIYAYD	16	P27797|CALR_HUMAN
DILIQYDRTLLVADPR	16	P62249|RS16_HUMAN
LETLTPDTQYEFQVRV	16	P14784|IL2RB_HUMAN
NQILVLDGKLLRTEPA	16	P52848|NDST1_HUMAN
LPILFIDQLSNRVKDL	16	Q96KA5-2|CLP1L_HUMAN:Q96KA5|CLP1L_HUMAN
IRTIELDGKRIKLQIW	16	P61006|RAB8A_HUMAN
TPEYLHIDQRLVFREG	16	O00178|GTPB1_HUMAN
KVDVNTDRKISAKEMQ	16	Q9BRK5|CAB45_HUMAN:Q9BRK5-6|CAB45_HUMAN:Q9BRK5-4|CAB45_HUMAN:Q9BRK5-3|CAB45_HUMAN
LPKMEGDLKAPEVDIK	16	Q09666|AHNK_HUMAN
ISVGYVDDTQFVRFDS	16	P30480|1B42_HUMAN:P30460|1B08_HUMAN:Q95365|1B38_HUMAN:P30475|1B39_HUMAN:Q29836|1B67_HUMAN:Q29963|1C06_HUMAN:P10321|1C07_HUMAN
ENDFALIIDGKTLKYA	16	Q9Y2Q0-3|AT8A1_HUMAN:Q9Y2Q0-2|AT8A1_HUMAN:Q9Y2Q0|AT8A1_HUMAN
GERLELLIDKTENLVD	16	P51809|VAMP7_HUMAN:P51809-3|VAMP7_HUMAN
MGKLETDFKRSRIAYS	16	Q96AJ9-1|VTI1A_HUMAN:Q96AJ9|VTI1A_HUMAN
APPDFVLDSPIGRADG	16	O15254|ACOX3_HUMAN
EAKVQWKVDNALQSGN	16	P01834|IGKC_HUMAN
FKIRTIELDGKTIKLQ	16	Q9H0U4|RAB1B_HUMAN:P62820|RAB1A_HUMAN
EADIREDDNIAIIDVP	16	O43736-2|ITM2A_HUMAN:O43736|ITM2A_HUMAN
LFDLRADQELLMYSHD	16	P62879|GBB2_HUMAN:P62879-2|GBB2_HUMAN
ENILWLDYKNICKVVE	16	P14618|KPYM_HUMAN
DNTVLLDPPLIALDKD	16	O94985-2|CSTN1_HUMAN
SNALEPDFKATSITVT	16	Q14118|DAG1_HUMAN
DLAKYICENQDSISSK	16	P02768|ALBU_HUMAN:P02768-2|ALBU_HUMAN
AVDWIVDRTTTVVNVE	16	P43007|SATT_HUMAN:P43007-2|SATT_HUMAN
ENFRLIYDTKGRFAVH	16	P62701|RS4X_HUMAN
DPKRTIAQDYGVLKAD	16	Q06830|PRDX1_HUMAN
SGQVYVNDLPVNSGVT	16	Q9NU53|GINM1_HUMAN
ESGVLSLDRVESVFET	16	Q9Y4L1-2|HYOU1_HUMAN:Q9Y4L1|HYOU1_HUMAN
NDFALIIDGKTLKYAL	16	Q9Y2Q0-3|AT8A1_HUMAN:Q9Y2Q0-2|AT8A1_HUMAN:Q9Y2Q0|AT8A1_HUMAN
SGECITLDKVCNMARD	16	P01130-2|LDLR_HUMAN:P01130-3|LDLR_HUMAN:P01130-6|LDLR_HUMAN:P01130-4|LDLR_HUMAN:P01130-5|LDLR_HUMAN:P01130|LDLR_HUMAN
ADIREDDNIAIIDVPV	16	O43736-2|ITM2A_HUMAN:O43736|ITM2A_HUMAN
AKVQWKVDNALQSGNS	16	P01834|IGKC_HUMAN
GFLVVQGDPRELRLWA	16	Q92673|SORL_HUMAN
TPLLVLDDVELMPRPL	16	Q9NXH8|TOR4A_HUMAN
DESGVLSLDRVESVFE	16	Q9Y4L1-2|HYOU1_HUMAN:Q9Y4L1|HYOU1_HUMAN
TTQLTADSHPSYHTDG	16	Q9H3Z4|DNJC5_HUMAN
EKWYIPDPTGKFNLIR	16	Q68CQ7|GL8D1_HUMAN
EDLPVITIDPASPQSP	16	P19634|SL9A1_HUMAN
ANPRKFNLDATELSIR	16	O43752|STX6_HUMAN
TEKKFMADCPHTIGVE	16	P61106|RAB14_HUMAN
EDVKIYLDENYERINV	16	Q9NQX7-2|ITM2C_HUMAN:Q9NQX7|ITM2C_HUMAN:Q9NQX7-3|ITM2C_HUMAN
EGQVISCLKLRYADQR	16	Q92896|GSLG1_HUMAN:Q92896-2|GSLG1_HUMAN
IADAVIAVDGINHDVT	16	Q96SM3|CPXM1_HUMAN
LDVYELDAKQGRWYVV	16	Q13510|ASAH1_HUMAN:Q13510-2|ASAH1_HUMAN:Q13510-3|ASAH1_HUMAN
PVLRQFRFDPQFALTN	16	P01909|DQA1_HUMAN
GARMITIDGKQIKLQI	16	P61019-2|RAB2A_HUMAN:P61019|RAB2A_HUMAN
GPPYVSWLIDANHNMQ	16	P17813-2|EGLN_HUMAN:P17813|EGLN_HUMAN
AIVDVHFDPTTAFRAP	16	O00468-6|AGRIN_HUMAN:O00468-3|AGRIN_HUMAN:O00468-5|AGRIN_HUMAN:O00468-4|AGRIN_HUMAN:O00468-7|AGRIN_HUMAN:O00468|AGRIN_HUMAN
KSINPDEAVAYGAAVQ	16	P11142-2|HSP7C_HUMAN:P11142|HSP7C_HUMAN:P0DMV9|HS71B_HUMAN:P0DMV8|HS71A_HUMAN
AQNSVIIVDKNGRLVY	16	P02786|TFR1_HUMAN
EAKKMYFDAVQAIETH	16	P33908|MA1A1_HUMAN
LPVGATINMDGTALYE	16	P43005|EAA3_HUMAN
VPARDYLIDGSRGILS	16	P18206|VINC_HUMAN:P18206-2|VINC_HUMAN
GCPPTVCQDPKEPRAL	16	Q13077|TRAF1_HUMAN
NTVIHLDQALARMREY	16	Q15154-2|PCM1_HUMAN:Q15154|PCM1_HUMAN
LPVITIDPASPQSPES	16	P19634|SL9A1_HUMAN
YVEINIDHKFHRHLIG	16	Q00341-2|VIGLN_HUMAN:Q00341|VIGLN_HUMAN
DLAKAIELSLKEQRQQ	16	Q92783-2|STAM1_HUMAN:Q92783|STAM1_HUMAN
GCDLGPDGRLLRGYDQ	16	Q29963|1C06_HUMAN:P10321|1C07_HUMAN:P30510|1C14_HUMAN:P30508|1C12_HUMAN
IIDNKGIDSDASYPYK	16	P25774|CATS_HUMAN:P25774-2|CATS_HUMAN
QNSVIIVDKNGRLVYL	16	P02786|TFR1_HUMAN
LENIYPDSQIPRHYFS	16	Q10472|GALT1_HUMAN
ISKKEFSIDVGYERFL	16	P61158|ARP3_HUMAN
EERIHLDGRTFYIDHN	16	Q96PU5-4|NED4L_HUMAN:Q96PU5-6|NED4L_HUMAN
SVPDFVGDACKAIASR	16	Q14764|MVP_HUMAN
ENGLPVHLDQSIFRRP	16	P03950|ANGI_HUMAN
AINLYPDGPEKRAENL	16	Q9NU53|GINM1_HUMAN
YPVNTRIYITDGNMQL	16	O00754-2|MA2B1_HUMAN:O00754|MA2B1_HUMAN
VPSLNPDGRERAQEKD	16	O75976|CBPD_HUMAN
IPEAFGFDPKVDSYVE	16	Q9C0K1-2|S39A8_HUMAN:Q9C0K1-3|S39A8_HUMAN:Q9C0K1|S39A8_HUMAN
KAAKPKVVKPKKAAPK	16	P16403|H12_HUMAN
ISPMVMDAKAVAGNIS	16	P18206|VINC_HUMAN:P18206-2|VINC_HUMAN
EDKIEFDNEVDKVKQD	16	P08575|PTPRC_HUMAN:P08575-2|PTPRC_HUMAN
YYYIQQDTKGDYQKAL	16	P07355|ANXA2_HUMAN:P07355-2|ANXA2_HUMAN:A6NMY6|AXA2L_HUMAN
SPEEDLNFVTDTAKAL	16	Q92542-2|NICA_HUMAN:Q92542|NICA_HUMAN
VGELVLDNNSVRLQPP	16	Q969V5|MUL1_HUMAN
RPKEVYLDRKLLTLED	16	P43405|KSYK_HUMAN:P43405-2|KSYK_HUMAN
IRATFDPDTGLLMEIM	16	O00754-2|MA2B1_HUMAN:O00754|MA2B1_HUMAN
LPKVVEDRGVQRTDVG	16	Q9UKK3|PARP4_HUMAN
KSIRVILDLTPNYRGE	16	P08195-2|4F2_HUMAN:P08195-3|4F2_HUMAN:P08195|4F2_HUMAN:P08195-4|4F2_HUMAN
ETTQLTADSHPSYHTD	16	Q9H3Z4|DNJC5_HUMAN
TPTQGSYTFDPVTKVL	16	Q9Y2T2|AP3M1_HUMAN
LGQLNSDNKSQLVQKV	16	O15105-2|SMAD7_HUMAN:O15105-3|SMAD7_HUMAN:O15105|SMAD7_HUMAN
QPTEKVLADTKELVSS	16	O60664-3|PLIN3_HUMAN:O60664|PLIN3_HUMAN
AKLKEIVTNFLAGFEA	16	P25705-2|ATPA_HUMAN:P25705-3|ATPA_HUMAN:P25705|ATPA_HUMAN
NQSLQADLKLAFKRIG	16	Q92614-5|MY18A_HUMAN:Q92614-3|MY18A_HUMAN
SALDYRLDPQLQLHCS	16	Q92896|GSLG1_HUMAN:Q92896-2|GSLG1_HUMAN
LPGGIVTDETLSFIQK	16	Q9NPH3|IL1AP_HUMAN
AVHIAMDNTVVMEEIR	16	Q9Y4P1-3|ATG4B_HUMAN
KGEYRTNPEDIYPSNP	16	P16070-17|CD44_HUMAN:P16070-6|CD44_HUMAN:P16070-5|CD44_HUMAN:P16070|CD44_HUMAN:P16070-10|CD44_HUMAN:P16070-4|CD44_HUMAN:P16070-18|CD44_HUMAN:P16070-12|CD44_HUMAN:P16070-13|CD44_HUMAN:P16070-11|CD44_HUMAN:P16070-8|CD44_HUMAN:P16070-7|CD44_HUMAN:P16070-14|CD44_HUMAN:P16070-16|CD44_HUMAN:P16070-3|CD44_HUMAN
IVGNVLVDPSARIGQN	16	Q9Y5P6|GMPPB_HUMAN:Q9Y5P6-2|GMPPB_HUMAN
ILRRPIIVISDKMLRS	16	P21580|TNAP3_HUMAN
EPAEFIIDTRDAGYGG	16	P21333-2|FLNA_HUMAN:P21333|FLNA_HUMAN
HPINEYYIADASEDQV	16	Q92673|SORL_HUMAN
DVTTFNIDDQYLLGDA	16	Q14697|GANAB_HUMAN:Q14697-2|GANAB_HUMAN
MSGLIADAKTLIDKAR	16	P28066-2|PSA5_HUMAN:P28066|PSA5_HUMAN
MWRLTHDPKYRKWAWE	16	P33908|MA1A1_HUMAN
AMSYVKDDIFRIYIKE	16	Q13501-2|SQSTM_HUMAN:Q13501|SQSTM_HUMAN
ITGTLRKDKTLLRDEK	16	Q9Y490|TLN1_HUMAN
EEAFVIDFKPRASMDT	16	P19021|AMD_HUMAN:P19021-5|AMD_HUMAN:P19021-2|AMD_HUMAN:P19021-3|AMD_HUMAN:P19021-6|AMD_HUMAN:P19021-4|AMD_HUMAN
IRHLIEQDFPGMRIGP	16	Q9H4M9|EHD1_HUMAN
KPKAVKPKAAKPKAAK	16	P16401|H15_HUMAN
IPHLVTHDARTIRYPD	16	P62701|RS4X_HUMAN
DSVISALLADPTRRFI	16	O00754-2|MA2B1_HUMAN:O00754|MA2B1_HUMAN
ADLAKYICENQDSISS	16	P02768|ALBU_HUMAN:P02768-2|ALBU_HUMAN
DENILWLDYKNICKVV	16	P14618|KPYM_HUMAN
ERSIVTDLVSQMDPHG	16	O60313|OPA1_HUMAN:O60313-2|OPA1_HUMAN
DRGLVVTDLKAESVVL	16	Q9BWS9-2|CHID1_HUMAN:Q9BWS9-3|CHID1_HUMAN:Q9BWS9|CHID1_HUMAN
FKIQTIELDGKTIKLQ	16	Q92928|RAB1C_HUMAN
LEEELEADHTPHYPEQ	16	P28908-3|TNR8_HUMAN:P28908|TNR8_HUMAN
VCQALAKDPKLQQGYN	16	P50897|PPT1_HUMAN
TPILVDGKDVMPEVNK	16	P06744|G6PI_HUMAN:P06744-2|G6PI_HUMAN
EIQLFPDPEPVRNLQL	16	Q9H3S1|SEM4A_HUMAN:Q9H3S1-2|SEM4A_HUMAN
QGRAICSDPNNKRVKN	16	Q92583|CCL17_HUMAN
QPVEVIYDAKTVNAVV	16	Q709C8-4|VP13C_HUMAN:Q709C8-2|VP13C_HUMAN:Q709C8-3|VP13C_HUMAN:Q709C8|VP13C_HUMAN
VVAFKEDNTVAFKHLF	16	Q8IZK6-2|MCLN2_HUMAN:Q8IZK6|MCLN2_HUMAN
GRHLVLLDTAQAAAAG	16	O00754-2|MA2B1_HUMAN:O00754|MA2B1_HUMAN
AKPKAAKAKKAAAKKK	16	P16401|H15_HUMAN
KFRLILIESRIHRLAR	16	P62277|RS13_HUMAN
MEQLVLDKKQEETAVL	16	Q96A49|SYAP1_HUMAN
GCDVGPDGRLLRGHNQ	16	P30480|1B42_HUMAN:P30460|1B08_HUMAN:Q95365|1B38_HUMAN:P30475|1B39_HUMAN:Q29836|1B67_HUMAN:P18464|1B51_HUMAN:P30498|1B78_HUMAN
VPVHVIRMEQRSGLIR	16	Q10472|GALT1_HUMAN
KDCLNLDKNLIKYDLQ	16	P08575|PTPRC_HUMAN:P08575-2|PTPRC_HUMAN
EPGDIIIVLDQKDHAV	16	P31689-2|DNJA1_HUMAN:P31689|DNJA1_HUMAN
AQGELFLDDGHTFNYQ	16	Q14697|GANAB_HUMAN:Q14697-2|GANAB_HUMAN
YWKVSEDKKAKCAEKG	16	Q92854|SEM4D_HUMAN:Q92854-2|SEM4D_HUMAN
GDFVSLALRDRRLEFR	16	O00468-6|AGRIN_HUMAN:O00468-3|AGRIN_HUMAN:O00468-5|AGRIN_HUMAN:O00468-4|AGRIN_HUMAN:O00468-7|AGRIN_HUMAN:O00468|AGRIN_HUMAN
LNRILGDPEALRDLLN	16	Q15582|BGH3_HUMAN
NQLTLDSNTKYFHKLN	16	P04114|APOB_HUMAN
IPQISIVVDGGKKVVE	16	Q14993|COJA1_HUMAN
RGGTFYVEPAERYIKD	16	O14672|ADA10_HUMAN
KPKAAKPKVVKPKKAA	16	P16403|H12_HUMAN
QGLIVPDNPPYDKGAF	16	P68036-3|UB2L3_HUMAN:P68036|UB2L3_HUMAN
LREIIADVRAAREQIS	16	Q9ULH0-2|KDIS_HUMAN:Q9ULH0-4|KDIS_HUMAN:Q9ULH0|KDIS_HUMAN
GPGDPDSIRCDTRPQL	16	P05107|ITB2_HUMAN
VIKVFNDMKVRKSSTP	16	P23528|COF1_HUMAN
IPHGLIMDRTERLARD	16	P00492|HPRT_HUMAN
GNTVIHLDQALARMRE	16	Q15154-2|PCM1_HUMAN:Q15154|PCM1_HUMAN
VPRKVIIDDQLPVDHK	16	Q9Y6W3|CAN7_HUMAN
NTPILVDGKDVMPEVN	16	P06744|G6PI_HUMAN:P06744-2|G6PI_HUMAN
FDLYFVLDKSGSVANN	16	P58335-4|ANTR2_HUMAN:P58335|ANTR2_HUMAN:P58335-2|ANTR2_HUMAN
RVVMRVDFNVPMKNNQ	16	P00558|PGK1_HUMAN
VKVLREDSRAAFRLFE	16	P0C0L4|CO4A_HUMAN:P0C0L5|CO4B_HUMAN
LPCVRPDCKEKVLRKD	16	Q13114-2|TRAF3_HUMAN:Q13114|TRAF3_HUMAN
DIGEFEPDGCLKIIDR	16	O95573|ACSL3_HUMAN
PALQDAGDSSRKEYFI	16	P04921-2|GLPC_HUMAN:P04921-3|GLPC_HUMAN:P04921|GLPC_HUMAN
LEGQVISCLKLRYADQ	16	Q92896|GSLG1_HUMAN:Q92896-2|GSLG1_HUMAN
FDLWSDGHLIYYDDQT	16	Q96CS7-4|PKHB2_HUMAN:Q96CS7-5|PKHB2_HUMAN:Q96CS7-3|PKHB2_HUMAN:Q96CS7|PKHB2_HUMAN:Q96CS7-6|PKHB2_HUMAN:Q96CS7-2|PKHB2_HUMAN
QRELEIEERERRREEE	16	Q14152-2|EIF3A_HUMAN:Q14152|EIF3A_HUMAN
EAQLEAEVKLLRKENE	16	Q9HD26-2|GOPC_HUMAN
NLKKRKKRKKLKKRKE	16	A2A2Z9|AN18B_HUMAN
ISALLADPTRRFIYVE	16	O00754-2|MA2B1_HUMAN:O00754|MA2B1_HUMAN
NPFKIDRTEFIPSTDP	16	Q9H6E4|CC134_HUMAN
INNQLTLDSNTKYFHK	16	P04114|APOB_HUMAN
RNVLIFDLGGGTFDVS	16	P11142-2|HSP7C_HUMAN:P11142|HSP7C_HUMAN:P0DMV9|HS71B_HUMAN:P0DMV8|HS71A_HUMAN
KPVSKMRMATPLLMQA	16	P04233-2|HG2A_HUMAN
AIFLFVDKTVPQSSLT	16	P60520|GBRL2_HUMAN
IGQVIMSIRTKLQNKE	16	P27635|RL10_HUMAN
EKGAFNFDQETVINPE	16	Q9NY33-4|DPP3_HUMAN:Q9NY33|DPP3_HUMAN
GKEKTHINIVVIGHVD	16	P68104-2|EF1A1_HUMAN:P68104|EF1A1_HUMAN:Q5VTE0|EF1A3_HUMAN
ANIIVMSLPVARKGAV	16	P55011-3|S12A2_HUMAN:P55011|S12A2_HUMAN
VPDVLVADPPIARLSV	16	Q14697|GANAB_HUMAN:Q14697-2|GANAB_HUMAN
DFALIIDGKTLKYALT	16	Q9Y2Q0-3|AT8A1_HUMAN:Q9Y2Q0-2|AT8A1_HUMAN:Q9Y2Q0|AT8A1_HUMAN
FREHLVRDSVFQRCGL	16	Q5FWE3-2|PRRT3_HUMAN:Q5FWE3|PRRT3_HUMAN
GNQLWEYDPVKLTLQH	16	Q10472|GALT1_HUMAN
CPIQKDKTYSYLNKLP	16	P61916-2|NPC2_HUMAN:P61916|NPC2_HUMAN
AQDLFLDGVPLRKTIA	16	Q63HN8|RN213_HUMAN:Q63HN8-4|RN213_HUMAN
LGPDWLLDVSHLVAPH	16	Q24JP5|T132A_HUMAN:Q24JP5-2|T132A_HUMAN:Q24JP5-4|T132A_HUMAN
RETSLLFDPKTSSASD	16	Q6P179-2|ERAP2_HUMAN:Q6P179|ERAP2_HUMAN
DPKLREIIADVRAARE	16	Q9ULH0-2|KDIS_HUMAN:Q9ULH0-4|KDIS_HUMAN:Q9ULH0|KDIS_HUMAN
CDVGPDGRLLRGHNQY	16	P30480|1B42_HUMAN:P30460|1B08_HUMAN:P18464|1B51_HUMAN:P30498|1B78_HUMAN
TTAEREIVRDIKEKLC	16	P60709|ACTB_HUMAN:P63261|ACTG_HUMAN
KDILIQYDRTLLVADP	16	P62249|RS16_HUMAN
FSNALEPDFKATSITV	16	Q14118|DAG1_HUMAN
GDLTLYQSNTILRHLG	16	P09211|GSTP1_HUMAN
IEKQLQKDKQVYRATH	16	P63092-3|GNAS2_HUMAN:P63092-2|GNAS2_HUMAN:P63092|GNAS2_HUMAN:P63092-4|GNAS2_HUMAN
IMRVNVDKVLERDQKL	16	P63027|VAMP2_HUMAN:Q15836|VAMP3_HUMAN
YVADIEVDGKQVELAL	16	P61586|RHOA_HUMAN
VDPHIKVDSGYRVHEE	16	Q14697|GANAB_HUMAN:Q14697-2|GANAB_HUMAN
FNEVFNDVRLLLNNDN	16	P47755-2|CAZA2_HUMAN:P47755|CAZA2_HUMAN:P52907|CAZA1_HUMAN
GALANIAVDKANLEIM	16	P01903|DRA_HUMAN
TDRWLVIDRKVYNITK	16	O95864|FADS2_HUMAN
KVTILEADNRIGGRIF	16	Q96RQ9|OXLA_HUMAN:Q96RQ9-2|OXLA_HUMAN
GDRDIFIDGVVARNRA	16	Q8IYB7|DI3L2_HUMAN
EKLSLNLDHKSRIFQN	16	O60568|PLOD3_HUMAN
LLSFVRDLNQYRADIK	16	P02786|TFR1_HUMAN
KAAKPKTAKPKAAKPK	16	P10412|H14_HUMAN
LSKVWRDQHFVKIQVK	16	P02786|TFR1_HUMAN
EEALRLALDDVAALHG	16	Q96RQ9|OXLA_HUMAN:Q96RQ9-2|OXLA_HUMAN
KKLKAKLKKVKKKRRR	16	Q9ULG1|INO80_HUMAN
LPVLRQFRFDPQFALT	16	P01909|DQA1_HUMAN
EPQFLLPDPHPQADRT	16	Q13651|I10R1_HUMAN
DFSSKLDNIYSSDKFY	16	P04114|APOB_HUMAN
VEGFKTDIKVLRQKLK	16	Q9BR77-2|CCD77_HUMAN
KNKKIYLDIIHTYMEV	16	Q09328|MGT5A_HUMAN
DLPHITVDRLVSKALN	16	P09237|MMP7_HUMAN
VDMAKKETVWRLEEFG	16	P01903|DRA_HUMAN
AIFFLPDSSKLLSGVL	16	P33908|MA1A1_HUMAN
PAKAFVPRTVMIGGKA	16	P11216|PYGB_HUMAN
LKRRFFYDQAFAIYGG	16	P41250|SYG_HUMAN
IASLVKDQVILKVDSG	16	O15228-2|GNPAT_HUMAN:O15228|GNPAT_HUMAN
MPYFCLDNNSPLPDAF	16	P30825|CTR1_HUMAN
VDDTQFVRFDSDATSP	16	P30461|1B13_HUMAN
RGEKLALDYGIKFMET	16	P61006|RAB8A_HUMAN
GPDWLLDVSHLVAPHA	16	Q24JP5|T132A_HUMAN:Q24JP5-2|T132A_HUMAN:Q24JP5-4|T132A_HUMAN
FFTLARDIKAKMDKKL	16	P61006|RAB8A_HUMAN
KPKAAKARVTKPKTAK	16	Q02539|H11_HUMAN
SHAQKNENARQQLERQ	16	P35579|MYH9_HUMAN
LVGNMHGDETVSRQVL	16	O75976|CBPD_HUMAN
TRDRMYQMDIQQELQR	16	P04114|APOB_HUMAN
RPIIVISDKMLRSLE	15	P21580|TNAP3_HUMAN
SPKHAYVKDDTMFLK	15	Q13077|TRAF1_HUMAN
KVHFLTDPENEMKEK	15	P21580|TNAP3_HUMAN
FPNLPYLIDGAHKIT	15	P46439|GSTM5_HUMAN:Q03013|GSTM4_HUMAN:P09488-2|GSTM1_HUMAN:Q03013-2|GSTM4_HUMAN:P09488|GSTM1_HUMAN
KIRTIELDGKTIKLQ	15	Q9H0U4|RAB1B_HUMAN:P62820|RAB1A_HUMAN
YKIVNFDPKLLEGKV	15	Q68CQ7|GL8D1_HUMAN
RRPIIVISDKMLRSL	15	P21580|TNAP3_HUMAN
EDVKIYLDENYERIN	15	Q9NQX7-2|ITM2C_HUMAN:Q9NQX7|ITM2C_HUMAN:Q9NQX7-3|ITM2C_HUMAN
IVDVHFDPTTAFRAP	15	O00468-6|AGRIN_HUMAN:O00468-3|AGRIN_HUMAN:O00468-5|AGRIN_HUMAN:O00468-4|AGRIN_HUMAN:O00468-7|AGRIN_HUMAN:O00468|AGRIN_HUMAN
LRHLVVVDNRNQVVG	15	P51798-2|CLCN7_HUMAN:P51798|CLCN7_HUMAN
ASKILVDALQKFADD	15	O75787|RENR_HUMAN:O75787-2|RENR_HUMAN
KEQLTAEAKELRQKV	15	Q15025-5|TNIP1_HUMAN:Q15025-7|TNIP1_HUMAN:Q15025-8|TNIP1_HUMAN:Q15025-6|TNIP1_HUMAN:Q15025-4|TNIP1_HUMAN:Q15025-3|TNIP1_HUMAN:Q15025-2|TNIP1_HUMAN:Q15025|TNIP1_HUMAN
RPVAVALDTKGPEIR	15	P14618|KPYM_HUMAN
AMSYVKDDIFRIYIK	15	Q13501-2|SQSTM_HUMAN:Q13501|SQSTM_HUMAN
VDRLIALDAAEEFFK	15	Q8N565-2|MREG_HUMAN:Q8N565|MREG_HUMAN
EDIVADHVASYGVNL	15	P01909|DQA1_HUMAN
QNTIIFDNKAHSGKI	15	Q8IZK6-2|MCLN2_HUMAN:Q8IZK6|MCLN2_HUMAN
SNDLFLDAQLLQRTG	15	Q96F15|GIMA5_HUMAN:Q96F15-2|GIMA5_HUMAN
KIRTIELDGKRIKLQ	15	P61006|RAB8A_HUMAN
IRTIELDGKTIKLQI	15	Q9H0U4|RAB1B_HUMAN:P62820|RAB1A_HUMAN
DTQFVRFDSDAASPR	15	P30480|1B42_HUMAN:P30460|1B08_HUMAN:Q31612|1B73_HUMAN:Q95365|1B38_HUMAN:P30475|1B39_HUMAN:Q29836|1B67_HUMAN:Q29963|1C06_HUMAN:P10321|1C07_HUMAN:P30510|1C14_HUMAN:P30508|1C12_HUMAN:Q29940|1B59_HUMAN:P30495|1B56_HUMAN:P30493|1B55_HUMAN:Q95604|1C17_HUMAN:P18464|1B51_HUMAN:P30498|1B78_HUMAN:P30492|1B54_HUMAN
GPQLFHMDPSGTFVQ	15	P28066-2|PSA5_HUMAN:P28066|PSA5_HUMAN
VWEKWYIPDPTGKFN	15	Q68CQ7|GL8D1_HUMAN
VPGNALVVDPRRPFR	15	Q9H4M9|EHD1_HUMAN
AGKILSDDVPIRDYR	15	P54725-2|RD23A_HUMAN:P54725-3|RD23A_HUMAN:P54725|RD23A_HUMAN
TRSIQVDGKTIKAQI	15	P62491|RB11A_HUMAN:P62491-2|RB11A_HUMAN:Q15907-2|RB11B_HUMAN:Q15907|RB11B_HUMAN
APNRTITVDDKMSLR	15	P23458|JAK1_HUMAN
QEEVVEIDGKQVQQK	15	Q9NU53|GINM1_HUMAN
ARMITIDGKQIKLQI	15	P61019-2|RAB2A_HUMAN:P61019|RAB2A_HUMAN
ALRLALDDVAALHGP	15	Q96RQ9|OXLA_HUMAN:Q96RQ9-2|OXLA_HUMAN
TPGNALVVDPKKPFR	15	Q9H223|EHD4_HUMAN
GPVVTDPKAPNVVVT	15	P52566|GDIR2_HUMAN
GRVEIIANDQGNRIT	15	P11021|GRP78_HUMAN
KTLAVLLDNILQRIG	15	Q09328|MGT5A_HUMAN
KIRTIELDGKKIKLQ	15	Q92930|RAB8B_HUMAN
LANIAVDKANLEIMT	15	P01903|DRA_HUMAN
LPVITIDPASPQSPE	15	P19634|SL9A1_HUMAN
GAVYSFDPVGSYQRD	15	P20618|PSB1_HUMAN
VEIIANDQGNRITPS	15	P11021|GRP78_HUMAN
KDLIADLKYELTGKF	15	P08133|ANXA6_HUMAN
DDDIAALVVDNGSGM	15	P60709|ACTB_HUMAN
ITVIKAPTSFGYDKP	15	P15260|INGR1_HUMAN
KADIFVDPVLHTACA	15	Q92896|GSLG1_HUMAN:Q92896-2|GSLG1_HUMAN
GKDLIADLKYELTGK	15	P08133|ANXA6_HUMAN
SAAKILADATAKMVE	15	Q9Y490|TLN1_HUMAN
IEGNLIFDPNNYLPK	15	P04114|APOB_HUMAN
AGKILNDDTALKEYK	15	P54727|RD23B_HUMAN
KPRAIVVDPVHGFMY	15	P01130-2|LDLR_HUMAN:P01130-3|LDLR_HUMAN:P01130-6|LDLR_HUMAN:P01130-4|LDLR_HUMAN:P01130-5|LDLR_HUMAN:P01130|LDLR_HUMAN
KLSKVWRDQHFVKIQ	15	P02786|TFR1_HUMAN
DSDLQLDRISVYYNE	15	P07437|TBB5_HUMAN
TREDYECDFGFKMSE	15	Q92673|SORL_HUMAN
ILHQILLDETLKVIK	15	Q9BZQ8|NIBAN_HUMAN
EGNLIFDPNNYLPKE	15	P04114|APOB_HUMAN
GTKVVLDDKDYFLFR	15	P61604|CH10_HUMAN
DLPVITIDPASPQSP	15	P19634|SL9A1_HUMAN
QLNTILPDARDPAFK	15	P11279|LAMP1_HUMAN
TPDQFMTADETRNLQ	15	P16070-17|CD44_HUMAN:P16070-6|CD44_HUMAN:P16070-5|CD44_HUMAN:P16070|CD44_HUMAN:P16070-10|CD44_HUMAN:P16070-4|CD44_HUMAN:P16070-18|CD44_HUMAN:P16070-12|CD44_HUMAN:P16070-13|CD44_HUMAN:P16070-11|CD44_HUMAN:P16070-8|CD44_HUMAN:P16070-7|CD44_HUMAN:P16070-14|CD44_HUMAN:P16070-16|CD44_HUMAN:P16070-3|CD44_HUMAN
AYDGKDYIALNEDLR	15	P30480|1B42_HUMAN:P30460|1B08_HUMAN:P30443|1A01_HUMAN:P30455|1A36_HUMAN:Q31612|1B73_HUMAN:Q29963|1C06_HUMAN:P10321|1C07_HUMAN:P30510|1C14_HUMAN:P30508|1C12_HUMAN:Q95604|1C17_HUMAN:P16190|1A33_HUMAN
AYDGKDYLALNEDLR	15
ALANIAVDKANLEIM	15	P01903|DRA_HUMAN
ATRSIQVDGKTIKAQ	15	P62491|RB11A_HUMAN:P62491-2|RB11A_HUMAN:Q15907-2|RB11B_HUMAN:Q15907|RB11B_HUMAN
VADIEVDGKQVELAL	15	P61586|RHOA_HUMAN
TPILVDGKDVMPEVN	15	P06744|G6PI_HUMAN:P06744-2|G6PI_HUMAN
LPVILLDEALKYLSR	15	Q93084-5|AT2A3_HUMAN:Q93084-4|AT2A3_HUMAN:Q93084-2|AT2A3_HUMAN:Q93084-3|AT2A3_HUMAN:Q93084-7|AT2A3_HUMAN:Q93084|AT2A3_HUMAN:Q93084-6|AT2A3_HUMAN
GCDVGPDGRLLRGHN	15	P30480|1B42_HUMAN:P30460|1B08_HUMAN:Q95365|1B38_HUMAN:P30475|1B39_HUMAN:Q29836|1B67_HUMAN:P18464|1B51_HUMAN:P30498|1B78_HUMAN
ISTIGIDFKIRTIEL	15	P61006|RAB8A_HUMAN:Q92930|RAB8B_HUMAN
DASKILVDALQKFAD	15	O75787|RENR_HUMAN:O75787-2|RENR_HUMAN
AGKVLLDGKEIKRLN	15	P08183-2|MDR1_HUMAN:P08183|MDR1_HUMAN
QEDKIEFDNEVDKVK	15	P08575|PTPRC_HUMAN:P08575-2|PTPRC_HUMAN
DTQFVRFDSDAASQK	15	P30443|1A01_HUMAN:P30455|1A36_HUMAN
ISVGYVDDTQFVRFD	15	P30480|1B42_HUMAN:P30460|1B08_HUMAN:Q95365|1B38_HUMAN:P30475|1B39_HUMAN:Q29836|1B67_HUMAN:Q29963|1C06_HUMAN:P10321|1C07_HUMAN:P13747|HLAE_HUMAN
EEEIAALVIDNGSGM	15	P63261|ACTG_HUMAN
AEREIVRDIKEKLCY	15	P60709|ACTB_HUMAN:P63261|ACTG_HUMAN
AAKILADATAKMVEA	15	Q9Y490|TLN1_HUMAN
DKEQLTAEAKELRQK	15	Q15025-5|TNIP1_HUMAN:Q15025-7|TNIP1_HUMAN:Q15025-8|TNIP1_HUMAN:Q15025-6|TNIP1_HUMAN:Q15025-4|TNIP1_HUMAN:Q15025-3|TNIP1_HUMAN:Q15025-2|TNIP1_HUMAN:Q15025|TNIP1_HUMAN
IQLIVQDKESVFSPR	15	Q9UQV4|LAMP3_HUMAN
LAVLLDNILQRIGKL	15	Q09328|MGT5A_HUMAN
KGILTVDELLAIRIP	15	P13473-2|LAMP2_HUMAN:P13473-3|LAMP2_HUMAN:P13473|LAMP2_HUMAN
GARMITIDGKQIKLQ	15	P61019-2|RAB2A_HUMAN:P61019|RAB2A_HUMAN
DSRFVFDRPLPVSRL	15	P25786|PSA1_HUMAN:P25786-2|PSA1_HUMAN
LDRLVTDVKEKLKQA	15	O75487-2|GPC4_HUMAN:O75487|GPC4_HUMAN
EDLNFVTDTAKALAD	15	Q92542-2|NICA_HUMAN:Q92542|NICA_HUMAN
AEKLARDLKAVKYVE	15	P60953|CDC42_HUMAN:P60953-1|CDC42_HUMAN
DVKIYLDENYERINV	15	Q9NQX7-2|ITM2C_HUMAN:Q9NQX7|ITM2C_HUMAN:Q9NQX7-3|ITM2C_HUMAN
KKIYLDIIHTYMEVH	15	Q09328|MGT5A_HUMAN
FSHFVVDPDQEYEVT	15	Q96F46-2|I17RA_HUMAN:Q96F46|I17RA_HUMAN
AQNSVIIVDKNGRLV	15	P02786|TFR1_HUMAN
GVIKVFNDMKVRKSS	15	P23528|COF1_HUMAN
DRLVTDVKEKLKQAK	15	O75487-2|GPC4_HUMAN:O75487|GPC4_HUMAN
TPTQGSYTFDPVTKV	15	Q9Y2T2|AP3M1_HUMAN
VPSKLEADKIIGRVN	15	Q14574-2|DSC3_HUMAN:Q14574|DSC3_HUMAN
GDSDLQLDRISVYYN	15	P07437|TBB5_HUMAN
RTITVDDKMSLRLHY	15	P23458|JAK1_HUMAN
LPEEIQRDILLEKKK	15	P33908|MA1A1_HUMAN
NPEYSPDPSIYAYDN	15	P27797|CALR_HUMAN
GPISMDFAISKLKKA	15	O60674|JAK2_HUMAN
LKVLKPDTTYQVKVQ	15	Q92673|SORL_HUMAN
YTQIVVDRTQALDGT	15	Q92854|SEM4D_HUMAN:Q92854-2|SEM4D_HUMAN
AFTYINLDKAVLGTS	15	P02786|TFR1_HUMAN
LLWHWDTTQSLKQLE	15	P06734|FCER2_HUMAN
KSVQYDDVPEYKDRL	15	Q13740-2|CD166_HUMAN:Q13740|CD166_HUMAN:Q13740-3|CD166_HUMAN
ISPMVMDAKAVAGNI	15	P18206|VINC_HUMAN:P18206-2|VINC_HUMAN
SSVVFADEKAAAESD	15	Q92608|DOCK2_HUMAN
ADEIAKAQVARPGGD	15	P49773|HINT1_HUMAN
LSKVWRDQHFVKIQV	15	P02786|TFR1_HUMAN
NRKTILEDEKRLAHP	15	P01130-2|LDLR_HUMAN:P01130-3|LDLR_HUMAN:P01130-6|LDLR_HUMAN:P01130-4|LDLR_HUMAN:P01130-5|LDLR_HUMAN:P01130|LDLR_HUMAN
DGPVVTDPKAPNVVV	15	P52566|GDIR2_HUMAN
REDYECDFGFKMSED	15	Q92673|SORL_HUMAN
KKSVQYDDVPEYKDR	15	Q13740-2|CD166_HUMAN:Q13740|CD166_HUMAN:Q13740-3|CD166_HUMAN
FSNALEPDFKATSIT	15	Q14118|DAG1_HUMAN
KVQWKVDNALQSGNS	15	P01834|IGKC_HUMAN
DIVADHVASYGVNLY	15	P01909|DQA1_HUMAN
DDHKLSLDELHRKYG	15	P05023-2|AT1A1_HUMAN:P05023-3|AT1A1_HUMAN:P05023-4|AT1A1_HUMAN:P05023|AT1A1_HUMAN
REEITYDTPFKREKS	15	O00214|LEG8_HUMAN:O00214-2|LEG8_HUMAN
ITSIVKDSSAARNGL	15	O00560-2|SDCB1_HUMAN:O00560|SDCB1_HUMAN:O00560-3|SDCB1_HUMAN
QKLIAQDYKVSYSLA	15	Q92896|GSLG1_HUMAN:Q92896-2|GSLG1_HUMAN
RKVLVVDTPSIFESQ	15	Q96F15|GIMA5_HUMAN:Q96F15-2|GIMA5_HUMAN
DGDEQFYVDLGRKET	15	P01909|DQA1_HUMAN
ERAMTKDNNLLGKFE	15	P11142-2|HSP7C_HUMAN:P11142|HSP7C_HUMAN
ALKRIHKELNDLARD	15	P62837|UB2D2_HUMAN
QGYLIKDGKLIKNNA	15	P39023|RL3_HUMAN
TNAVVVDLGLIRVHN	15	Q709C8-4|VP13C_HUMAN:Q709C8-2|VP13C_HUMAN:Q709C8-3|VP13C_HUMAN:Q709C8|VP13C_HUMAN
RDKEICADPRVPWVK	15	O00626|CCL22_HUMAN
QSLINLDGKLHQHVV	15	Q8N4L2|TM55A_HUMAN
VPLLVVDNKQEIAEA	15	P53621|COPA_HUMAN:P53621-2|COPA_HUMAN
DFALIIDGKTLKYAL	15	Q9Y2Q0-3|AT8A1_HUMAN:Q9Y2Q0-2|AT8A1_HUMAN:Q9Y2Q0|AT8A1_HUMAN
ESGVLSLDRVESVFE	15	Q9Y4L1-2|HYOU1_HUMAN:Q9Y4L1|HYOU1_HUMAN
IMRVNVDKVLERDQK	15	P63027|VAMP2_HUMAN:Q15836|VAMP3_HUMAN
VESISLDENGTRVIT	15	Q63HN8|RN213_HUMAN:Q63HN8-4|RN213_HUMAN
AAKYQLDPTASISAK	15	P45880-2|VDAC2_HUMAN:P45880|VDAC2_HUMAN:P45880-1|VDAC2_HUMAN
RGLFIIDDKGILRQI	15	Q06830|PRDX1_HUMAN:Q13162|PRDX4_HUMAN
YLENIYPDSQIPRHY	15	Q10472|GALT1_HUMAN
DCGWIVSDCTAEALK	15	P48449-3|ERG7_HUMAN:P48449|ERG7_HUMAN
GSKPRAIVVDPVHGF	15	P01130-2|LDLR_HUMAN:P01130-3|LDLR_HUMAN:P01130-6|LDLR_HUMAN:P01130-4|LDLR_HUMAN:P01130-5|LDLR_HUMAN:P01130|LDLR_HUMAN
LSAIEIDIPVVSHTT	15	P56749|CLD12_HUMAN
LDDRFLDDLGLKFKT	15	Q14126|DSG2_HUMAN
SKPRAIVVDPVHGFM	15	P01130-2|LDLR_HUMAN:P01130-3|LDLR_HUMAN:P01130-6|LDLR_HUMAN:P01130-4|LDLR_HUMAN:P01130-5|LDLR_HUMAN:P01130|LDLR_HUMAN
TRIYITDGNMQLTVL	15	O00754-2|MA2B1_HUMAN:O00754|MA2B1_HUMAN
MSGLIADAKTLIDKA	15	P28066-2|PSA5_HUMAN:P28066|PSA5_HUMAN
FFTLARDIKAKMDKK	15	P61006|RAB8A_HUMAN
ALKRINKELSDLARD	15	P61077|UB2D3_HUMAN:P61077-2|UB2D3_HUMAN
VRGEVAPDAKSFVLN	15	P09382|LEG1_HUMAN
DLIWICDSGIRVIPD	15	Q16739|CEGT_HUMAN
VPAVVIDMSGLREKD	15	P13796|PLSL_HUMAN
SVIIVDKNGRLVYLV	15	P02786|TFR1_HUMAN
FREHLVRDSVFQRCG	15	Q5FWE3-2|PRRT3_HUMAN:Q5FWE3|PRRT3_HUMAN
LNRILGDPEALRDLL	15	Q15582|BGH3_HUMAN
EPSRGINPDEAVAYG	15	P11021|GRP78_HUMAN
RKTILEDEKRLAHPF	15	P01130-2|LDLR_HUMAN:P01130-3|LDLR_HUMAN:P01130-6|LDLR_HUMAN:P01130-4|LDLR_HUMAN:P01130-5|LDLR_HUMAN:P01130|LDLR_HUMAN
EIQLFPDPEPVRNLQ	15	Q9H3S1|SEM4A_HUMAN:Q9H3S1-2|SEM4A_HUMAN
LPLVVEDKVEGYKKT	15	P36578|RL4_HUMAN
FLVVQGDPRELRLWA	15	Q92673|SORL_HUMAN
VDENMVIDETLDVKE	15	Q06481-5|APLP2_HUMAN:Q06481-4|APLP2_HUMAN:Q06481-2|APLP2_HUMAN:Q06481-3|APLP2_HUMAN:Q06481-6|APLP2_HUMAN:Q06481|APLP2_HUMAN
KEFVISDRKELEEDF	15	Q14019|COTL1_HUMAN
GLFIIDDKGILRQIT	15	Q06830|PRDX1_HUMAN:Q13162|PRDX4_HUMAN
ILQQIELDLKATQAL	15	P60842-2|IF4A1_HUMAN:P60842|IF4A1_HUMAN
AKIEGNLIFDPNNYL	15	P04114|APOB_HUMAN
IRTIELDGKRIKLQI	15	P61006|RAB8A_HUMAN
VVAFKEDNTVAFKHL	15	Q8IZK6-2|MCLN2_HUMAN:Q8IZK6|MCLN2_HUMAN
TLVFIVDVKANKHQI	15	P62750|RL23A_HUMAN
SPNAVIADLGLIRVE	15	Q709C8-4|VP13C_HUMAN:Q709C8-2|VP13C_HUMAN:Q709C8-3|VP13C_HUMAN:Q709C8|VP13C_HUMAN
GTYIKDDTIFIKVIV	15	Q13114-2|TRAF3_HUMAN:Q13114|TRAF3_HUMAN
SNKLTSDLTFAYERL	15	P06865|HEXA_HUMAN
NFRLIYDTKGRFAVH	15	P62701|RS4X_HUMAN
YGKDLIADLKYELTG	15	P08133|ANXA6_HUMAN
AEVQVLVLDGRGHLL	15	P40429|RL13A_HUMAN
NKSINPDEAVAYGAA	15	P11142-2|HSP7C_HUMAN:P11142|HSP7C_HUMAN:P0DMV9|HS71B_HUMAN:P0DMV8|HS71A_HUMAN
RPDDVFIIDDADEIP	15	Q09327|MGAT3_HUMAN
DLNFVTDTAKALADV	15	Q92542-2|NICA_HUMAN:Q92542|NICA_HUMAN
IVFLADQNAPYFKPK	15	Q8TB96|TIP_HUMAN
DKEICADPRVPWVKM	15	O00626|CCL22_HUMAN
EDKEVIIDSTNIIFH	15	Q8WVX9|FACR1_HUMAN
LPTPKVIGIDLGTTY	15	P48723|HSP13_HUMAN
LAKAIELSLKEQRQQ	15	Q92783-2|STAM1_HUMAN:Q92783|STAM1_HUMAN
NGLPVHLDQSIFRRP	15	P03950|ANGI_HUMAN
TPLLVLDDVELMPRP	15	Q9NXH8|TOR4A_HUMAN
LAPITSDPTEATAVG	15	P14618|KPYM_HUMAN
EELDIDLKDIYYKIR	15	Q9BSR8|YIPF4_HUMAN
KTTIFTDAKESSTVF	15	Q15370|ELOB_HUMAN:Q15370-2|ELOB_HUMAN
NPRKFNLDATELSIR	15	O43752|STX6_HUMAN
QGQKKVEELEGEITT	15	Q10589-2|BST2_HUMAN:Q10589|BST2_HUMAN
DDTQFVRFDSDAASQ	15	P30443|1A01_HUMAN:P30455|1A36_HUMAN:P16190|1A33_HUMAN:P10316|1A69_HUMAN
VAGLVSDYTNGRATT	15	Q8TED4-2|G6PT3_HUMAN:Q8TED4|G6PT3_HUMAN
TDLLQIDPNFGSKED	15	P08195-2|4F2_HUMAN:P08195-3|4F2_HUMAN:P08195|4F2_HUMAN:P08195-4|4F2_HUMAN
DTQFVRFDNDAASPR	15	P13747|HLAE_HUMAN
ISRDWKLDPVLYRKC	15	Q92896|GSLG1_HUMAN:Q92896-2|GSLG1_HUMAN
IKALELDSNLYRIGQ	15	P35579|MYH9_HUMAN
LKPIISDPEYLLDQH	15	Q92835-2|SHIP1_HUMAN:Q92835|SHIP1_HUMAN
IVEVAGDDKYGRKII	15	Q07960|RHG01_HUMAN
SGVLSLDRVESVFET	15	Q9Y4L1-2|HYOU1_HUMAN:Q9Y4L1|HYOU1_HUMAN
FYVDLDKKETVWHLE	15	P20036|DPA1_HUMAN
QLLSFVRDLNQYRAD	15	P02786|TFR1_HUMAN
YEGLDIDQTATYEDI	15	P40259-2|CD79B_HUMAN:P40259|CD79B_HUMAN:P40259-3|CD79B_HUMAN
IASLVKDQVILKVDS	15	O15228-2|GNPAT_HUMAN:O15228|GNPAT_HUMAN
CPPTVCQDPKEPRAL	15	Q13077|TRAF1_HUMAN
EVVEIDGKQVQQKDV	15	Q9NU53|GINM1_HUMAN
LAELEDDFKEGYLET	15	P24001-4|IL32_HUMAN:P24001-2|IL32_HUMAN:P24001|IL32_HUMAN:P24001-5|IL32_HUMAN:P24001-3|IL32_HUMAN
FAIVASDTRLSEGFS	15	P20618|PSB1_HUMAN
FPRWYYDPTEQICKS	15	O43278-2|SPIT1_HUMAN:O43278|SPIT1_HUMAN
ALKRIQKELSDLQRD	15	P51668|UB2D1_HUMAN
SPHTYVSDTTSSPMI	15	Q04721|NOTC2_HUMAN
AKVQWKVDNALQSGN	15	P01834|IGKC_HUMAN
AIFLFVDKTVPQSSL	15	P60520|GBRL2_HUMAN
TQFVRFDSDAASPRE	15	P30480|1B42_HUMAN:P30460|1B08_HUMAN:Q31612|1B73_HUMAN:Q95365|1B38_HUMAN:P30475|1B39_HUMAN:Q29836|1B67_HUMAN:Q29940|1B59_HUMAN:P30495|1B56_HUMAN:P30493|1B55_HUMAN
GEKLALDYGIKFMET	15	P61006|RAB8A_HUMAN
CQALAKDPKLQQGYN	15	P50897|PPT1_HUMAN
LLLWHWDTTQSLKQL	15	P06734|FCER2_HUMAN
NSVIIVDKNGRLVYL	15	P02786|TFR1_HUMAN
DEIFHDVAYKAKDRN	15	Q9Y6M7|S4A7_HUMAN:Q9Y6M7-7|S4A7_HUMAN:Q9Y6M7-4|S4A7_HUMAN:Q9Y6M7-3|S4A7_HUMAN:Q9Y6M7-2|S4A7_HUMAN:Q9Y6M7-9|S4A7_HUMAN:Q9Y6M7-6|S4A7_HUMAN:Q9Y6M7-13|S4A7_HUMAN:Q9Y6M7-12|S4A7_HUMAN:Q9Y6M7-8|S4A7_HUMAN:Q9Y6M7-5|S4A7_HUMAN
IAAKYQLDPTASISA	15	P45880-2|VDAC2_HUMAN:P45880|VDAC2_HUMAN:P45880-1|VDAC2_HUMAN
DLKVHFLTDPENEMK	15	P21580|TNAP3_HUMAN
QIDQINTDLNLERSH	15	P35579|MYH9_HUMAN
YEHLFMDIKNKMAQD	15	Q63HN8|RN213_HUMAN:Q63HN8-4|RN213_HUMAN
ERLELLIDKTENLVD	15	P51809|VAMP7_HUMAN:P51809-3|VAMP7_HUMAN
SPLKVDLVLEKEVAG	15	P17900|SAP3_HUMAN
KVDVNTDRKISAKEM	15	Q9BRK5|CAB45_HUMAN:Q9BRK5-6|CAB45_HUMAN:Q9BRK5-4|CAB45_HUMAN:Q9BRK5-3|CAB45_HUMAN
TTAAPAAAAAPAKVE	15	P05388|RLA0_HUMAN:P05388-2|RLA0_HUMAN
LAVDWIVDRTTTVVN	15	P43007|SATT_HUMAN:P43007-2|SATT_HUMAN
IDSVIVVDNVPQVGP	15	P55884-2|EIF3B_HUMAN:P55884|EIF3B_HUMAN
DLNKSINPDEAVAYG	15	P0DMV9|HS71B_HUMAN:P0DMV8|HS71A_HUMAN
ISTIGIDFKIKTVEL	15	P61026|RAB10_HUMAN
RPKEVYLDRKLLTLE	15	P43405|KSYK_HUMAN:P43405-2|KSYK_HUMAN
NDLFLDAQLLQRTGA	15	Q96F15|GIMA5_HUMAN:Q96F15-2|GIMA5_HUMAN
APPDFVLDSPIGRAD	15	O15254|ACOX3_HUMAN
GVKLEMDGHLNRGFH	15	Q9BRK5|CAB45_HUMAN:Q9BRK5-6|CAB45_HUMAN:Q9BRK5-4|CAB45_HUMAN:Q9BRK5-3|CAB45_HUMAN
EPAEFQIDDTYSVPG	15	O00178|GTPB1_HUMAN
VGQFIQDVKNSRSTD	15	Q86VP6|CAND1_HUMAN:Q86VP6-2|CAND1_HUMAN
AIYIFISDTGRPFVE	15	P17948-4|VGFR1_HUMAN:P17948-2|VGFR1_HUMAN:P17948-3|VGFR1_HUMAN:P17948|VGFR1_HUMAN
EKDCLNLDKNLIKYD	15	P08575|PTPRC_HUMAN:P08575-2|PTPRC_HUMAN
NDFALIIDGKTLKYA	15	Q9Y2Q0-3|AT8A1_HUMAN:Q9Y2Q0-2|AT8A1_HUMAN:Q9Y2Q0|AT8A1_HUMAN
ETVITVDTKAAGKGK	15	P21333-2|FLNA_HUMAN:P21333|FLNA_HUMAN
KDCLNLDKNLIKYDL	15	P08575|PTPRC_HUMAN:P08575-2|PTPRC_HUMAN
RLELLIDKTENLVDS	15	P51809|VAMP7_HUMAN:P51809-3|VAMP7_HUMAN
SLSLAPDTRLFVSGA	15	P62873-2|GBB1_HUMAN:P62873|GBB1_HUMAN
LRRPIIVISDKMLRS	15	P21580|TNAP3_HUMAN
LKVHFLTDPENEMKE	15	P21580|TNAP3_HUMAN
IHLFDIDVPGKITFQ	15	Q9NQR4|NIT2_HUMAN
RSIQVDGKTIKAQIW	15	P62491|RB11A_HUMAN:P62491-2|RB11A_HUMAN:Q15907-2|RB11B_HUMAN:Q15907|RB11B_HUMAN
EKWYIPDPTGKFNLI	15	Q68CQ7|GL8D1_HUMAN
LSLAPDTRLFVSGAC	15	P62873-2|GBB1_HUMAN:P62873|GBB1_HUMAN
LNKSINPDEAVAYGA	15	P11142-2|HSP7C_HUMAN:P11142|HSP7C_HUMAN:P0DMV9|HS71B_HUMAN:P0DMV8|HS71A_HUMAN
IDVIFKDFVNKYTDL	15	Q63HN8|RN213_HUMAN:Q63HN8-4|RN213_HUMAN
DEDHLETDPNKLIER	15	Q14C86-2|GAPD1_HUMAN:Q14C86|GAPD1_HUMAN:Q14C86-6|GAPD1_HUMAN
ISTIGVDFKIRTIEL	15	Q9H0U4|RAB1B_HUMAN:P62820|RAB1A_HUMAN
WEKWYIPDPTGKFNL	15	Q68CQ7|GL8D1_HUMAN
NQLLVADVKRLGKQN	15	O75558|STX11_HUMAN
DGKDYIALNEDLRSW	15	P30480|1B42_HUMAN:P30460|1B08_HUMAN:P30443|1A01_HUMAN:P30455|1A36_HUMAN:Q31612|1B73_HUMAN:Q29963|1C06_HUMAN:P10321|1C07_HUMAN:P30510|1C14_HUMAN:P30508|1C12_HUMAN:Q95604|1C17_HUMAN:P16190|1A33_HUMAN
DGKDYLALNEDLRSW	15
DENILWLDYKNICKV	15	P14618|KPYM_HUMAN
ADLDKLNIDSIIQRL	15	P36873|PP1G_HUMAN:P36873-2|PP1G_HUMAN
LLLLWHWDTTQSLKQ	15	P06734|FCER2_HUMAN
FCQLILDPIFKVFDA	15	P13639|EF2_HUMAN
KEICADPRVPWVKMI	15	O00626|CCL22_HUMAN
ETALLIDPKNSCSSS	15	P55786|PSA_HUMAN:A6NEC2|PSAL_HUMAN:P55786-2|PSA_HUMAN:A6NEC2-2|PSAL_HUMAN
MGKLETDFKRSRIAY	15	Q96AJ9-1|VTI1A_HUMAN:Q96AJ9|VTI1A_HUMAN
NQLTLDSNTKYFHKL	15	P04114|APOB_HUMAN
GPDWLLDVSHLVAPH	15	Q24JP5|T132A_HUMAN:Q24JP5-2|T132A_HUMAN:Q24JP5-4|T132A_HUMAN
SHRGILIDTSRHYLP	15	P07686|HEXB_HUMAN
LPVNGEFSLDDLQPW	15	P05067-10|A4_HUMAN:P05067-3|A4_HUMAN:P05067-4|A4_HUMAN:P05067-5|A4_HUMAN:P05067-6|A4_HUMAN:P05067-7|A4_HUMAN:P05067-11|A4_HUMAN:P05067-8|A4_HUMAN:P05067-9|A4_HUMAN:P05067|A4_HUMAN
VEQLLQDPKLSQNKQ	15	P12081-3|SYHC_HUMAN:P12081-2|SYHC_HUMAN:P12081-4|SYHC_HUMAN:P12081|SYHC_HUMAN
DNKGIDSDASYPYKA	15	P25774|CATS_HUMAN:P25774-2|CATS_HUMAN
DSVIVVDNVPQVGPD	15	P55884-2|EIF3B_HUMAN:P55884|EIF3B_HUMAN
ASNRIYWSDLSQRMI	15	P01130-2|LDLR_HUMAN:P01130-3|LDLR_HUMAN:P01130-6|LDLR_HUMAN:P01130-4|LDLR_HUMAN:P01130-5|LDLR_HUMAN:P01130|LDLR_HUMAN
DDPFFYDEHTLRKRG	15	Q96DB9|FXYD5_HUMAN:Q96DB9-2|FXYD5_HUMAN
YWKVSEDKKAKCAEK	15	Q92854|SEM4D_HUMAN:Q92854-2|SEM4D_HUMAN
VSEYVDAVLGKGHQY	15	Q12769|NU160_HUMAN
NYVVLLDSTLPRSQY	15	Q5JPE7-3|NOMO2_HUMAN:Q5JPE7-2|NOMO2_HUMAN:Q15155|NOMO1_HUMAN:P69849|NOMO3_HUMAN:Q5JPE7|NOMO2_HUMAN
ISVLYGDEEVPRSPF	15	P21333-2|FLNA_HUMAN:P21333|FLNA_HUMAN
FRLIYDTKGRFAVHR	15	P62701|RS4X_HUMAN
TTQLTADSHPSYHTD	15	Q9H3Z4|DNJC5_HUMAN
KTILEDEKRLAHPFS	15	P01130-2|LDLR_HUMAN:P01130-3|LDLR_HUMAN:P01130-6|LDLR_HUMAN:P01130-4|LDLR_HUMAN:P01130-5|LDLR_HUMAN:P01130|LDLR_HUMAN
NIPLVSDPKRTIAQD	15	Q06830|PRDX1_HUMAN
VSNILKDTQVTRQAL	15	Q12846-2|STX4_HUMAN:Q12846|STX4_HUMAN
KPKVVKPKKAAPKKK	15	P16403|H12_HUMAN
SPGVVISDDEPGYDL	15	P00492|HPRT_HUMAN
MEVVILDVRVPCTPV	15	P61962|DCAF7_HUMAN
DPKLREIIADVRAAR	15	Q9ULH0-2|KDIS_HUMAN:Q9ULH0-4|KDIS_HUMAN:Q9ULH0|KDIS_HUMAN
ELNKSINPDEAVAYG	15	P11142-2|HSP7C_HUMAN:P11142|HSP7C_HUMAN
FTYINLDKAVLGTSN	15	P02786|TFR1_HUMAN
QRFIKIDGKVRTDIT	15	P62701|RS4X_HUMAN
LNTILPDARDPAFKA	15	P11279|LAMP1_HUMAN
LGILANDGVLLAAER	15	P25789|PSA4_HUMAN
GPEKLNIDTRNCKIL	15	P61160|ARP2_HUMAN:P61160-2|ARP2_HUMAN
VGYVDDTQFVRFDSD	15	P30480|1B42_HUMAN:P30460|1B08_HUMAN:P30443|1A01_HUMAN:P30455|1A36_HUMAN:Q31612|1B73_HUMAN:Q95365|1B38_HUMAN:P30475|1B39_HUMAN:Q29836|1B67_HUMAN:Q29963|1C06_HUMAN:P10321|1C07_HUMAN:P30510|1C14_HUMAN:P30508|1C12_HUMAN:Q29940|1B59_HUMAN:P30495|1B56_HUMAN:P30493|1B55_HUMAN:Q95604|1C17_HUMAN:P16190|1A33_HUMAN:P18464|1B51_HUMAN:P30498|1B78_HUMAN:P30492|1B54_HUMAN:P10316|1A69_HUMAN:P30461|1B13_HUMAN
KNKKIYLDIIHTYME	15	Q09328|MGT5A_HUMAN
FSSKLDNIYSSDKFY	15	P04114|APOB_HUMAN
LIVFLADQNAPYFKP	15	Q8TB96|TIP_HUMAN
LREIIADVRAAREQI	15	Q9ULH0-2|KDIS_HUMAN:Q9ULH0-4|KDIS_HUMAN:Q9ULH0|KDIS_HUMAN
HPLITKDEVLYVFPS	15	Q14108|SCRB2_HUMAN
VPDVLVADPPIARLS	15	Q14697|GANAB_HUMAN:Q14697-2|GANAB_HUMAN
QNSVIIVDKNGRLVY	15	P02786|TFR1_HUMAN
KITSIVKDSSAARNG	15	O00560-2|SDCB1_HUMAN:O00560|SDCB1_HUMAN:O00560-3|SDCB1_HUMAN
EEIQLFPDPEPVRNL	15	Q9H3S1|SEM4A_HUMAN:Q9H3S1-2|SEM4A_HUMAN
AENVLVADKRLIRQN	15	Q8NDZ4|DIA1_HUMAN:Q8NDZ4-2|DIA1_HUMAN
AINLYPDGPEKRAEN	15	Q9NU53|GINM1_HUMAN
EDLKVHFLTDPENEM	15	P21580|TNAP3_HUMAN
FPLDLDVKMKAVMIG	15	O15162-2|PLS1_HUMAN:O15162|PLS1_HUMAN
GPPEIYSDTQFPSLQ	15	Q9UKY7-3|CDV3_HUMAN:Q9UKY7-2|CDV3_HUMAN:Q9UKY7|CDV3_HUMAN
SENLLADVKGARAAL	15	O75558|STX11_HUMAN
GECITLDKVCNMARD	15	P01130-2|LDLR_HUMAN:P01130-3|LDLR_HUMAN:P01130-6|LDLR_HUMAN:P01130-4|LDLR_HUMAN:P01130-5|LDLR_HUMAN:P01130|LDLR_HUMAN
EQDLAADRKLFRLVS	15	Q96RV3-4|PCX1_HUMAN:Q96RV3-3|PCX1_HUMAN:Q96RV3|PCX1_HUMAN:Q96RV3-2|PCX1_HUMAN
DLEFMNEQKLNRYPA	15	Q9BXS4|TMM59_HUMAN
EDRHMVRFDPGTSIK	15	P20023-2|CR2_HUMAN:P20023|CR2_HUMAN:P20023-4|CR2_HUMAN:P20023-3|CR2_HUMAN
KGAFNFDQETVINPE	15	Q9NY33-4|DPP3_HUMAN:Q9NY33|DPP3_HUMAN
QILVLDGKLLRTEPA	15	P52848|NDST1_HUMAN
KVKEFGIDPQNMFEF	15	P06744|G6PI_HUMAN:P06744-2|G6PI_HUMAN
APAIIFIDELDAIAP	15	P55072|TERA_HUMAN
FRDKEICADPRVPWV	15	O00626|CCL22_HUMAN
KNALATDNHVAYSQV	15	Q9NYK1|TLR7_HUMAN
ELDDRFLDDLGLKFK	15	Q14126|DSG2_HUMAN
APPEVVMDPALAAQY	15	P62826|RAN_HUMAN
RDNKIYLDKMITRNL	15	Q53G44|IF44L_HUMAN
VGKILIDVSNNMRIN	15	Q8NFT2-3|STEA2_HUMAN:Q8NFT2-2|STEA2_HUMAN:Q8NFT2|STEA2_HUMAN
EAKVQWKVDNALQSG	15	P01834|IGKC_HUMAN
LEKDIISDTSGDFRK	15	P07355|ANXA2_HUMAN:P07355-2|ANXA2_HUMAN:A6NMY6|AXA2L_HUMAN
DKIEFDNEVDKVKQD	15	P08575|PTPRC_HUMAN:P08575-2|PTPRC_HUMAN
KVLERDQKLSELDDR	15	P63027|VAMP2_HUMAN:Q15836|VAMP3_HUMAN
IDQINTDLNLERSHA	15	P35579|MYH9_HUMAN
GREEITYDTPFKREK	15	O00214|LEG8_HUMAN:O00214-2|LEG8_HUMAN
KPKAAKPKVVKPKKA	15	P16403|H12_HUMAN
SKMLIYDPAKRISGK	15	P06493|CDK1_HUMAN
ANNILTDELFKRTIQ	15	Q9BXR5|TLR10_HUMAN
DSVISALLADPTRRF	15	O00754-2|MA2B1_HUMAN:O00754|MA2B1_HUMAN
FSKYLADPSNLFVVS	15	Q9Y316-2|MEMO1_HUMAN:Q9Y316|MEMO1_HUMAN:Q9Y316-3|MEMO1_HUMAN
VNGGFAVDKSDTISF	15	P43005|EAA3_HUMAN
YEHIVADDRFTKSIS	15	P48449-3|ERG7_HUMAN:P48449|ERG7_HUMAN
VGNMHGDETVSRQVL	15	O75976|CBPD_HUMAN
DFSSKLDNIYSSDKF	15	P04114|APOB_HUMAN
KSTLITDGSTPINLF	15	Q14764|MVP_HUMAN
EKLSLNLDHKSRIFQ	15	O60568|PLOD3_HUMAN
LETLTPDTQYEFQVR	15	P14784|IL2RB_HUMAN
YGVLKADEGISFRGL	15	Q06830|PRDX1_HUMAN
KPGVIFLTKRSRQVC	15	P10147|CCL3_HUMAN
VSQVEADLKMLRTAV	15	Q07065|CKAP4_HUMAN
DLAKYICENQDSISS	15	P02768|ALBU_HUMAN:P02768-2|ALBU_HUMAN
LIWICDSGIRVIPDT	15	Q16739|CEGT_HUMAN
VVGYALDYNEYFRDL	15	P00492|HPRT_HUMAN
LPHLLEVDRKTGAVY	15	Q5JS37|NHLC3_HUMAN
WAAVVVPSGEEQRYT	15	P30480|1B42_HUMAN:P30460|1B08_HUMAN:P30443|1A01_HUMAN:P30455|1A36_HUMAN:Q95365|1B38_HUMAN:P30475|1B39_HUMAN:Q29836|1B67_HUMAN:Q29963|1C06_HUMAN:P30510|1C14_HUMAN:P30508|1C12_HUMAN:Q29940|1B59_HUMAN:P30495|1B56_HUMAN:P30493|1B55_HUMAN:P18464|1B51_HUMAN:P30498|1B78_HUMAN:P30492|1B54_HUMAN:P13747|HLAE_HUMAN:P30461|1B13_HUMAN
QEKKIIADIKKMAKQ	15	O43633|CHM2A_HUMAN
RDWKLDPVLYRKCQG	15	Q92896|GSLG1_HUMAN:Q92896-2|GSLG1_HUMAN
EQLTAEAKELRQKVK	15	Q15025-5|TNIP1_HUMAN:Q15025-7|TNIP1_HUMAN:Q15025-8|TNIP1_HUMAN:Q15025-6|TNIP1_HUMAN:Q15025-4|TNIP1_HUMAN:Q15025-3|TNIP1_HUMAN:Q15025-2|TNIP1_HUMAN:Q15025|TNIP1_HUMAN
NALATDNHVAYSQVF	15	Q9NYK1|TLR7_HUMAN
ALLLRLDEKELLKLQ	15	Q9H2M9|RBGPR_HUMAN
LLSFVRDLNQYRADI	15	P02786|TFR1_HUMAN
FRLILIESRIHRLAR	15	P62277|RS13_HUMAN
SLAELEDDFKEGYLE	15	P24001-4|IL32_HUMAN:P24001-2|IL32_HUMAN:P24001|IL32_HUMAN:P24001-5|IL32_HUMAN:P24001-3|IL32_HUMAN
EIITPDVPFTVDKDG	15	O94985-2|CSTN1_HUMAN
FPNLPYLIDGTHKIT	15	P28161-2|GSTM2_HUMAN:P28161|GSTM2_HUMAN
KITLTSDPRLPYKVL	15	P61960|UFM1_HUMAN
DPPLIALDKDAPLRF	15	O94985-2|CSTN1_HUMAN
GNQLWEYDPVKLTLQ	15	Q10472|GALT1_HUMAN
GSRIDYDLKAAMQEA	15	Q9Y2E5|MA2B2_HUMAN
APFSPDENSLVLFEG	15	O75326-2|SEM7A_HUMAN:O75326|SEM7A_HUMAN
YPNFIMDPKELDKVF	15	P42892-3|ECE1_HUMAN:P42892-4|ECE1_HUMAN:P42892|ECE1_HUMAN:P42892-2|ECE1_HUMAN
ETIDWKVFESWMHHW	15	P04233-2|HG2A_HUMAN
EGQVISCLKLRYADQ	15	Q92896|GSLG1_HUMAN:Q92896-2|GSLG1_HUMAN
LSASYKADTVAKVQG	15	P04114|APOB_HUMAN
FDLWSDGHLIYYDDQ	15	Q96CS7-4|PKHB2_HUMAN:Q96CS7-5|PKHB2_HUMAN:Q96CS7-3|PKHB2_HUMAN:Q96CS7|PKHB2_HUMAN:Q96CS7-6|PKHB2_HUMAN:Q96CS7-2|PKHB2_HUMAN
IENVVLDANCSRDVK	15	Q9H074-3|PAIP1_HUMAN:Q9H074-2|PAIP1_HUMAN:Q9H074|PAIP1_HUMAN
EEVVEIDGKQVQQKD	15	Q9NU53|GINM1_HUMAN
FSENLLADVKGARAA	15	O75558|STX11_HUMAN
AVDWIVDRTTTVVNV	15	P43007|SATT_HUMAN:P43007-2|SATT_HUMAN
GNIILYDPSKIIAGD	15	O94979-6|SC31A_HUMAN:O94979-3|SC31A_HUMAN:O94979-10|SC31A_HUMAN:O94979-4|SC31A_HUMAN:O94979-9|SC31A_HUMAN:O94979-2|SC31A_HUMAN:O94979|SC31A_HUMAN:O94979-8|SC31A_HUMAN
TAEREIVRDIKEKLC	15	P60709|ACTB_HUMAN:P63261|ACTG_HUMAN
LDPPLIALDKDAPLR	15	O94985-2|CSTN1_HUMAN
QGRAICSDPNNKRVK	15	Q92583|CCL17_HUMAN
DDVFIIDDADEIPAR	15	Q09327|MGAT3_HUMAN
LKSTLITDGSTPINL	15	Q14764|MVP_HUMAN
ITTVGIDFREKRVVY	15	P51159-2|RB27A_HUMAN:O00194|RB27B_HUMAN:P51159|RB27A_HUMAN
QPTEKVLADTKELVS	15	O60664-3|PLIN3_HUMAN:O60664|PLIN3_HUMAN
SGQVYVNDLPVNSGV	15	Q9NU53|GINM1_HUMAN
VSITLTLDPLKPFGG	15	Q9NWD8|TM248_HUMAN:Q9NWD8-2|TM248_HUMAN
NGRKVLVVDTPSIFE	15	Q96F15|GIMA5_HUMAN:Q96F15-2|GIMA5_HUMAN
GQVISCLKLRYADQR	15	Q92896|GSLG1_HUMAN:Q92896-2|GSLG1_HUMAN
DNKIYLDKMITRNLK	15	Q53G44|IF44L_HUMAN
DLEKDIISDTSGDFR	15	P07355|ANXA2_HUMAN:P07355-2|ANXA2_HUMAN:A6NMY6|AXA2L_HUMAN
IDCAQYFLDKIDVIK	15	P63092-3|GNAS2_HUMAN:P63092-2|GNAS2_HUMAN:P63092|GNAS2_HUMAN:P63092-4|GNAS2_HUMAN
LSFVRDLNQYRADIK	15	P02786|TFR1_HUMAN
DDWDEDAPAKIPDEE	15	P27824|CALX_HUMAN:P27824-2|CALX_HUMAN:P27824-3|CALX_HUMAN
VEDSMLVDPKHHRHF	15	Q00341-2|VIGLN_HUMAN:Q00341|VIGLN_HUMAN
APLPQDRGFLVVQGD	15	Q92673|SORL_HUMAN
WTDEFKNDPQLSLIS	15	Q92783-2|STAM1_HUMAN:Q92783|STAM1_HUMAN
ENILWLDYKNICKVV	15	P14618|KPYM_HUMAN
WAAVVVPSGQEQRYT	15	Q31612|1B73_HUMAN:P10321|1C07_HUMAN:Q95604|1C17_HUMAN:P10316|1A69_HUMAN
IQFPLDLDVKMKAVM	15	O15162-2|PLS1_HUMAN:O15162|PLS1_HUMAN
YDAFIVYDTKDPAVT	15	Q9NYK1|TLR7_HUMAN
SVPDFVGDACKAIAS	15	Q14764|MVP_HUMAN
GPCEVLLSNALARLR	15	O00754-2|MA2B1_HUMAN:O00754|MA2B1_HUMAN
ENGTYIKDDTIFIKV	15	Q13114-2|TRAF3_HUMAN:Q13114|TRAF3_HUMAN
LNIAYDVTYSLACVR	15	P32248|CCR7_HUMAN
GPPLAGLLVDQSKIY	15	O15403|MOT7_HUMAN
EPAEFIIDTRDAGYG	15	P21333-2|FLNA_HUMAN:P21333|FLNA_HUMAN
NTVIHLDQALARMRE	15	Q15154-2|PCM1_HUMAN:Q15154|PCM1_HUMAN
ARKKLEMDLKDLEAH	15	P35579|MYH9_HUMAN
SNPQFIVDGATRTDI	15	P07384|CAN1_HUMAN
DNPEYSPDPSIYAYD	15	P27797|CALR_HUMAN
EPVITCDKKFRTQFY	15	O43556|SGCE_HUMAN:O43556-3|SGCE_HUMAN:O43556-4|SGCE_HUMAN
APAPDEPEGGDGAAP	15	P16150|LEUK_HUMAN
YPPFFADQPIQIYEK	15	P17612-2|KAPCA_HUMAN:P17612|KAPCA_HUMAN
VPFLMHDTTLRRTTN	15	Q8WTR4-5|GDPD5_HUMAN:Q8WTR4-4|GDPD5_HUMAN:Q8WTR4-3|GDPD5_HUMAN:Q8WTR4-2|GDPD5_HUMAN:Q8WTR4|GDPD5_HUMAN
LERKFSYDLSQCINQ	15	Q8NBJ4-2|GOLM1_HUMAN:Q8NBJ4|GOLM1_HUMAN
EFFGKDPNTSVDPDL	15	P48723|HSP13_HUMAN
PQILLLDEATSALDT	15	P21439-2|MDR3_HUMAN:P21439|MDR3_HUMAN:P21439-3|MDR3_HUMAN
KLLVVADHRFYRYMG	15	P78536|ADA17_HUMAN:P78536-2|ADA17_HUMAN
DPFFYDEHTLRKRGL	15	Q96DB9|FXYD5_HUMAN:Q96DB9-2|FXYD5_HUMAN
IRATFDPDTGLLMEI	15	O00754-2|MA2B1_HUMAN:O00754|MA2B1_HUMAN
EPAERYIKDRTLPFH	15	O14672|ADA10_HUMAN
ADIREDDNIAIIDVP	15	O43736-2|ITM2A_HUMAN:O43736|ITM2A_HUMAN
LAKYICENQDSISSK	15	P02768|ALBU_HUMAN:P02768-2|ALBU_HUMAN
CPIQKDKTYSYLNKL	15	P61916-2|NPC2_HUMAN:P61916|NPC2_HUMAN
AGEIIIADNIIKFDH	15	P28288-2|ABCD3_HUMAN:P28288|ABCD3_HUMAN
LEHIEQDERVYMSQK	15	O00533|NCHL1_HUMAN:O00533-2|NCHL1_HUMAN
DEVYLIDSGAQYKDG	15	Q9NQW7|XPP1_HUMAN:Q9NQW7-3|XPP1_HUMAN
APGIILLDEATSALD	15	Q9NP58|ABCB6_HUMAN:Q9NP58-4|ABCB6_HUMAN
GCPPTVCQDPKEPRA	15	Q13077|TRAF1_HUMAN
AAVVVPSGEEQRYTC	15	P30480|1B42_HUMAN:P30460|1B08_HUMAN:P30443|1A01_HUMAN:P30455|1A36_HUMAN:Q95365|1B38_HUMAN:P30475|1B39_HUMAN:Q29836|1B67_HUMAN:Q29963|1C06_HUMAN:P30510|1C14_HUMAN:P30508|1C12_HUMAN:Q29940|1B59_HUMAN:P30495|1B56_HUMAN:P30493|1B55_HUMAN:P18464|1B51_HUMAN:P30498|1B78_HUMAN:P30492|1B54_HUMAN:P13747|HLAE_HUMAN:P30461|1B13_HUMAN
SPRVLEVDTQGTVVC	15	P05362|ICAM1_HUMAN
GCDVGPDGRFLRGYR	15	P30443|1A01_HUMAN:P30455|1A36_HUMAN
VPSLNPDGRERAQEK	15	O75976|CBPD_HUMAN
KDHFLMDEQVVGTPL	15	Q9H3S1|SEM4A_HUMAN:Q9H3S1-2|SEM4A_HUMAN
NGMLLNDRKVFVGRF	15	P11940|PABP1_HUMAN
ENIYPDSQIPRHYFS	15	Q10472|GALT1_HUMAN
DPDSIRCDTRPQLLM	15	P05107|ITB2_HUMAN
DPYIDIDQNVLHRTY	15	Q6YHK3-4|CD109_HUMAN:Q6YHK3|CD109_HUMAN
INQYQSDETLPINPL	15	Q92608|DOCK2_HUMAN
AKAAAIGIDLGTTYS	15	P0DMV9|HS71B_HUMAN:P0DMV8|HS71A_HUMAN
GEVAPDAKSFVLNLG	15	P09382|LEG1_HUMAN
IGIIVANVPEGLLAT	15	P05023-2|AT1A1_HUMAN:P05023-3|AT1A1_HUMAN:P05023-4|AT1A1_HUMAN:P05023|AT1A1_HUMAN
IPGAGAYADDTAGAA	15	P20933|ASPG_HUMAN
VPARDYLIDGSRGIL	15	P18206|VINC_HUMAN:P18206-2|VINC_HUMAN
GNLIFDPNNYLPKES	15	P04114|APOB_HUMAN
LPPIILDAGYFLPLR	15	P19634|SL9A1_HUMAN
KPGAIVIDCGINYVP	15	P11586|C1TC_HUMAN
ADAVIAVDGINHDVT	15	Q96SM3|CPXM1_HUMAN
FSTMVVDRALYLRKT	15	Q92508|PIEZ1_HUMAN
TPTVLYDVQELRRAM	15	P09525|ANXA4_HUMAN:P09525-2|ANXA4_HUMAN
AKAIELSLKEQRQQS	15	Q92783-2|STAM1_HUMAN:Q92783|STAM1_HUMAN
WINIIMDGPPAQSLG	15	P98194-4|AT2C1_HUMAN:P98194|AT2C1_HUMAN:P98194-3|AT2C1_HUMAN:P98194-5|AT2C1_HUMAN:P98194-8|AT2C1_HUMAN:P98194-9|AT2C1_HUMAN:P98194-6|AT2C1_HUMAN:P98194-7|AT2C1_HUMAN:P98194-2|AT2C1_HUMAN
LVDLGVLSDPGSGLY	15	O95424|DEXI_HUMAN
MEQLVLDKKQEETAV	15	Q96A49|SYAP1_HUMAN
ASPLHVDLATLRELK	15	Q15904|VAS1_HUMAN
VVGTITDDVRVQEVP	15	Q07020-2|RL18_HUMAN
GTIRADGKISEQSDA	15	P25705-2|ATPA_HUMAN:P25705-3|ATPA_HUMAN:P25705|ATPA_HUMAN
MITIDGKQIKLQIWD	15	P61019-2|RAB2A_HUMAN:P61019|RAB2A_HUMAN
LPFFDPDTNIVYLCG	15	P31146|COR1A_HUMAN
EFVISDRKELEEDFI	15	Q14019|COTL1_HUMAN
GAYLVDNKLHLSIVP	15	Q8TCG2|P4K2B_HUMAN
ILKSLQHDNIVKYKG	15	O60674|JAK2_HUMAN
DLPHITVDRLVSKAL	15	P09237|MMP7_HUMAN
LKPELKRDPVSTRVK	15	Q5VYK3|ECM29_HUMAN
ITLKHLEQFATEGLR	15	Q9Y2Q0-3|AT8A1_HUMAN:Q9Y2Q0-2|AT8A1_HUMAN:Q9Y2Q0|AT8A1_HUMAN
ADHIITMDLHASQIQ	15	P60891-2|PRPS1_HUMAN:P60891|PRPS1_HUMAN:P21108|PRPS3_HUMAN:P11908|PRPS2_HUMAN:P11908-2|PRPS2_HUMAN
SKGPAVGIDLGTTYS	15	P11142-2|HSP7C_HUMAN:P11142|HSP7C_HUMAN
QDFFIDLRLPYSVVR	15	P01024|CO3_HUMAN
FNEVFNDVRLLLNND	15	P47755-2|CAZA2_HUMAN:P47755|CAZA2_HUMAN:P52907|CAZA1_HUMAN
GAIFFLPDSSKLLSG	15	P33908|MA1A1_HUMAN
TDMTIGTDSALHRIM	15	P08237|PFKAM_HUMAN:P08237-3|PFKAM_HUMAN:P08237-2|PFKAM_HUMAN:P17858|PFKAL_HUMAN:P17858-2|PFKAL_HUMAN
ETSLLFDPKTSSASD	15	Q6P179-2|ERAP2_HUMAN:Q6P179|ERAP2_HUMAN
GMRVLVDAREKLHIP	15	Q14344|GNA13_HUMAN
DLTLYQSNTILRHLG	15	P09211|GSTP1_HUMAN
LTGLMDMKIFYKGKN	15	Q92673|SORL_HUMAN
GSLATFSTDQELRFV	15	P98153|IDD_HUMAN:P98153-2|IDD_HUMAN:P98153-3|IDD_HUMAN
MPYFCLDNNSPLPDA	15	P30825|CTR1_HUMAN
EPEHEYKCDSEILYN	15	P08575|PTPRC_HUMAN:P08575-2|PTPRC_HUMAN
HPCHIHYDLVGKYET	15	Q9NPF2-2|CHSTB_HUMAN:Q9NPF2|CHSTB_HUMAN
TPKIVADKDYSVTAN	15	P07195|LDHB_HUMAN
EDTILVIDPNNAAVL	15	P19021|AMD_HUMAN:P19021-5|AMD_HUMAN:P19021-2|AMD_HUMAN:P19021-3|AMD_HUMAN:P19021-6|AMD_HUMAN:P19021-4|AMD_HUMAN
HTKFWVVDQTHFYLG	15	Q8IV08|PLD3_HUMAN
EPQFLLPDPHPQADR	15	Q13651|I10R1_HUMAN
GVPAVVIDMSGLREK	15	P13796|PLSL_HUMAN
VGYLEISLRLHRLLR	15	O75718|CRTAP_HUMAN
GCDLGPDGRLLRGYD	15	Q29963|1C06_HUMAN:P10321|1C07_HUMAN:P30510|1C14_HUMAN:P30508|1C12_HUMAN
IDNPEYSPDPSIYAY	15	P27797|CALR_HUMAN
HKTTIFTDAKESSTV	15	Q15370|ELOB_HUMAN:Q15370-2|ELOB_HUMAN
SDLQLDRISVYYNEA	15	P07437|TBB5_HUMAN
EKKIIADIKKMAKQG	15	O43633|CHM2A_HUMAN
IADIEVDGKQVELAL	15	P08134|RHOC_HUMAN
ITEHIIKPDPPEGVR	15	Q14213|IL27B_HUMAN
GPEAFRFDGGVEAIA	15	P33908|MA1A1_HUMAN
DFILPDTTEALRELV	15	Q15276-2|RABE1_HUMAN:Q15276|RABE1_HUMAN
ISELFYDAKSSAKIL	15	Q9Y265|RUVB1_HUMAN
EEAFVIDFKPRASMD	15	P19021|AMD_HUMAN:P19021-5|AMD_HUMAN:P19021-2|AMD_HUMAN:P19021-3|AMD_HUMAN:P19021-6|AMD_HUMAN:P19021-4|AMD_HUMAN
PVHVIRMEQRSGLIR	15	Q10472|GALT1_HUMAN
TVIHLDQALARMREY	15	Q15154-2|PCM1_HUMAN:Q15154|PCM1_HUMAN
DGGLICTSCRDKRVR	15	P31146|COR1A_HUMAN
GNTVIHLDQALARMR	15	Q15154-2|PCM1_HUMAN:Q15154|PCM1_HUMAN
QRILVVDPVTSEHEL	15	Q9NZQ7-2|PD1L1_HUMAN:Q9NZQ7|PD1L1_HUMAN:Q9NZQ7-3|PD1L1_HUMAN
VPLIIDIKCTKLFVE	15	P27708|PYR1_HUMAN
AKPAQGAKYRGSIHD	15	P08133|ANXA6_HUMAN
GGHDWLADVYDVNIL	15	P38571-2|LICH_HUMAN:P38571|LICH_HUMAN
QKEGYVLTAVEGTIG	15	Q5JPE7-3|NOMO2_HUMAN:Q5JPE7-2|NOMO2_HUMAN:Q15155|NOMO1_HUMAN:P69849|NOMO3_HUMAN:Q5JPE7|NOMO2_HUMAN
LGQLNSDNKSQLVQK	15	O15105-2|SMAD7_HUMAN:O15105-3|SMAD7_HUMAN:O15105|SMAD7_HUMAN
NATIIYDPKLQTPKT	15	Q04656-5|ATP7A_HUMAN:Q04656|ATP7A_HUMAN:Q04656-2|ATP7A_HUMAN:Q04656-3|ATP7A_HUMAN
RGLVVTDLKAESVVL	15	Q9BWS9-2|CHID1_HUMAN:Q9BWS9-3|CHID1_HUMAN:Q9BWS9|CHID1_HUMAN
KIEGNLIFDPNNYLP	15	P04114|APOB_HUMAN
DPANITLEPMEIRTF	15	O00754-2|MA2B1_HUMAN:O00754|MA2B1_HUMAN
SGKVSADNTVGRFLM	15	O00303|EIF3F_HUMAN
SPKYNYHLDSSGSYV	15	P49588|SYAC_HUMAN:P49588-2|SYAC_HUMAN
QGELFLDDGHTFNYQ	15	Q14697|GANAB_HUMAN:Q14697-2|GANAB_HUMAN
GEIIIADNIIKFDHV	15	P28288-2|ABCD3_HUMAN:P28288|ABCD3_HUMAN
AAEILFDEVLTFAKD	15	Q8IXQ6-3|PARP9_HUMAN:Q8IXQ6-2|PARP9_HUMAN:Q8IXQ6|PARP9_HUMAN
EREIVRDIKEKLCYV	15	P60709|ACTB_HUMAN:P63261|ACTG_HUMAN
RGLFIIDGKGVLRQI	15	P32119|PRDX2_HUMAN
DGQYIIPDEIFTIPQ	15	Q2M385|MPEG1_HUMAN
DIAFLIDGSGSIIPH	15	P11215|ITAM_HUMAN:P11215-2|ITAM_HUMAN
LPSRPDGVLHVALPT	15	Q8N398|VW5B2_HUMAN
DSSSILADRILLMDT	15	Q15437|SC23B_HUMAN:Q15436|SC23A_HUMAN:Q15436-2|SC23A_HUMAN
LMQVVPLELARGHQV	15	Q6QNK2|AGRD1_HUMAN:Q6QNK2-4|AGRD1_HUMAN:Q6QNK2-3|AGRD1_HUMAN:Q6QNK2-2|AGRD1_HUMAN
LPVVIRVPKLIYFSV	15	Q8TCT8|SPP2A_HUMAN
AQGQKKVEELEGEIT	15	Q10589-2|BST2_HUMAN:Q10589|BST2_HUMAN
IAGLTADARLLCNFM	15	P25786|PSA1_HUMAN:P25786-2|PSA1_HUMAN
VGKEKFMQDASDVMQ	15	O00410-2|IPO5_HUMAN:O00410|IPO5_HUMAN:O00410-3|IPO5_HUMAN
VGNVADSTGLAELAH	15	O15294-3|OGT1_HUMAN
DPRVLILDEATSALD	15	Q03519-2|TAP2_HUMAN:Q03519|TAP2_HUMAN
KKGGRWWFSWRGRNT	15	Q14693|LPIN1_HUMAN:Q14693-2|LPIN1_HUMAN:Q14693-3|LPIN1_HUMAN:Q14693-5|LPIN1_HUMAN:Q14693-7|LPIN1_HUMAN:Q14693-4|LPIN1_HUMAN
VKIYLDENYERINVP	15	Q9NQX7-2|ITM2C_HUMAN:Q9NQX7|ITM2C_HUMAN:Q9NQX7-3|ITM2C_HUMAN
EDIVADHVASYGVN	14	P01909|DQA1_HUMAN
RPIIVISDKMLRSL	14	P21580|TNAP3_HUMAN
DTQFVRFDSDAASQ	14	P30443|1A01_HUMAN:P30455|1A36_HUMAN:P16190|1A33_HUMAN:P10316|1A69_HUMAN
DSRFVFDRPLPVSR	14	P25786|PSA1_HUMAN:P25786-2|PSA1_HUMAN
LKGAYQNNEIKHIY	14	P04114|APOB_HUMAN
GAVYSFDPVGSYQR	14	P20618|PSB1_HUMAN
KPRAIVVDPVHGFM	14	P01130-2|LDLR_HUMAN:P01130-3|LDLR_HUMAN:P01130-6|LDLR_HUMAN:P01130-4|LDLR_HUMAN:P01130-5|LDLR_HUMAN:P01130|LDLR_HUMAN
DVKIYLDENYERIN	14	Q9NQX7-2|ITM2C_HUMAN:Q9NQX7|ITM2C_HUMAN:Q9NQX7-3|ITM2C_HUMAN
RRPIIVISDKMLRS	14	P21580|TNAP3_HUMAN
QKLIAQDYKVSYSL	14	Q92896|GSLG1_HUMAN:Q92896-2|GSLG1_HUMAN
IRTIELDGKTIKLQ	14	Q9H0U4|RAB1B_HUMAN:P62820|RAB1A_HUMAN
LLLWHWDTTQSLKQ	14	P06734|FCER2_HUMAN
LANIAVDKANLEIM	14	P01903|DRA_HUMAN
SGKVSADNTVGRFL	14	O00303|EIF3F_HUMAN
QEEVVEIDGKQVQQ	14	Q9NU53|GINM1_HUMAN
VNGGFAVDKSDTIS	14	P43005|EAA3_HUMAN
GPISMDFAISKLKK	14	O60674|JAK2_HUMAN
IEEYLKDPTQPILE	14	P38484|INGR2_HUMAN
SASYKADTVAKVQG	14	P04114|APOB_HUMAN
DAFIVYDTKDPAVT	14	Q9NYK1|TLR7_HUMAN
AVDWIVDRTTTVVN	14	P43007|SATT_HUMAN:P43007-2|SATT_HUMAN
LSKVWRDQHFVKIQ	14	P02786|TFR1_HUMAN
GPQLFHMDPSGTFV	14	P28066-2|PSA5_HUMAN:P28066|PSA5_HUMAN
YTQIVVDRTQALDG	14	Q92854|SEM4D_HUMAN:Q92854-2|SEM4D_HUMAN
KVHFLTDPENEMKE	14	P21580|TNAP3_HUMAN
IKALELDSNLYRIG	14	P35579|MYH9_HUMAN
ILKVVIDKHPVRFF	14	O95476|CNEP1_HUMAN
KVLKPDTTYQVKVQ	14	Q92673|SORL_HUMAN
LDRLVTDVKEKLKQ	14	O75487-2|GPC4_HUMAN:O75487|GPC4_HUMAN
TLVFIVDVKANKHQ	14	P62750|RL23A_HUMAN
WEKWYIPDPTGKFN	14	Q68CQ7|GL8D1_HUMAN
KTTIFTDAKESSTV	14	Q15370|ELOB_HUMAN:Q15370-2|ELOB_HUMAN
IRTIELDGKKIKLQ	14	Q92930|RAB8B_HUMAN
IRTIELDGKRIKLQ	14	P61006|RAB8A_HUMAN
LINLDGKLHQHVVK	14	Q8N4L2|TM55A_HUMAN
ARMITIDGKQIKLQ	14	P61019-2|RAB2A_HUMAN:P61019|RAB2A_HUMAN
DGPVVTDPKAPNVV	14	P52566|GDIR2_HUMAN
EDLNFVTDTAKALA	14	Q92542-2|NICA_HUMAN:Q92542|NICA_HUMAN
RTITVDDKMSLRLH	14	P23458|JAK1_HUMAN
REDYECDFGFKMSE	14	Q92673|SORL_HUMAN
AAKILADATAKMVE	14	Q9Y490|TLN1_HUMAN
RPVALVVDNTLGKL	14	O75197|LRP5_HUMAN
EGNLIFDPNNYLPK	14	P04114|APOB_HUMAN
DNPEYSPDPSIYAY	14	P27797|CALR_HUMAN
DRLIALDAAEEFFK	14	Q8N565-2|MREG_HUMAN:Q8N565|MREG_HUMAN
DTQFVRFDSDAASP	14	P30480|1B42_HUMAN:P30460|1B08_HUMAN:Q31612|1B73_HUMAN:Q95365|1B38_HUMAN:P30475|1B39_HUMAN:Q29836|1B67_HUMAN:Q29963|1C06_HUMAN:P10321|1C07_HUMAN:P30510|1C14_HUMAN:P30508|1C12_HUMAN:Q29940|1B59_HUMAN:P30495|1B56_HUMAN:P30493|1B55_HUMAN:Q95604|1C17_HUMAN:P18464|1B51_HUMAN:P30498|1B78_HUMAN:P30492|1B54_HUMAN
LPVITIDPASPQSP	14	P19634|SL9A1_HUMAN
QPRAIALDPAHGYM	14	O75197|LRP5_HUMAN
DPFFYDEHTLRKRG	14	Q96DB9|FXYD5_HUMAN:Q96DB9-2|FXYD5_HUMAN
DKEICADPRVPWVK	14	O00626|CCL22_HUMAN
DDPFFYDEHTLRKR	14	Q96DB9|FXYD5_HUMAN:Q96DB9-2|FXYD5_HUMAN
SLDRLVTDVKEKLK	14	O75487-2|GPC4_HUMAN:O75487|GPC4_HUMAN
YDGKDYIALNEDLR	14	P30480|1B42_HUMAN:P30460|1B08_HUMAN:P30443|1A01_HUMAN:P30455|1A36_HUMAN:Q31612|1B73_HUMAN:Q29963|1C06_HUMAN:P10321|1C07_HUMAN:P30510|1C14_HUMAN:P30508|1C12_HUMAN:Q95604|1C17_HUMAN:P16190|1A33_HUMAN
YDGKDYLALNEDLR	14
VTAIHIDPATHRQK	14	P49327|FAS_HUMAN
KVQWKVDNALQSGN	14	P01834|IGKC_HUMAN
RHLVVVDNRNQVVG	14	P51798-2|CLCN7_HUMAN:P51798|CLCN7_HUMAN
LAELEDDFKEGYLE	14	P24001-4|IL32_HUMAN:P24001-2|IL32_HUMAN:P24001|IL32_HUMAN:P24001-5|IL32_HUMAN:P24001-3|IL32_HUMAN
VEIIANDQGNRITP	14	P11021|GRP78_HUMAN
LDDRFLDDLGLKFK	14	Q14126|DSG2_HUMAN
VADIEVDGKQVELA	14	P61586|RHOA_HUMAN
QNTIIFDNKAHSGK	14	Q8IZK6-2|MCLN2_HUMAN:Q8IZK6|MCLN2_HUMAN
RDKEICADPRVPWV	14	O00626|CCL22_HUMAN
SNPQFIVDGATRTD	14	P07384|CAN1_HUMAN
LSASYKADTVAKVQ	14	P04114|APOB_HUMAN
RVEIIANDQGNRIT	14	P11021|GRP78_HUMAN
IKELILDIKYPATK	14	Q9H2M9|RBGPR_HUMAN
KVDVNTDRKISAKE	14	Q9BRK5|CAB45_HUMAN:Q9BRK5-6|CAB45_HUMAN:Q9BRK5-4|CAB45_HUMAN:Q9BRK5-3|CAB45_HUMAN
KSTLITDGSTPINL	14	Q14764|MVP_HUMAN
AIFFLPDSSKLLSG	14	P33908|MA1A1_HUMAN
DPPLIALDKDAPLR	14	O94985-2|CSTN1_HUMAN
AIFLFVDKTVPQSS	14	P60520|GBRL2_HUMAN
VDENMVIDETLDVK	14	Q06481-5|APLP2_HUMAN:Q06481-4|APLP2_HUMAN:Q06481-2|APLP2_HUMAN:Q06481-3|APLP2_HUMAN:Q06481-6|APLP2_HUMAN:Q06481|APLP2_HUMAN
GKDLIADLKYELTG	14	P08133|ANXA6_HUMAN
RSIQVDGKTIKAQI	14	P62491|RB11A_HUMAN:P62491-2|RB11A_HUMAN:Q15907-2|RB11B_HUMAN:Q15907|RB11B_HUMAN
LIVFLADQNAPYFK	14	Q8TB96|TIP_HUMAN
NQLTLDSNTKYFHK	14	P04114|APOB_HUMAN
GNLIFDPNNYLPKE	14	P04114|APOB_HUMAN
DFALIIDGKTLKYA	14	Q9Y2Q0-3|AT8A1_HUMAN:Q9Y2Q0-2|AT8A1_HUMAN:Q9Y2Q0|AT8A1_HUMAN
SHRGILIDTSRHYL	14	P07686|HEXB_HUMAN
KSINPDEAVAYGAA	14	P11142-2|HSP7C_HUMAN:P11142|HSP7C_HUMAN:P0DMV9|HS71B_HUMAN:P0DMV8|HS71A_HUMAN
TRIYITDGNMQLTV	14	O00754-2|MA2B1_HUMAN:O00754|MA2B1_HUMAN
KIRTIELDGKTIKL	14	Q9H0U4|RAB1B_HUMAN:P62820|RAB1A_HUMAN
AEREIVRDIKEKLC	14	P60709|ACTB_HUMAN:P63261|ACTG_HUMAN
KDCLNLDKNLIKYD	14	P08575|PTPRC_HUMAN:P08575-2|PTPRC_HUMAN
TDEFKNDPQLSLIS	14	Q92783-2|STAM1_HUMAN:Q92783|STAM1_HUMAN
IDQLIEDKKVLSEK	14	Q9UPN4-3|CP131_HUMAN:Q9UPN4-2|CP131_HUMAN:Q9UPN4|CP131_HUMAN
DFSSKLDNIYSSDK	14	P04114|APOB_HUMAN
AEKLARDLKAVKYV	14	P60953|CDC42_HUMAN:P60953-1|CDC42_HUMAN
RGLFIIDDKGILRQ	14	Q06830|PRDX1_HUMAN:Q13162|PRDX4_HUMAN
KIEGNLIFDPNNYL	14	P04114|APOB_HUMAN
RNVLIFDLGGGTFD	14	P11142-2|HSP7C_HUMAN:P11142|HSP7C_HUMAN:P0DMV9|HS71B_HUMAN:P0DMV8|HS71A_HUMAN
DASKILVDALQKFA	14	O75787|RENR_HUMAN:O75787-2|RENR_HUMAN
ISVGYVDDTQFVRF	14	P30480|1B42_HUMAN:P30460|1B08_HUMAN:Q95365|1B38_HUMAN:P30475|1B39_HUMAN:Q29836|1B67_HUMAN:Q29963|1C06_HUMAN:P10321|1C07_HUMAN:P13747|HLAE_HUMAN
VIKVFNDMKVRKSS	14	P23528|COF1_HUMAN
SENLLADVKGARAA	14	O75558|STX11_HUMAN
DDWDEDAPAKIPDE	14	P27824|CALX_HUMAN:P27824-2|CALX_HUMAN:P27824-3|CALX_HUMAN
ETVITVDTKAAGKG	14	P21333-2|FLNA_HUMAN:P21333|FLNA_HUMAN
DLIWICDSGIRVIP	14	Q16739|CEGT_HUMAN
DIVADHVASYGVNL	14	P01909|DQA1_HUMAN
RITFNVDLNSVFLR	14	P48551|INAR2_HUMAN
AMSYVKDDIFRIYI	14	Q13501-2|SQSTM_HUMAN:Q13501|SQSTM_HUMAN
ITSIVKDSSAARNG	14	O00560-2|SDCB1_HUMAN:O00560|SDCB1_HUMAN:O00560-3|SDCB1_HUMAN
NTVIHLDQALARMR	14	Q15154-2|PCM1_HUMAN:Q15154|PCM1_HUMAN
SPKHAYVKDDTMFL	14	Q13077|TRAF1_HUMAN
VPLLVVDNKQEIAE	14	P53621|COPA_HUMAN:P53621-2|COPA_HUMAN
LENIYPDSQIPRHY	14	Q10472|GALT1_HUMAN
NSVIIVDKNGRLVY	14	P02786|TFR1_HUMAN
SNDLFLDAQLLQRT	14	Q96F15|GIMA5_HUMAN:Q96F15-2|GIMA5_HUMAN
ITKILSDTKELQKE	14	O60826|CCD22_HUMAN
QNSVIIVDKNGRLV	14	P02786|TFR1_HUMAN
TQFVRFDSDAASPR	14	P30480|1B42_HUMAN:P30460|1B08_HUMAN:Q31612|1B73_HUMAN:Q95365|1B38_HUMAN:P30475|1B39_HUMAN:Q29836|1B67_HUMAN:Q29963|1C06_HUMAN:P10321|1C07_HUMAN:P30510|1C14_HUMAN:P30508|1C12_HUMAN:Q29940|1B59_HUMAN:P30495|1B56_HUMAN:P30493|1B55_HUMAN:Q95604|1C17_HUMAN:P18464|1B51_HUMAN:P30498|1B78_HUMAN:P30492|1B54_HUMAN
LKVHFLTDPENEMK	14	P21580|TNAP3_HUMAN
MSGLIADAKTLIDK	14	P28066-2|PSA5_HUMAN:P28066|PSA5_HUMAN
LPLVVEDKVEGYKK	14	P36578|RL4_HUMAN
LNTILPDARDPAFK	14	P11279|LAMP1_HUMAN
ISTIGIDFKIRTIE	14	P61006|RAB8A_HUMAN:Q92930|RAB8B_HUMAN
LIAQDYKVSYSLAK	14	Q92896|GSLG1_HUMAN:Q92896-2|GSLG1_HUMAN
QNPFKIDRTEFIPS	14	Q9H6E4|CC134_HUMAN
NDLFLDAQLLQRTG	14	Q96F15|GIMA5_HUMAN:Q96F15-2|GIMA5_HUMAN
SAASFLQDLIHRYG	14	Q15043-2|S39AE_HUMAN:Q15043|S39AE_HUMAN:Q15043-3|S39AE_HUMAN
LKSTLITDGSTPIN	14	Q14764|MVP_HUMAN
RKTILEDEKRLAHP	14	P01130-2|LDLR_HUMAN:P01130-3|LDLR_HUMAN:P01130-6|LDLR_HUMAN:P01130-4|LDLR_HUMAN:P01130-5|LDLR_HUMAN:P01130|LDLR_HUMAN
SLKLQASNVTNKND	14	Q9UKM9-2|RALY_HUMAN:Q9UKM9|RALY_HUMAN
IAFLIDGSFNIGQR	14	O43405|COCH_HUMAN:O43405-2|COCH_HUMAN
FLRNYFTDKAASYT	14	Q14126|DSG2_HUMAN
ISVLYGDEEVPRSP	14	P21333-2|FLNA_HUMAN:P21333|FLNA_HUMAN
IHVFRPDISPYFGL	14	Q14108|SCRB2_HUMAN
LQQIELDLKATQAL	14	P60842-2|IF4A1_HUMAN:P60842|IF4A1_HUMAN
NPQFIVDGATRTDI	14	P07384|CAN1_HUMAN
AQNSVIIVDKNGRL	14	P02786|TFR1_HUMAN
SGGGVIRGPAGNND	14	Q07955-3|SRSF1_HUMAN:Q07955|SRSF1_HUMAN:Q07955-2|SRSF1_HUMAN
DVIITDSSDPMGPA	14	P19623|SPEE_HUMAN
SVIIVDKNGRLVYL	14	P02786|TFR1_HUMAN
KITSIVKDSSAARN	14	O00560-2|SDCB1_HUMAN:O00560|SDCB1_HUMAN:O00560-3|SDCB1_HUMAN
IRATFDPDTGLLME	14	O00754-2|MA2B1_HUMAN:O00754|MA2B1_HUMAN
KDLIADLKYELTGK	14	P08133|ANXA6_HUMAN
TPDQFMTADETRNL	14	P16070-17|CD44_HUMAN:P16070-6|CD44_HUMAN:P16070-5|CD44_HUMAN:P16070|CD44_HUMAN:P16070-10|CD44_HUMAN:P16070-4|CD44_HUMAN:P16070-18|CD44_HUMAN:P16070-12|CD44_HUMAN:P16070-13|CD44_HUMAN:P16070-11|CD44_HUMAN:P16070-8|CD44_HUMAN:P16070-7|CD44_HUMAN:P16070-14|CD44_HUMAN:P16070-16|CD44_HUMAN:P16070-3|CD44_HUMAN
SVKYFWNDTIHNFD	14	Q9H7F0|AT133_HUMAN
RGLFIIDGKGVLRQ	14	P32119|PRDX2_HUMAN
IADIEVDGKQVELA	14	P08134|RHOC_HUMAN
GEIIIADNIIKFDH	14	P28288-2|ABCD3_HUMAN:P28288|ABCD3_HUMAN
ISTIGVDFKIRTIE	14	Q9H0U4|RAB1B_HUMAN:P62820|RAB1A_HUMAN
TAEREIVRDIKEKL	14	P60709|ACTB_HUMAN:P63261|ACTG_HUMAN
SNRIYWSDLSQRMI	14	P01130-2|LDLR_HUMAN:P01130-3|LDLR_HUMAN:P01130-6|LDLR_HUMAN:P01130-4|LDLR_HUMAN:P01130-5|LDLR_HUMAN:P01130|LDLR_HUMAN
NTILPDARDPAFKA	14	P11279|LAMP1_HUMAN
LVGKILIDVSNNMR	14	Q8NFT2-3|STEA2_HUMAN:Q8NFT2-2|STEA2_HUMAN:Q8NFT2|STEA2_HUMAN
KDTVVVQDLGNIFT	14	P10619-2|PPGB_HUMAN:P10619|PPGB_HUMAN
VNIAFLIDGSSSVG	14	O43405|COCH_HUMAN:O43405-2|COCH_HUMAN
TVDIQNPDITSSRY	14	P42768|WASP_HUMAN
NQLWEYDPVKLTLQ	14	Q10472|GALT1_HUMAN
SGYLLPDTKAYGDR	14	P14625|ENPL_HUMAN
FTYINLDKAVLGTS	14	P02786|TFR1_HUMAN
DSDLQLDRISVYYN	14	P07437|TBB5_HUMAN
YYYIQQDTKGDYQK	14	P07355|ANXA2_HUMAN:P07355-2|ANXA2_HUMAN:A6NMY6|AXA2L_HUMAN
CPPTVCQDPKEPRA	14	Q13077|TRAF1_HUMAN
AVLLDNILQRIGKL	14	Q09328|MGT5A_HUMAN
FRDKEICADPRVPW	14	O00626|CCL22_HUMAN
VPDFVGDACKAIAS	14	Q14764|MVP_HUMAN
TDETYCIDNEALYD	14	P07437|TBB5_HUMAN
TIDWKVFESWMHHW	14	P04233-2|HG2A_HUMAN
RLELLIDKTENLVD	14	P51809|VAMP7_HUMAN:P51809-3|VAMP7_HUMAN
VAGLVSDYTNGRAT	14	Q8TED4-2|G6PT3_HUMAN:Q8TED4|G6PT3_HUMAN
KVLVVDTPSIFESQ	14	Q96F15|GIMA5_HUMAN:Q96F15-2|GIMA5_HUMAN
DLKVHFLTDPENEM	14	P21580|TNAP3_HUMAN
IDQINTDLNLERSH	14	P35579|MYH9_HUMAN
LNKSINPDEAVAYG	14	P11142-2|HSP7C_HUMAN:P11142|HSP7C_HUMAN:P0DMV9|HS71B_HUMAN:P0DMV8|HS71A_HUMAN
DQEFLKVDQGTLFE	14	P63208-2|SKP1_HUMAN:P63208|SKP1_HUMAN
VIMITGDNKGTAVA	14	P16615-2|AT2A2_HUMAN:P16615-5|AT2A2_HUMAN:P16615-3|AT2A2_HUMAN:P16615-4|AT2A2_HUMAN:P16615|AT2A2_HUMAN
ETLTPDTQYEFQVR	14	P14784|IL2RB_HUMAN
LSAIEIDIPVVSHT	14	P56749|CLD12_HUMAN
LPILFIDQLSNRVK	14	Q96KA5-2|CLP1L_HUMAN:Q96KA5|CLP1L_HUMAN
TTQLTADSHPSYHT	14	Q9H3Z4|DNJC5_HUMAN
KVKEFGIDPQNMFE	14	P06744|G6PI_HUMAN:P06744-2|G6PI_HUMAN
GLFIIDDKGILRQI	14	Q06830|PRDX1_HUMAN:Q13162|PRDX4_HUMAN
ISTIGIDFKIKTVE	14	P61026|RAB10_HUMAN
AAVVVPSGQEQRYT	14	Q31612|1B73_HUMAN:P10321|1C07_HUMAN:Q95604|1C17_HUMAN:P10316|1A69_HUMAN
IQELDKDDESLRKY	14	P52565-2|GDIR1_HUMAN:P52565|GDIR1_HUMAN
NTIIFDNKAHSGKI	14	Q8IZK6-2|MCLN2_HUMAN:Q8IZK6|MCLN2_HUMAN
LERKFSYDLSQCIN	14	Q8NBJ4-2|GOLM1_HUMAN:Q8NBJ4|GOLM1_HUMAN
EFFGKDPNTSVDPD	14	P48723|HSP13_HUMAN
REHLVRDSVFQRCG	14	Q5FWE3-2|PRRT3_HUMAN:Q5FWE3|PRRT3_HUMAN
RQKLIAQDYKVSYS	14	Q92896|GSLG1_HUMAN:Q92896-2|GSLG1_HUMAN
LPSLWADNKRSLLS	14	O75976|CBPD_HUMAN
IEGNLIFDPNNYLP	14	P04114|APOB_HUMAN
AAVVVPSGEEQRYT	14	P30480|1B42_HUMAN:P30460|1B08_HUMAN:P30443|1A01_HUMAN:P30455|1A36_HUMAN:Q95365|1B38_HUMAN:P30475|1B39_HUMAN:Q29836|1B67_HUMAN:Q29963|1C06_HUMAN:P30510|1C14_HUMAN:P30508|1C12_HUMAN:Q29940|1B59_HUMAN:P30495|1B56_HUMAN:P30493|1B55_HUMAN:P18464|1B51_HUMAN:P30498|1B78_HUMAN:P30492|1B54_HUMAN:P13747|HLAE_HUMAN:P30461|1B13_HUMAN
SNALEPDFKATSIT	14	Q14118|DAG1_HUMAN
VDVVVDDLLPIKDG	14	P07384|CAN1_HUMAN
LEKDIISDTSGDFR	14	P07355|ANXA2_HUMAN:P07355-2|ANXA2_HUMAN:A6NMY6|AXA2L_HUMAN
LRNYFTDKAASYTE	14	Q14126|DSG2_HUMAN
NFRLIYDTKGRFAV	14	P62701|RS4X_HUMAN
IAFLIDGSSSVGDS	14	O43405|COCH_HUMAN:O43405-2|COCH_HUMAN
DVYGIVYDLRMHRP	14	Q12913|PTPRJ_HUMAN
DIREDDNIAIIDVP	14	O43736-2|ITM2A_HUMAN:O43736|ITM2A_HUMAN
SVIVVDNVPQVGPD	14	P55884-2|EIF3B_HUMAN:P55884|EIF3B_HUMAN
DTQFVRFDNDAASP	14	P13747|HLAE_HUMAN
FGLIKLDLKTKSEN	14	P21796|VDAC1_HUMAN
VRTIAMDGTEGLVR	14	P06576|ATPB_HUMAN
VGYVDDTQFVRFDS	14	P30480|1B42_HUMAN:P30460|1B08_HUMAN:P30443|1A01_HUMAN:P30455|1A36_HUMAN:Q31612|1B73_HUMAN:Q95365|1B38_HUMAN:P30475|1B39_HUMAN:Q29836|1B67_HUMAN:Q29963|1C06_HUMAN:P10321|1C07_HUMAN:P30510|1C14_HUMAN:P30508|1C12_HUMAN:Q29940|1B59_HUMAN:P30495|1B56_HUMAN:P30493|1B55_HUMAN:Q95604|1C17_HUMAN:P16190|1A33_HUMAN:P18464|1B51_HUMAN:P30498|1B78_HUMAN:P30492|1B54_HUMAN:P10316|1A69_HUMAN:P30461|1B13_HUMAN
VPAVVIDMSGLREK	14	P13796|PLSL_HUMAN
MPYFCLDNNSPLPD	14	P30825|CTR1_HUMAN
IRKQEYNGKIPRFR	14	O75326-2|SEM7A_HUMAN:O75326|SEM7A_HUMAN
FCQLILDPIFKVFD	14	P13639|EF2_HUMAN
EKWYIPDPTGKFNL	14	Q68CQ7|GL8D1_HUMAN
LSQMILDKKFHGIL	14	O00231|PSD11_HUMAN
LNILIKDPKSNLIQ	14	Q6YHK3-4|CD109_HUMAN:Q6YHK3|CD109_HUMAN
DRHMVRFDPGTSIK	14	P20023-2|CR2_HUMAN:P20023|CR2_HUMAN:P20023-4|CR2_HUMAN:P20023-3|CR2_HUMAN
[truncated: 754 more rows]

## Sheet: IHW09043
Peptide	Length	Accession
SPHRMPLEFKTLNVLHNRGAL	21	Q92187|SIA8D_HUMAN
QPPHEYVPWVTVNGKPLEDQT	21	P13284|GILT_HUMAN
EDLRSWTAVDTAAQISEQKSN	21	P13747|HLAE_HUMAN
KPISKAVIVLNEGIKVQTKEG	21	O75976|CBPD_HUMAN
SPLQALDFFGNGPPVNYKTGN	21	P13284|GILT_HUMAN
SRSGGGGGGGLGSGGSIRSSY	21	P35527|K1C9_HUMAN
APDLPEDLYHLIKKAVAVRKH	21	P62277|RS13_HUMAN
EGEITTLNHKLQDASAEVERL	21	Q10589-2|BST2_HUMAN:Q10589|BST2_HUMAN
LEGEITTLNHKLQDASAEVER	21	Q10589-2|BST2_HUMAN:Q10589|BST2_HUMAN
HPNSGPFSFSVIDKPPGMAEK	21	Q14126|DSG2_HUMAN
VPSDITVAQFMWIIRKRIQLP	21	P60520|GBRL2_HUMAN
FPPSSEELQANKATLVCLISD	21	P0CG05|LAC2_HUMAN:B9A064|IGLL5_HUMAN:P0CG06|LAC3_HUMAN:P0CG04|LAC1_HUMAN
GPEPTGFLLKFNPSLNVVDKI	21	Q8IUH4|ZDH13_HUMAN:Q8IUH4-2|ZDH13_HUMAN:Q8IUH4-3|ZDH13_HUMAN
EIDDHDAVLRFNGAPTANFQQ	21	P15907|SIAT1_HUMAN
KPLAHYSSLVRVLGSDMKTPE	21	Q14596-2|NBR1_HUMAN:Q14596|NBR1_HUMAN
KAAKPKAAKPKAAKPKAAKAK	21	P16401|H15_HUMAN
ENGKLVINGNPITIFQERDPS	21	P04406|G3P_HUMAN
NPKATLRYFQHLLGKQADNPH	21	Q9Y4L1|HYOU1_HUMAN:Q9Y4L1-2|HYOU1_HUMAN
TPSYGDTYTCVVEHIGAPEPI	21	P28068|DMB_HUMAN
KKAKKKLAATPKKAKKPKTVK	21	P07305|H10_HUMAN
GKLQYELQYRNRGDPWAVSPR	21	Q9HBE5|IL21R_HUMAN
IDDHDAVLRFNGAPTANFQQD	21	P15907|SIAT1_HUMAN
ESTGVFTTMEKAGAHLQGGAK	21	P04406|G3P_HUMAN
KAAKPKTAKPKAAKPKKAAAK	21	P10412|H14_HUMAN
KAAKARAKAKAAQVKAKAKAK	21	Q8IV32|CCD71_HUMAN
KKAAGGATPKKSAKKTPKKAK	21	P16403|H12_HUMAN
KAERLRVNLRLVINRLKLLEK	21	P53990-2|IST1_HUMAN:P53990-3|IST1_HUMAN:P53990|IST1_HUMAN:P53990-4|IST1_HUMAN:P53990-5|IST1_HUMAN
AAKPKKATKSPAKPKAVKPKA	21	P16401|H15_HUMAN
FPPSSEELQANKATLVCLMND	21	P15814|IGLL1_HUMAN
ASPLLYTLIEKTMQNVKHPVT	21	P02786|TFR1_HUMAN
AKKAGAAKPRKPAGAAKKPKK	21	P16402|H13_HUMAN
SKPHSEAGTAFIQTQQLHAAM	21	P14618|KPYM_HUMAN:P14618-2|KPYM_HUMAN
KKAPKSPAKAKAVKPKAAKPK	21	P10412|H14_HUMAN
SKTGPVAKELSGLPSGPSAGS	21	Q01518-2|CAP1_HUMAN:Q01518|CAP1_HUMAN
KPKAAKARVTKPKTAKPKKAA	21	Q02539|H11_HUMAN
PPSSEELQANKATLVCLISDF	21	P0CG05|LAC2_HUMAN:B9A064|IGLL5_HUMAN:P0CG06|LAC3_HUMAN:P0CG04|LAC1_HUMAN
KAKKPAAAAGAKKAKSPKKAK	21	P10412|H14_HUMAN
GRLDYLSSLKVKGLVLGPIH	20	P08195-4|4F2_HUMAN:P08195|4F2_HUMAN:P08195-2|4F2_HUMAN:P08195-3|4F2_HUMAN
APSQPPATYSLVNKVKNKKT	20	Q6UWF3-3|SCIMP_HUMAN:Q6UWF3|SCIMP_HUMAN
KPISKAVIVLNEGIKVQTKE	20	O75976|CBPD_HUMAN
FPPSSEELQANKATLVCLIS	20	P0CG05|LAC2_HUMAN:B9A064|IGLL5_HUMAN:P0CG06|LAC3_HUMAN:P0CG04|LAC1_HUMAN
DLSRLPQLVGVSTPLQGGSN	20	P15291-2|B4GT1_HUMAN:P15291|B4GT1_HUMAN
NGKLVINGNPITIFQERDPS	20	P04406|G3P_HUMAN
DHDDPAIDVCKKLLGKYPNV	20	Q16739|CEGT_HUMAN
SPLQALDFFGNGPPVNYKTG	20	P13284|GILT_HUMAN
ESGQVYVNDLPVNSGVTRIS	20	Q9NU53|GINM1_HUMAN
KQEILAALEKGCSFLPDPYQ	20	P07602|SAP_HUMAN:P07602-2|SAP_HUMAN:P07602-3|SAP_HUMAN
EERGLKITYKYTGKGITEPP	20	Q14126|DSG2_HUMAN
SPLLYTLIEKTMQNVKHPVT	20	P02786|TFR1_HUMAN
LPPSAVPAEFAWTIKLTGVK	20	P04066|FUCO_HUMAN
NPGGYVAYSKAATVTGKLVH	20	P02786|TFR1_HUMAN
KAAKPKAAKPKAAKPKAAKA	20	P16401|H15_HUMAN
VVAPFMANIPLLLYPQDGPR	20	P07602|SAP_HUMAN:P07602-2|SAP_HUMAN:P07602-3|SAP_HUMAN
GPEPTGFLLKFNPSLNVVDK	20	Q8IUH4|ZDH13_HUMAN:Q8IUH4-2|ZDH13_HUMAN:Q8IUH4-3|ZDH13_HUMAN
EDVTPQNFLAVLRGDAEAVK	20	Q99538-3|LGMN_HUMAN:Q99538-2|LGMN_HUMAN:Q99538|LGMN_HUMAN
SPKNTVISVNPSTKLQEGGS	20	P19320-3|VCAM1_HUMAN:P19320|VCAM1_HUMAN:P19320-2|VCAM1_HUMAN
APDLPEDLYHLIKKAVAVRK	20	P62277|RS13_HUMAN
QPPHEYVPWVTVNGKPLEDQ	20	P13284|GILT_HUMAN
EPGEQEHSFAFNIMEIQPFR	20	O75326-2|SEM7A_HUMAN:O75326|SEM7A_HUMAN
SKPHSEAGTAFIQTQQLHAA	20	P14618|KPYM_HUMAN:P14618-2|KPYM_HUMAN
LPLNTDAYLSLQELQGQDPT	20	P14784|IL2RB_HUMAN
EGEITTLNHKLQDASAEVER	20	Q10589-2|BST2_HUMAN:Q10589|BST2_HUMAN
QALDFFGNGPPVNYKTGNLY	20	P13284|GILT_HUMAN
STGVFTTMEKAGAHLQGGAK	20	P04406|G3P_HUMAN
TPSTVTLNNNSAPANRANQN	20	Q9ULH0-2|KDIS_HUMAN:Q9ULH0-4|KDIS_HUMAN:Q9ULH0|KDIS_HUMAN
DPELPDKNMFTINRNTGVIS	20	P12830|CADH1_HUMAN
PKKAKAAKPKKAPKSPAKAK	20	P10412|H14_HUMAN
DGDEQFYVDLGRKETVWCLP	20	P01909|DQA1_HUMAN
DPDKGLFISLPQLPPSAVPA	20	P04066|FUCO_HUMAN
ISADRYVAIARALPAGPRPS	20	P46092|CCR10_HUMAN
MPQVPVFTVEVKNYGVKNSE	20	P15260|INGR1_HUMAN
ESTGVFTTMEKAGAHLQGGA	20	P04406|G3P_HUMAN
TPSYGDTYTCVVEHIGAPEP	20	P28068|DMB_HUMAN
HPHGGPSWWASLPTHAAHRP	20	Q6DKI7|PVRIG_HUMAN
SPHRMPLEFKTLNVLHNRGA	20	Q92187|SIA8D_HUMAN
LEGEITTLNHKLQDASAEVE	20	Q10589-2|BST2_HUMAN:Q10589|BST2_HUMAN
LHGGSAPLPQDRGFLVVQGD	20	Q92673|SORL_HUMAN
KAGAAKAKKPAGATPKKAKK	20	P16401|H15_HUMAN
SARMKLNWAVAAGAEDPGPA	20	P48960-2|CD97_HUMAN:P48960-3|CD97_HUMAN:P48960|CD97_HUMAN
KKLILALIVTGILTILIILL	20	O60309|L37A3_HUMAN
EPPVIQNPEYKGEWKPRQID	20	P27797|CALR_HUMAN
DPGTSIKYSCNPGYVLVGEE	20	P20023-2|CR2_HUMAN:P20023|CR2_HUMAN:P20023-3|CR2_HUMAN:P20023-4|CR2_HUMAN
GDAVVLKIARLQAQDAGIYE	20	Q969P0|IGSF8_HUMAN:Q969P0-3|IGSF8_HUMAN
TVPCPVPSTPPTPSPSTPPT	20	P01876|IGHA1_HUMAN
QPPHEYVPWVTVNGKPLED	19	P13284|GILT_HUMAN
APSQPPATYSLVNKVKNKK	19	Q6UWF3-3|SCIMP_HUMAN:Q6UWF3|SCIMP_HUMAN
RPRAPIIAVTRNPQTARQA	19	P14618|KPYM_HUMAN:P14618-2|KPYM_HUMAN
GPQEKKVVVYLQKLDTAYD	19	P53634|CATC_HUMAN
GRLDYLSSLKVKGLVLGPI	19	P08195-4|4F2_HUMAN:P08195|4F2_HUMAN:P08195-2|4F2_HUMAN:P08195-3|4F2_HUMAN
SPHRMPLEFKTLNVLHNRG	19	Q92187|SIA8D_HUMAN
DPTLDHHWHLWKKTYGKQY	19	P25774-2|CATS_HUMAN:P25774|CATS_HUMAN
KPISKAVIVLNEGIKVQTK	19	O75976|CBPD_HUMAN
SADRYVAIARALPAGPRPS	19	P46092|CCR10_HUMAN
DHDDPAIDVCKKLLGKYPN	19	Q16739|CEGT_HUMAN
FPPSSEELQANKATLVCLI	19	P0CG05|LAC2_HUMAN:B9A064|IGLL5_HUMAN:P0CG06|LAC3_HUMAN:P0CG04|LAC1_HUMAN
DPDQEYEVTVHHLPKPIPD	19	Q96F46-2|I17RA_HUMAN:Q96F46|I17RA_HUMAN
NPGGYVAYSKAATVTGKLV	19	P02786|TFR1_HUMAN
DAAKNQVAMNPTNTVFDAK	19	P11142-2|HSP7C_HUMAN:P11142|HSP7C_HUMAN
QALDFFGNGPPVNYKTGNL	19	P13284|GILT_HUMAN
TGVFTTMEKAGAHLQGGAK	19	P04406|G3P_HUMAN
KDKTYSYLNKLPVKSEYPS	19	P61916-2|NPC2_HUMAN:P61916|NPC2_HUMAN
DQTQLLTLVCQLYQGKKPD	19	P13284|GILT_HUMAN
STGVFTTMEKAGAHLQGGA	19	P04406|G3P_HUMAN
DDHDAVLRFNGAPTANFQQ	19	P15907|SIAT1_HUMAN
SPKNTVISVNPSTKLQEGG	19	P19320-3|VCAM1_HUMAN:P19320|VCAM1_HUMAN:P19320-2|VCAM1_HUMAN
IPKEKFWKISTPPEAYWNR	19	Q9NY97-2|B3GN2_HUMAN:Q9NY97|B3GN2_HUMAN
NGKLVINGNPITIFQERDP	19	P04406|G3P_HUMAN
SPLLYTLIEKTMQNVKHPV	19	P02786|TFR1_HUMAN
DKTSATWLALSRIAGLCNR	19	P05023-3|AT1A1_HUMAN:P05023-4|AT1A1_HUMAN:P05023|AT1A1_HUMAN
MPQVPVFTVEVKNYGVKNS	19	P15260|INGR1_HUMAN
GRDSFKAFAKALGVMDDLK	19	P26572|MGAT1_HUMAN
IDDHDAVLRFNGAPTANFQ	19	P15907|SIAT1_HUMAN
SDDEVFKYLAKAYASNHPI	19	O75976|CBPD_HUMAN
FPKPPSYNVATTLPSYDEA	19	Q9BT67|NFIP1_HUMAN
SPPERTESFDVVTKCVSFT	19	Q9NY35|CLDN1_HUMAN:Q9NY35-2|CLDN1_HUMAN
VVLPSYEEALSLPSKTPEG	19	Q13571|LAPM5_HUMAN
TPSTVTLNNNSAPANRANQ	19	Q9ULH0-2|KDIS_HUMAN:Q9ULH0-4|KDIS_HUMAN:Q9ULH0|KDIS_HUMAN
GPSWWASLPTHAAHRPQGP	19	Q6DKI7|PVRIG_HUMAN
VPDHVNMSELIKIIRRRLQ	19	Q9GZQ8|MLP3B_HUMAN
QEILAALEKGCSFLPDPYQ	19	P07602|SAP_HUMAN:P07602-2|SAP_HUMAN:P07602-3|SAP_HUMAN
ELEGEITTLNHKLQDASAE	19	Q10589-2|BST2_HUMAN:Q10589|BST2_HUMAN
VPSDLTVGQFYFLIRKRIH	19	O95166|GBRAP_HUMAN
QTKEFQVLKSLGKLAMGSD	19	P15907|SIAT1_HUMAN
NPKATLRYFQHLLGKQADN	19	Q9Y4L1|HYOU1_HUMAN:Q9Y4L1-2|HYOU1_HUMAN
LAPEYEKAAKELSKRSPPI	19	P13667|PDIA4_HUMAN
DVTPQNFLAVLRGDAEAVK	19	Q99538-3|LGMN_HUMAN:Q99538-2|LGMN_HUMAN:Q99538|LGMN_HUMAN
KKAAGAKKAVKKTPKKAKK	19	P16401|H15_HUMAN
KAKPEASFQVWNKDSSSKN	19	P15907|SIAT1_HUMAN
DPVTVEYITRYIASLKQVG	19	O14818-4|PSA7_HUMAN
DPHTNTGYVIIKKPLDFET	19	Q12864|CAD17_HUMAN
TPSPDVPLTIMKRKLMNTN	19	Q99538-3|LGMN_HUMAN:Q99538-2|LGMN_HUMAN:Q99538|LGMN_HUMAN
VPARSLYAYIQKLAQVEPG	19	Q13332-6|PTPRS_HUMAN:Q13332-3|PTPRS_HUMAN:Q13332-4|PTPRS_HUMAN:Q13332-2|PTPRS_HUMAN:Q13332|PTPRS_HUMAN:Q13332-7|PTPRS_HUMAN:Q13332-5|PTPRS_HUMAN
PPSSEELQANKATLVCLIS	19	P0CG05|LAC2_HUMAN:B9A064|IGLL5_HUMAN:P0CG06|LAC3_HUMAN:P0CG04|LAC1_HUMAN
GPVDEVRELQKAIGAVPLI	19	P07339|CATD_HUMAN
KPKGKVTILKGIPIKKTKK	19	O95243-2|MBD4_HUMAN
TPSYVAFTDTERLIGDAAK	19	P11142-2|HSP7C_HUMAN:P11142|HSP7C_HUMAN
EDLRSWTAVDTAAQISEQK	19	P13747|HLAE_HUMAN
KKPAGATPKKAKKAAGAKK	19	P16401|H15_HUMAN
KQEILAALEKGCSFLPDPY	19	P07602|SAP_HUMAN:P07602-2|SAP_HUMAN:P07602-3|SAP_HUMAN
GPAGKAPQYHEIGRSIATL	19	Q9Y6M7|S4A7_HUMAN:Q9Y6M7-12|S4A7_HUMAN:Q9Y6M7-8|S4A7_HUMAN:Q9Y6M7-7|S4A7_HUMAN:Q9Y6M7-2|S4A7_HUMAN:Q9Y6M7-4|S4A7_HUMAN:Q9Y6M7-3|S4A7_HUMAN:Q9Y6M7-9|S4A7_HUMAN:Q9Y6M7-6|S4A7_HUMAN:Q9Y6M7-13|S4A7_HUMAN:Q9Y6M7-10|S4A7_HUMAN:Q9Y6M7-11|S4A7_HUMAN:Q9Y6M7-14|S4A7_HUMAN:Q9Y6M7-5|S4A7_HUMAN
VPSDITVAQFMWIIRKRIQ	19	P60520|GBRL2_HUMAN
KKPAAAAGAKKAKSPKKAK	19	P10412|H14_HUMAN
GAVDAPAPDEPEGGDGAAP	19	P16150|LEUK_HUMAN
DDPAIDVCKKLLGKYPNVD	19	Q16739|CEGT_HUMAN
DPDKGLFISLPQLPPSAVP	19	P04066|FUCO_HUMAN
KKKKKLKDKKEKKAKRKKK	19	Q8TDI0|CHD5_HUMAN
KPKAAKPKAAKPKAAKPKA	19	P16401|H15_HUMAN
PKAKPKKKKKPTLRTPVKL	19	Q8TEQ6|GEMI5_HUMAN
VVESTGVFTTMEKAGAHLQ	19	P04406|G3P_HUMAN
EPGEPEFKYIGNMHGNEVV	19	O75976|CBPD_HUMAN
KLLLLLLLLLLLALFLYSV	19	Q9HC10|OTOF_HUMAN:Q9HC10-4|OTOF_HUMAN:Q9HC10-3|OTOF_HUMAN
LPGDKGLVLMSRAKHHAIS	19	P27824-3|CALX_HUMAN:P27824|CALX_HUMAN:P27824-2|CALX_HUMAN
RKETVWCLPVLRQFRFDPQ	19	P01909|DQA1_HUMAN
RPGGVVHSFSHNVGPGDK	18	Q969H8|MYDGF_HUMAN
NPESKAIKNLLKAVSKER	18	P02778|CXL10_HUMAN
FLDRYFYNQEEYVRFDSD	18	P20039|2B1B_HUMAN:Q30134|2B18_HUMAN
QALDFFGNGPPVNYKTGN	18	P13284|GILT_HUMAN
RPRAPIIAVTRNPQTARQ	18	P14618|KPYM_HUMAN:P14618-2|KPYM_HUMAN
NPDPVSYYVIEYKSKSQD	18	Q13332-6|PTPRS_HUMAN:Q13332-3|PTPRS_HUMAN:Q13332-4|PTPRS_HUMAN:Q13332-2|PTPRS_HUMAN:Q13332|PTPRS_HUMAN:Q13332-7|PTPRS_HUMAN:Q13332-5|PTPRS_HUMAN
FPPSSEELQANKATLVCL	18	P0CG05|LAC2_HUMAN:B9A064|IGLL5_HUMAN:P0CG06|LAC3_HUMAN:P0CG04|LAC1_HUMAN:P15814|IGLL1_HUMAN
ADRYVAIARALPAGPRPS	18	P46092|CCR10_HUMAN
SMDTLLATLKKTGKTVSY	18	O00244|ATOX1_HUMAN
SAKDVLFAIKEVGFRGGN	18	O43405-2|COCH_HUMAN:O43405|COCH_HUMAN
DDEVFKYLAKAYASNHPI	18	O75976|CBPD_HUMAN
QPPHEYVPWVTVNGKPLE	18	P13284|GILT_HUMAN
LPVGSNLTSNLASLVSQG	18	Q86VR2|F134C_HUMAN:Q86VR2-2|F134C_HUMAN
GPVAEYLKISKEIGGDVQ	18	Q01518-2|CAP1_HUMAN:Q01518|CAP1_HUMAN
RPGDAGTYRCLAKAYVRG	18	Q969P0|IGSF8_HUMAN:Q969P0-3|IGSF8_HUMAN
APSQPPATYSLVNKVKNK	18	Q6UWF3-3|SCIMP_HUMAN:Q6UWF3|SCIMP_HUMAN
MPQVPVFTVEVKNYGVKN	18	P15260|INGR1_HUMAN
DDHDAVLRFNGAPTANFQ	18	P15907|SIAT1_HUMAN
VPTHYTLLYTIMSKPEDL	18	P48551|INAR2_HUMAN:P48551-3|INAR2_HUMAN:P48551-2|INAR2_HUMAN
DKDVIAINQDPLGKQGYQ	18	P06280|AGAL_HUMAN
LPEDLYHLIKKAVAVRKH	18	P62277|RS13_HUMAN
KPTHFTVNAKAAGKGKLD	18	P21333|FLNA_HUMAN:P21333-2|FLNA_HUMAN
AGPHFNPLSRKHGGPKDE	18	P00441|SODC_HUMAN
KDKTYSYLNKLPVKSEYP	18	P61916-2|NPC2_HUMAN:P61916|NPC2_HUMAN
KIKGVISIPRLQAEARSE	18	P04114|APOB_HUMAN
DQENLVLNEVYLGKEKFD	18	P42081-4|CD86_HUMAN:P42081-3|CD86_HUMAN:P42081|CD86_HUMAN
EDLRSWTAADTAAQITQR	18	P30508|1C12_HUMAN:P30505|1C08_HUMAN:P30479|1B41_HUMAN
KPVGGQVIVAIPKLQTQQ	18	O00462|MANBA_HUMAN
SPLLYTLIEKTMQNVKHP	18	P02786|TFR1_HUMAN
IPRESIKLVKRLGAGQFG	18	P07948-2|LYN_HUMAN:P07948|LYN_HUMAN
KPLAHYSSLVRVLGSDMK	18	Q14596-2|NBR1_HUMAN:Q14596|NBR1_HUMAN
HDFNFHINYGDLGFLGPE	18	Q9Y4L1|HYOU1_HUMAN:Q9Y4L1-2|HYOU1_HUMAN
DPHTNTGYVIIKKPLDFE	18	Q12864|CAD17_HUMAN
VPVPQFGGGDPADIIHDF	18	Q9NQX7-3|ITM2C_HUMAN:Q9NQX7|ITM2C_HUMAN:Q9NQX7-2|ITM2C_HUMAN
TWRKYYINVCRPLNPVPG	18	P11717|MPRI_HUMAN
GPAGKAPQYHEIGRSIAT	18	Q9Y6M7|S4A7_HUMAN:Q9Y6M7-12|S4A7_HUMAN:Q9Y6M7-8|S4A7_HUMAN:Q9Y6M7-7|S4A7_HUMAN:Q9Y6M7-2|S4A7_HUMAN:Q9Y6M7-4|S4A7_HUMAN:Q9Y6M7-3|S4A7_HUMAN:Q9Y6M7-9|S4A7_HUMAN:Q9Y6M7-6|S4A7_HUMAN:Q9Y6M7-13|S4A7_HUMAN:Q9Y6M7-10|S4A7_HUMAN:Q9Y6M7-11|S4A7_HUMAN:Q9Y6M7-14|S4A7_HUMAN:Q9Y6M7-5|S4A7_HUMAN
TPSYGDTYTCVVEHIGAP	18	P28068|DMB_HUMAN
CPIQKDKTYSYLNKLPVK	18	P61916-2|NPC2_HUMAN:P61916|NPC2_HUMAN
GSLQFGYNTGVINAPQKV	18	P11166|GTR1_HUMAN
NPIVYWEYQIMPQVPVFT	18	P15260|INGR1_HUMAN
LDYLSSLKVKGLVLGPIH	18	P08195-4|4F2_HUMAN:P08195|4F2_HUMAN:P08195-2|4F2_HUMAN:P08195-3|4F2_HUMAN
DSIVWTFNTTPLVTIQPE	18	Q9NQ25|SLAF7_HUMAN:Q9NQ25-5|SLAF7_HUMAN:Q9NQ25-3|SLAF7_HUMAN
IQRTPKIQVYSRHPAENG	18	P61769|B2MG_HUMAN
DDPAIDVCKKLLGKYPNV	18	Q16739|CEGT_HUMAN
DPEHYLINVCKSLAPQAG	18	P11717|MPRI_HUMAN
KQNTFTLNLREVTKDQSG	18	P20273-5|CD22_HUMAN:P20273|CD22_HUMAN:P20273-3|CD22_HUMAN
QPIPTETFQVADRHPEVA	18	O75326-2|SEM7A_HUMAN:O75326|SEM7A_HUMAN
EIKILNIFGVIKGFVEPD	18	P02786|TFR1_HUMAN
YQEAFEISKKEMQPTHPI	18	P31946-2|1433B_HUMAN:P31946|1433B_HUMAN
DSPSKSGSEAQTTKDVPN	18	O43493-6|TGON2_HUMAN:O43493-4|TGON2_HUMAN:O43493-2|TGON2_HUMAN:O43493-5|TGON2_HUMAN:O43493-3|TGON2_HUMAN:O43493|TGON2_HUMAN
VVLPSYEEALSLPSKTPE	18	Q13571|LAPM5_HUMAN
KTLSYVTFPRELASLSPN	18	Q09327|MGAT3_HUMAN
DPTTKEFETLIKDLSAEN	18	O75976|CBPD_HUMAN
GGHGYLAMNRLGVLRDDN	18	O15254|ACOX3_HUMAN
VEEDEYKAFYKSFSKESD	18	P14625|ENPL_HUMAN
LPTGITFKSVTREDTGTY	18	Q9Y624|JAM1_HUMAN
AAKNQVAMNPTNTVFDAK	18	P11142-2|HSP7C_HUMAN:P11142|HSP7C_HUMAN
LEGEITTLNHKLQDASAE	18	Q10589-2|BST2_HUMAN:Q10589|BST2_HUMAN
STGVFTTMEKAGAHLQGG	18	P04406|G3P_HUMAN
QPVDWFVVYKLPALRGSG	18	O00115|DNS2A_HUMAN
DPEREVTFLEASRFAQEN	18	P61018|RAB4B_HUMAN:P61018-2|RAB4B_HUMAN
DHDAVLRFNGAPTANFQQ	18	P15907|SIAT1_HUMAN
LAPEYEKAAKELSKRSPP	18	P13667|PDIA4_HUMAN
ENPGGYVAYSKAATVTGK	18	P02786|TFR1_HUMAN
DPVTVEYITRYIASLKQR	18	O14818-2|PSA7_HUMAN:O14818|PSA7_HUMAN
PSSEELQANKATLVCLIS	18	P0CG05|LAC2_HUMAN:B9A064|IGLL5_HUMAN:P0CG06|LAC3_HUMAN:P0CG04|LAC1_HUMAN
EPGEPEFKYIGNMHGNEV	18	O75976|CBPD_HUMAN
DLDNDKYIALDEWAGCFG	18	P09486|SPRC_HUMAN
KGKNIKIISKIENHEGVR	18	P14618|KPYM_HUMAN:P14618-2|KPYM_HUMAN
GRLDYLSSLKVKGLVLGP	18	P08195-4|4F2_HUMAN:P08195|4F2_HUMAN:P08195-2|4F2_HUMAN:P08195-3|4F2_HUMAN
RDLNQYRADIKEMGLSLQ	18	P02786|TFR1_HUMAN
SGCPLFFPLSKLQSPKHA	18	Q13077-2|TRAF1_HUMAN:Q13077|TRAF1_HUMAN
GPVDEVRELQKAIGAVPL	18	P07339|CATD_HUMAN
RPPQIFLCDKIVETKGSA	18	Q9UGN4|CLM8_HUMAN
QNPEYKGEWKPRQIDNPD	18	P27797|CALR_HUMAN
ISLAQYLINARLSSEKGM	18	Q15365|PCBP1_HUMAN
VPDLTPTFYGAIKNLGTN	18	Q8NCL4|GALT6_HUMAN
DPTLDHHWHLWKKTYGKQ	18	P25774-2|CATS_HUMAN:P25774|CATS_HUMAN
NPAVFRDLSKPIGVVNPK	18	Q6ZNJ1-2|NBEL2_HUMAN:Q6ZNJ1-3|NBEL2_HUMAN:Q6ZNJ1|NBEL2_HUMAN
IKSYFLIVRKNIQDSVPK	18	O00429-4|DNM1L_HUMAN:O00429-5|DNM1L_HUMAN:O00429-3|DNM1L_HUMAN:O00429-2|DNM1L_HUMAN:O00429|DNM1L_HUMAN:O00429-8|DNM1L_HUMAN:O00429-6|DNM1L_HUMAN:O00429-7|DNM1L_HUMAN
KAAKPKVVKPKKAAPKKK	18	P16403|H12_HUMAN
QSVDYRHKFSLPSVDGQK	18	P31785|IL2RG_HUMAN
PPSSEELQANKATLVCLI	18	P0CG05|LAC2_HUMAN:B9A064|IGLL5_HUMAN:P0CG06|LAC3_HUMAN:P0CG04|LAC1_HUMAN
VVGGIYGVLNRKRGHVFE	18	P13639|EF2_HUMAN
KKKGSYYDSFKLQTKEFQ	18	P15907|SIAT1_HUMAN
DRDQFAKLVREVAAPDVG	18	Q14254|FLOT2_HUMAN
EPSPYKFTFNKKETCKLV	18	Q99805|TM9S2_HUMAN
SGRLYWVDSKLHSISSID	18	P01130-2|LDLR_HUMAN:P01130-3|LDLR_HUMAN:P01130-6|LDLR_HUMAN:P01130-4|LDLR_HUMAN:P01130-5|LDLR_HUMAN:P01130|LDLR_HUMAN
VACYALLGRTLLAARGPE	18	P46092|CCR10_HUMAN
VESTGVFTTMEKAGAHLQ	18	P04406|G3P_HUMAN
DGDEQFYVDLGRKETVWC	18	P01909|DQA1_HUMAN
VLGLFRVTPEIPAGLPSP	18	P41273|TNFL9_HUMAN
SDDEVFKYLAKAYASNHP	18	O75976|CBPD_HUMAN
GRKETVWCLPVLRQFRFD	18	P01909|DQA1_HUMAN
EKEALYKWLLKKEGKDKN	18	Q13772|NCOA4_HUMAN:Q13772-3|NCOA4_HUMAN:Q13772-4|NCOA4_HUMAN
STPLPAIVPAARKATAAV	18	O75608|LYPA1_HUMAN
KAAKPKAAKAKKAAAKKK	18	P16401|H15_HUMAN
DPGTSIKYSCNPGYVLVG	18	P20023-2|CR2_HUMAN:P20023|CR2_HUMAN:P20023-3|CR2_HUMAN:P20023-4|CR2_HUMAN
VPSEVEPFLSWPKIQALC	18	Q8WUX1-2|S38A5_HUMAN:Q8WUX1|S38A5_HUMAN
EDLRSWTAVDTAAQISEQ	18	P13747|HLAE_HUMAN
LPSAQRFHINLCSGNHIA	18	O00182-3|LEG9_HUMAN:O00182-2|LEG9_HUMAN:O00182-6|LEG9_HUMAN:O00182|LEG9_HUMAN
DEQFYVDLGRKETVWCLP	18	P01909|DQA1_HUMAN
TPIGMLKFLKKVKACNPQ	18	P18433-4|PTPRA_HUMAN:P18433-2|PTPRA_HUMAN:P18433-3|PTPRA_HUMAN:P18433|PTPRA_HUMAN
KKPAAAKKGLGAKKGLGA	18	Q8N6H7-2|ARFG2_HUMAN:Q8N6H7|ARFG2_HUMAN
TGVFTTMEKAGAHLQGGA	18	P04406|G3P_HUMAN
IPLHKFTSIRRTMSEVGG	18	P07339|CATD_HUMAN
VNHVTLSQPKIVKWDRDM	18	P61769|B2MG_HUMAN
TNPDFYINICQPLNPMHG	18	P11717|MPRI_HUMAN
TDPKFESVAREVCKSTIT	18	Q92896|GSLG1_HUMAN:Q92896-3|GSLG1_HUMAN:Q92896-2|GSLG1_HUMAN
KKSVSKKAITKKRKTVIK	18	Q5HYC2|K2026_HUMAN
FDSDVEVYRAVTPLGPPD	18	P01920|DQB1_HUMAN
APFMANIPLLLYPQDGPR	18	P07602|SAP_HUMAN:P07602-2|SAP_HUMAN:P07602-3|SAP_HUMAN
SMRYFYTAVSRPGRGEPR	18	P30508|1C12_HUMAN:P30505|1C08_HUMAN:Q95604|1C17_HUMAN
EHWTCDGDNDCGDYSDET	18	Q07954|LRP1_HUMAN
KKPAGATPKKAKKAAGAK	18	P16401|H15_HUMAN
VAQFMWIIRKRIQLPSEK	18	P60520|GBRL2_HUMAN
ASGSFKLNKKAASGEAKP	18	P16401|H15_HUMAN:P10412|H14_HUMAN:P16403|H12_HUMAN
RKETVWCLPVLRQFRFDP	18	P01909|DQA1_HUMAN
RPRAPIIAVTRNPQTAR	17	P14618|KPYM_HUMAN:P14618-2|KPYM_HUMAN
DDEVFKYLAKAYASNHP	17	O75976|CBPD_HUMAN
MPQVPVFTVEVKNYGVK	17	P15260|INGR1_HUMAN
SAKDVLFAIKEVGFRGG	17	O43405-2|COCH_HUMAN:O43405|COCH_HUMAN
FLDRYFYNQEEYVRFDS	17	P20039|2B1B_HUMAN:Q30134|2B18_HUMAN
PPAENSSAPEAEQGGAE	17	P67809|YBOX1_HUMAN
QALDFFGNGPPVNYKTG	17	P13284|GILT_HUMAN
PSSGLGVTKQDLGPVPM	17	P04233-2|HG2A_HUMAN
DDPAIDVCKKLLGKYPN	17	Q16739|CEGT_HUMAN
NPGGYVAYSKAATVTGK	17	P02786|TFR1_HUMAN
QPPHEYVPWVTVNGKPL	17	P13284|GILT_HUMAN
SADRYVAIARALPAGPR	17	P46092|CCR10_HUMAN
AKNQVAMNPTNTVFDAK	17	P11142-2|HSP7C_HUMAN:P11142|HSP7C_HUMAN
KPTHFTVNAKAAGKGKL	17	P21333|FLNA_HUMAN:P21333-2|FLNA_HUMAN
AGPGLFSYIRHWDQNER	17	P08195-4|4F2_HUMAN:P08195|4F2_HUMAN:P08195-2|4F2_HUMAN:P08195-3|4F2_HUMAN
VPTHYTLLYTIMSKPED	17	P48551|INAR2_HUMAN:P48551-3|INAR2_HUMAN:P48551-2|INAR2_HUMAN
KPEASFQVWNKDSSSKN	17	P15907|SIAT1_HUMAN
APEYEKAAKELSKRSPP	17	P13667|PDIA4_HUMAN
MPLEFKTLNVLHNRGAL	17	Q92187|SIA8D_HUMAN
GKIYKIFIKQLAKSVRD	17	Q4G148-2|GXLT1_HUMAN:Q4G148|GXLT1_HUMAN
GPVDEVRELQKAIGAVP	17	P07339|CATD_HUMAN
LDRYFYNQEEYVRFDSD	17	P20039|2B1B_HUMAN:Q30134|2B18_HUMAN
DVGMFVALTKLGQPDAE	17	P13765|DOB_HUMAN
TTGNYRIESVLSSSGKR	17	P17900|SAP3_HUMAN
VPVFTVEVKNYGVKNSE	17	P15260|INGR1_HUMAN
GSDSFLAEHKLLGNIKN	17	Q00688|FKBP3_HUMAN
GPHFNPLSRKHGGPKDE	17	P00441|SODC_HUMAN
SGSSSVAAMKKVVQQLR	17	P63218|GBG5_HUMAN
LKSKLSHIKKMVGDYDR	17	Q16625-5|OCLN_HUMAN:Q16625-4|OCLN_HUMAN:Q16625-2|OCLN_HUMAN:Q16625|OCLN_HUMAN
LPGLFSYAQHIASIDGR	17	Q9Y6C9|MTCH2_HUMAN
QLEEFLANIGTSVQNVR	17	Q9UKG1|DP13A_HUMAN
DSDVEVYRAVTPLGPPD	17	P01920|DQB1_HUMAN
FPPSSEELQANKATLVC	17	P0CG05|LAC2_HUMAN:B9A064|IGLL5_HUMAN:P0CG06|LAC3_HUMAN:P0CG04|LAC1_HUMAN:P15814|IGLL1_HUMAN
IKVLDINDNEPVFTQDV	17	Q14126|DSG2_HUMAN
IPRESIKLVKRLGAGQF	17	P07948-2|LYN_HUMAN:P07948|LYN_HUMAN
KSKLSHIKKMVGDYDRQ	17	Q16625-5|OCLN_HUMAN:Q16625-4|OCLN_HUMAN:Q16625-2|OCLN_HUMAN:Q16625|OCLN_HUMAN
QPPATYSLVNKVKNKKT	17	Q6UWF3-3|SCIMP_HUMAN:Q6UWF3|SCIMP_HUMAN
RIKVLDINDNEPVFTQD	17	Q14126|DSG2_HUMAN
HDAVLRFNGAPTANFQQ	17	P15907|SIAT1_HUMAN
PGDSDIIRSMPEQTGEK	17	P62888|RL30_HUMAN
KPISKAVIVLNEGIKVQ	17	O75976|CBPD_HUMAN
DSDVGEFRAVTELGRPD	17	P20039|2B1B_HUMAN:P01911|2B1F_HUMAN
LPSYEEALSLPSKTPEG	17	Q13571|LAPM5_HUMAN
AQITKRKWEAVHAAEQR	17	P30443|1A01_HUMAN:P30455|1A36_HUMAN
DLNQYRADIKEMGLSLQ	17	P02786|TFR1_HUMAN
DLRSWTAVDTAAQISEQ	17	P13747|HLAE_HUMAN
ASAAFERLVKENSRLKE	17	Q15025-7|TNIP1_HUMAN:Q15025-8|TNIP1_HUMAN:Q15025-5|TNIP1_HUMAN:Q15025-6|TNIP1_HUMAN:Q15025-4|TNIP1_HUMAN:Q15025-2|TNIP1_HUMAN:Q15025|TNIP1_HUMAN
VPVPQFGGGDPADIIHD	17	Q9NQX7-3|ITM2C_HUMAN:Q9NQX7|ITM2C_HUMAN:Q9NQX7-2|ITM2C_HUMAN
STGVFTTMEKAGAHLQG	17	P04406|G3P_HUMAN
KEPWKAMEKAEGTPGPH	17	Q96JA1-2|LRIG1_HUMAN:Q96JA1|LRIG1_HUMAN
DGDEQFYVDLGRKETVW	17	P01909|DQA1_HUMAN
NTDAYLSLQELQGQDPT	17	P14784|IL2RB_HUMAN
GCPLFFPLSKLQSPKHA	17	Q13077-2|TRAF1_HUMAN:Q13077|TRAF1_HUMAN
AENGKLVINGNPITIFQ	17	P04406|G3P_HUMAN
GPRSYTIAVASLGKGVA	17	P06280|AGAL_HUMAN
FTNHINVMVKFPSIVEE	17	P48551|INAR2_HUMAN:P48551-3|INAR2_HUMAN:P48551-2|INAR2_HUMAN
KGKNVLINKDIRCKDDE	17	P27797|CALR_HUMAN
VTNLQEVARIVGNSGLN	17	P10619-2|PPGB_HUMAN:P10619|PPGB_HUMAN
NEEEIRANVAVVSGAPL	17	O00560-3|SDCB1_HUMAN:O00560-2|SDCB1_HUMAN:O00560|SDCB1_HUMAN
DLRSWTAADTAAQITQR	17	P30508|1C12_HUMAN:P30505|1C08_HUMAN:P30479|1B41_HUMAN
VNHFIAEFKRKHKKDIS	17	P11142-2|HSP7C_HUMAN:P11142|HSP7C_HUMAN
KIKGVISIPRLQAEARS	17	P04114|APOB_HUMAN
VLKTLQELKKLTISEQN	17	P04114|APOB_HUMAN
GRDSFKAFAKALGVMDD	17	P26572|MGAT1_HUMAN
IPKDYKTMTALAKAISK	17	P31321|KAP1_HUMAN
RPGDAGTYRCLAKAYVR	17	Q969P0|IGSF8_HUMAN:Q969P0-3|IGSF8_HUMAN
DSIVWTFNTTPLVTIQP	17	Q9NQ25|SLAF7_HUMAN:Q9NQ25-5|SLAF7_HUMAN:Q9NQ25-3|SLAF7_HUMAN
INEAIFSANRLTGSDVN	17	P01130-2|LDLR_HUMAN:P01130-3|LDLR_HUMAN:P01130-6|LDLR_HUMAN:P01130-4|LDLR_HUMAN:P01130-5|LDLR_HUMAN:P01130|LDLR_HUMAN
GGQKVRLLKKALEKHAD	17	Q02809-2|PLOD1_HUMAN:Q02809|PLOD1_HUMAN
VFKGKYKELNKETSRWT	17	Q9H3S1-2|SEM4A_HUMAN:Q9H3S1|SEM4A_HUMAN
ESTGVFTTMEKAGAHLQ	17	P04406|G3P_HUMAN
ILNYLNSLSKTKAKDLF	17	Q9NY97-2|B3GN2_HUMAN:Q9NY97|B3GN2_HUMAN
DLRSWTAADTAAQISQR	17	Q95604|1C17_HUMAN:Q31610|1B81_HUMAN:P30486|1B48_HUMAN
VEEAFIHIQRLQAEEQQ	17	Q8TAA9-2|VANG1_HUMAN:Q8TAA9|VANG1_HUMAN
IPKDYKTMAALAKAIEK	17	P10644-2|KAP0_HUMAN:P10644|KAP0_HUMAN
DHDAVLRFNGAPTANFQ	17	P15907|SIAT1_HUMAN
VGGIYGVLNRKRGHVFE	17	P13639|EF2_HUMAN
GPFSFSVIDKPPGMAEK	17	Q14126|DSG2_HUMAN
IPVGKLVLNRNPVNYFA	17	P04040|CATA_HUMAN
SMDTLLATLKKTGKTVS	17	O00244|ATOX1_HUMAN
GDEQFYVDLGRKETVWC	17	P01909|DQA1_HUMAN
PPSSEELQANKATLVCL	17	P0CG05|LAC2_HUMAN:B9A064|IGLL5_HUMAN:P0CG06|LAC3_HUMAN:P0CG04|LAC1_HUMAN:P15814|IGLL1_HUMAN
KQEILAALEKGCSFLPD	17	P07602|SAP_HUMAN:P07602-2|SAP_HUMAN:P07602-3|SAP_HUMAN
IKGVISIPRLQAEARSE	17	P04114|APOB_HUMAN
GPQEKKVVVYLQKLDTA	17	P53634|CATC_HUMAN
FAEAFEAIPRALAENSG	17	P50990-2|TCPQ_HUMAN:P50990|TCPQ_HUMAN
EPGEPEFKYIGNMHGNE	17	O75976|CBPD_HUMAN
KPPSYNVATTLPSYDEA	17	Q9BT67|NFIP1_HUMAN
GDPEHYLINVCKSLAPQ	17	P11717|MPRI_HUMAN
NTVISVNPSTKLQEGGS	17	P19320-3|VCAM1_HUMAN:P19320|VCAM1_HUMAN:P19320-2|VCAM1_HUMAN
NPDPVSYYVIEYKSKSQ	17	Q13332-6|PTPRS_HUMAN:Q13332-3|PTPRS_HUMAN:Q13332-4|PTPRS_HUMAN:Q13332-2|PTPRS_HUMAN:Q13332|PTPRS_HUMAN:Q13332-7|PTPRS_HUMAN:Q13332-5|PTPRS_HUMAN
GLNVLRIINEPTAAAIA	17	P11142-2|HSP7C_HUMAN:P11142|HSP7C_HUMAN
GVFTTMEKAGAHLQGGA	17	P04406|G3P_HUMAN
DPTTKEFETLIKDLSAE	17	O75976|CBPD_HUMAN
MRYFFTSVSRPGRGEPR	17	P30443|1A01_HUMAN:P30455|1A36_HUMAN
GHQQLYWSHPRKFGQGS	17	P62273|RS29_HUMAN
LEGEITTLNHKLQDASA	17	Q10589-2|BST2_HUMAN:Q10589|BST2_HUMAN
KPLAHYSSLVRVLGSDM	17	Q14596-2|NBR1_HUMAN:Q14596|NBR1_HUMAN
GDAVVLKIARLQAQDAG	17	Q969P0|IGSF8_HUMAN:Q969P0-3|IGSF8_HUMAN
EDPAFYMLKGKLQYELQ	17	Q9HBE5|IL21R_HUMAN
QPVDWFVVYKLPALRGS	17	O00115|DNS2A_HUMAN
TMGYIIECKLGGRLQPS	17	O00587-2|MFNG_HUMAN:O00587|MFNG_HUMAN
SDLIVFNGKLYSVDDRT	17	Q8WVQ1-3|CANT1_HUMAN:Q8WVQ1|CANT1_HUMAN
NPKVMNLISKLSAKFGG	17	P50502|F10A1_HUMAN
VVAPFMANIPLLLYPQD	17	P07602|SAP_HUMAN:P07602-2|SAP_HUMAN:P07602-3|SAP_HUMAN
ASFEAQGALANIAVDKA	17	P01903|DRA_HUMAN
EPSPYKFTFNKKETCKL	17	Q99805|TM9S2_HUMAN
IQRDILLEKKKVAQDQL	17	P33908-2|MA1A1_HUMAN:P33908|MA1A1_HUMAN
MFSSSAKIVKPNGEKPD	17	P62081|RS7_HUMAN
ESGQVYVNDLPVNSGVT	17	Q9NU53|GINM1_HUMAN
IKEEHVIIQAEFYLNPD	17	P01903|DRA_HUMAN
SESDYIVMPNILVLGAA	17	Q8WTV0|SCRB1_HUMAN:Q8WTV0-4|SCRB1_HUMAN:Q8WTV0-5|SCRB1_HUMAN:Q8WTV0-2|SCRB1_HUMAN
ISLAQYLINARLSSEKG	17	Q15365|PCBP1_HUMAN
RTQLSWLKKQLAAARED	17	P13686|PPA5_HUMAN
SWEHIHFIGKIQGSDAG	17	P49961-4|ENTP1_HUMAN:P49961-5|ENTP1_HUMAN:P49961|ENTP1_HUMAN:P49961-2|ENTP1_HUMAN:P49961-6|ENTP1_HUMAN
QEILAALEKGCSFLPDP	17	P07602|SAP_HUMAN:P07602-2|SAP_HUMAN:P07602-3|SAP_HUMAN
IGGPRSYTIAVASLGKG	17	P06280|AGAL_HUMAN
LIQHFQAMVKALEKEAA	17	Q06481|APLP2_HUMAN:Q06481-3|APLP2_HUMAN:Q06481-6|APLP2_HUMAN
VPGSHLTPIERESSSPL	17	P15260|INGR1_HUMAN
IYDEILQSKVLPSKEEP	17	Q9UIB8|SLAF5_HUMAN
LDYLSSLKVKGLVLGPI	17	P08195-4|4F2_HUMAN:P08195|4F2_HUMAN:P08195-2|4F2_HUMAN:P08195-3|4F2_HUMAN
RKLGFYEWTSRLRSHIN	17	P06280|AGAL_HUMAN
SRQVLIYLARELAAGYR	17	O75976|CBPD_HUMAN
FPEDPEFEAVVRQAELA	17	Q9BTU6|P4K2A_HUMAN
LPGDKGLVLMSRAKHHA	17	P27824-3|CALX_HUMAN:P27824|CALX_HUMAN:P27824-2|CALX_HUMAN
IVRGVKYNQATPNFHQW	17	P50552|VASP_HUMAN
SPDSQYLATGTHVGKVN	17	Q9GZS3|WDR61_HUMAN
DPDKGLFISLPQLPPSA	17	P04066|FUCO_HUMAN
AQTAFSANPANPAILSE	17	O00560-3|SDCB1_HUMAN:O00560-2|SDCB1_HUMAN:O00560|SDCB1_HUMAN
IGQRRFNLQKNFVGKVA	17	O43405-2|COCH_HUMAN:O43405|COCH_HUMAN
KKDIFKANKEVPCYVFD	17	P11717|MPRI_HUMAN
SPQLLLATQRFLSREVD	17	Q8NE01-2|CNNM3_HUMAN:Q8NE01-3|CNNM3_HUMAN:Q8NE01|CNNM3_HUMAN
IPQGEYQVLLELYTEKR	17	O95711|LY86_HUMAN
SDSVFRCLPKSIQILDL	17	Q9BXR5|TLR10_HUMAN
TPQNFLAVLRGDAEAVK	17	Q99538-3|LGMN_HUMAN:Q99538-2|LGMN_HUMAN:Q99538|LGMN_HUMAN
DRYVAIARALPAGPRPS	17	P46092|CCR10_HUMAN
LAEFQSIPRVFSKFPIK	17	P08575-2|PTPRC_HUMAN:P08575|PTPRC_HUMAN
VPSEVEPFLSWPKIQAL	17	Q8WUX1-2|S38A5_HUMAN:Q8WUX1|S38A5_HUMAN
KREGYERLLKMQNQRGG	17	P02792|FRIL_HUMAN
GDTYTCVVEHIGAPEPI	17	P28068|DMB_HUMAN
SGRLYWVDSKLHSISSI	17	P01130-2|LDLR_HUMAN:P01130-3|LDLR_HUMAN:P01130-6|LDLR_HUMAN:P01130-4|LDLR_HUMAN:P01130-5|LDLR_HUMAN:P01130|LDLR_HUMAN
GRLIFDNLKKSIAYTLT	17	P05023-3|AT1A1_HUMAN:P05023-4|AT1A1_HUMAN:P05023|AT1A1_HUMAN
SGCPLFFPLSKLQSPKH	17	Q13077-2|TRAF1_HUMAN:Q13077|TRAF1_HUMAN
DAFLLLRNNSIQNRQLL	17	O14662-2|STX16_HUMAN:O14662-4|STX16_HUMAN:O14662-5|STX16_HUMAN:O14662|STX16_HUMAN
VDQKLELNIVPRTKVVY	17	Q9BTU6|P4K2A_HUMAN
DPSEEIEILLRYGQHPN	17	Q15349|KS6A2_HUMAN:Q15418-2|KS6A1_HUMAN
NPQNTIYDAKRFIGKIF	17	P48723|HSP13_HUMAN
ADRYVAIARALPAGPRP	17	P46092|CCR10_HUMAN
ETFNYNAIDRAKSRGKK	17	Q8TCG2|P4K2B_HUMAN
DTRIFFVNPAPPYLWPA	17	O00468-6|AGRIN_HUMAN:O00468-3|AGRIN_HUMAN:O00468-5|AGRIN_HUMAN:O00468-4|AGRIN_HUMAN:O00468-7|AGRIN_HUMAN:O00468|AGRIN_HUMAN
LDFFGNGPPVNYKTGNL	17	P13284|GILT_HUMAN
QQYLPLPTPKVIGIDLG	17	P48723|HSP13_HUMAN
GTLNMLGLAKRVGARLL	17	Q8NBZ7-3|UXS1_HUMAN:Q8NBZ7|UXS1_HUMAN:Q8NBZ7-2|UXS1_HUMAN
SSQIRQNYSTDVEAAVN	17	P02792|FRIL_HUMAN
QQQGRLDKLTVTSQNLQ	17	P04233-2|HG2A_HUMAN
VLKEAVANKGPVSVGVD	17	P25774-2|CATS_HUMAN:P25774|CATS_HUMAN
LQYLYKQIYQTYGFVPS	17	P48723|HSP13_HUMAN
ERPTYTNLNRLISQIVS	17	P68366-2|TBA4A_HUMAN:P68366|TBA4A_HUMAN:Q9BQE3|TBA1C_HUMAN:P68363|TBA1B_HUMAN:Q9NY65-2|TBA8_HUMAN:Q9NY65|TBA8_HUMAN:Q9H853|TBA4B_HUMAN
HFGVFYAFVKLKEQECR	17	P61421|VA0D1_HUMAN
DGRFLLPETKIGSVKYE	17	Q8WVQ1-3|CANT1_HUMAN:Q8WVQ1|CANT1_HUMAN
DEVFKYLAKAYASNHPI	17	O75976|CBPD_HUMAN
GPDPKAYQLLSARSACL	17	Q9HAB3|S52A2_HUMAN
RKETVWCLPVLRQFRFD	17	P01909|DQA1_HUMAN
PSSEELQANKATLVCLI	17	P0CG05|LAC2_HUMAN:B9A064|IGLL5_HUMAN:P0CG06|LAC3_HUMAN:P0CG04|LAC1_HUMAN
QSERSAVTTDATRPDAA	17	Q9H1C0|LPAR5_HUMAN
CGKIYKIFIKQLAKSVR	17	Q4G148-2|GXLT1_HUMAN:Q4G148|GXLT1_HUMAN
SIVWTFNTTPLVTIQPE	17	Q9NQ25|SLAF7_HUMAN:Q9NQ25-5|SLAF7_HUMAN:Q9NQ25-3|SLAF7_HUMAN
ESSGIWSNPSPICQKLD	17	P14151|LYAM1_HUMAN:P14151-2|LYAM1_HUMAN
INTFVPSGKIMQVVDEK	17	Q13510|ASAH1_HUMAN:Q13510-2|ASAH1_HUMAN
LATLETLTKHYGAEIFE	17	P23458|JAK1_HUMAN
APQPGKYVICVRFGGEH	17	P21333|FLNA_HUMAN:P21333-2|FLNA_HUMAN
KPKAAKPKAAKPKAAKA	17	P16401|H15_HUMAN
FPYLIAGKYAQDFGLVE	17	P53634|CATC_HUMAN
IPANYVKILGKRKGRKT	17	Q92968|PEX13_HUMAN
AIRGQILSKLRLASPPS	17	P01137|TGFB1_HUMAN
LPEDLYHLIKKAVAVRK	17	P62277|RS13_HUMAN
QNPEYKGEWKPRQIDNP	17	P27797|CALR_HUMAN
DGQEYAQVIKMLGNGRL	17	O14602|IF1AY_HUMAN
DAVLRFNGAPTANFQQD	17	P15907|SIAT1_HUMAN
RIPELNKVARAAAEVAG	17	P02786|TFR1_HUMAN
EEDEYKAFYKSFSKESD	17	P14625|ENPL_HUMAN
KAAKPKAAKPKAAKAKK	17	P16401|H15_HUMAN
DPKRKIIGVFKPKSEEP	17	Q8TCG2|P4K2B_HUMAN
MPRWYFDLSKGKCVRFI	17	Q06481|APLP2_HUMAN:Q06481-3|APLP2_HUMAN:Q06481-6|APLP2_HUMAN
EKNLKFVMLHNLEHSMG	17	P25774-2|CATS_HUMAN:P25774|CATS_HUMAN
EPPLGDIKVSKLAGQLR	17	P42701|I12R1_HUMAN
VLSSFVLAEKAAAYRDR	17	P49327|FAS_HUMAN
KPVGGQVIVAIPKLQTQ	17	O00462|MANBA_HUMAN
STPLPAIVPAARKATAA	17	O75608|LYPA1_HUMAN
TQKLSFIIRTVGRHFPG	17	Q9UIQ6-3|LCAP_HUMAN:Q9UIQ6-2|LCAP_HUMAN:Q9UIQ6|LCAP_HUMAN
KAAKPKVVKPKKAAPKK	17	P16403|H12_HUMAN
VENDFLPVEKTIGKKLP	17	Q96B97|SH3K1_HUMAN
NNYCLQINPASSINPDH	17	O00308-3|WWP2_HUMAN:O00308-2|WWP2_HUMAN:O00308|WWP2_HUMAN
KKLVVLGLLAVVLVLVI	17	A6NGU5|GGT3_HUMAN:P36268|GGT2_HUMAN:P19440-2|GGT1_HUMAN:P19440|GGT1_HUMAN
MRYFYTAVSRPGRGEPR	17	P30508|1C12_HUMAN:P30505|1C08_HUMAN:Q95604|1C17_HUMAN
YKAFGLVGKLAASGSIT	17	Q96QD8-2|S38A2_HUMAN:Q96QD8|S38A2_HUMAN
EAAVIEAMGKAEAERMK	17	Q14254|FLOT2_HUMAN
KKKPAAAKKGLGAKKGL	17	Q8N6H7-2|ARFG2_HUMAN:Q8N6H7|ARFG2_HUMAN
NPDFYINICQPLNPMHG	17	P11717|MPRI_HUMAN
LPGFYRKTKLVGFQDME	17	Q9NS68-2|TNR19_HUMAN:Q9NS68|TNR19_HUMAN
LSDLIVFNGKLYSVDDR	17	Q8WVQ1-3|CANT1_HUMAN:Q8WVQ1|CANT1_HUMAN
DPMNEYNALNEAKQMIA	17	Q9BRK5-2|CAB45_HUMAN:Q9BRK5|CAB45_HUMAN
PPVSPTPSERSLLSTGD	17	Q969V6|MKL1_HUMAN
GRLDKLTVTSQNLQLEN	17	P04233-2|HG2A_HUMAN
GIGYGYLHRIPTRPFEE	17	Q9H8Y8-2|GORS2_HUMAN:Q9H8Y8|GORS2_HUMAN:Q9H8Y8-3|GORS2_HUMAN
ACHAYQIIHRNGIPDEQ	17	Q99538-3|LGMN_HUMAN:Q99538-2|LGMN_HUMAN:Q99538|LGMN_HUMAN
LPEDLYHLIKKAVAVR	16	P62277|RS13_HUMAN
NPGGYVAYSKAATVTG	16	P02786|TFR1_HUMAN
QPPHEYVPWVTVNGKP	16	P13284|GILT_HUMAN
SGSSSVAAMKKVVQQL	16	P63218|GBG5_HUMAN
GKIYKIFIKQLAKSVR	16	Q4G148-2|GXLT1_HUMAN:Q4G148|GXLT1_HUMAN
AGPHFNPLSRKHGGPK	16	P00441|SODC_HUMAN
QPPATYSLVNKVKNKK	16	Q6UWF3-3|SCIMP_HUMAN:Q6UWF3|SCIMP_HUMAN
SPEEFDEVSRIVGSVE	16	P42224|STAT1_HUMAN
TGNYRIESVLSSSGKR	16	P17900|SAP3_HUMAN
SDDEVFKYLAKAYASN	16	O75976|CBPD_HUMAN
DPAFYMLKGKLQYELQ	16	Q9HBE5|IL21R_HUMAN
RDSFKAFAKALGVMDD	16	P26572|MGAT1_HUMAN
SAKDVLFAIKEVGFRG	16	O43405-2|COCH_HUMAN:O43405|COCH_HUMAN
DAVLRFNGAPTANFQQ	16	P15907|SIAT1_HUMAN
GPSWWASLPTHAAHRP	16	Q6DKI7|PVRIG_HUMAN
SDLIVFNGKLYSVDDR	16	Q8WVQ1-3|CANT1_HUMAN:Q8WVQ1|CANT1_HUMAN
LDRYFYNQEEYVRFDS	16	P20039|2B1B_HUMAN:Q30134|2B18_HUMAN
KIKGVISIPRLQAEAR	16	P04114|APOB_HUMAN
RPRAPIIAVTRNPQTA	16	P14618|KPYM_HUMAN:P14618-2|KPYM_HUMAN
KNLKFVMLHNLEHSMG	16	P25774-2|CATS_HUMAN:P25774|CATS_HUMAN
DNDKYIALDEWAGCFG	16	P09486|SPRC_HUMAN
ADRYVAIARALPAGPR	16	P46092|CCR10_HUMAN
IPVGKLVLNRNPVNYF	16	P04040|CATA_HUMAN
ALDFFGNGPPVNYKTG	16	P13284|GILT_HUMAN
VPVFTVEVKNYGVKNS	16	P15260|INGR1_HUMAN
VVHSFSHNVGPGDKYT	16	Q969H8|MYDGF_HUMAN
LDHHWHLWKKTYGKQY	16	P25774-2|CATS_HUMAN:P25774|CATS_HUMAN
RPPQIFLCDKIVETKG	16	Q9UGN4|CLM8_HUMAN
TDAYLSLQELQGQDPT	16	P14784|IL2RB_HUMAN
LDSTDFTGTIKLLNEN	16	P02786|TFR1_HUMAN
ILNYLNSLSKTKAKDL	16	Q9NY97-2|B3GN2_HUMAN:Q9NY97|B3GN2_HUMAN
SDVEVYRAVTPLGPPD	16	P01920|DQB1_HUMAN
FLDRYFYNQEEYVRFD	16	P20039|2B1B_HUMAN:Q30134|2B18_HUMAN
KDKTYSYLNKLPVKSE	16	P61916-2|NPC2_HUMAN:P61916|NPC2_HUMAN
VPGFSAAEKPTAQGSN	16	Q9NW97|TMM51_HUMAN
KKQEYLEVQRQLAIQR	16	O14964|HGS_HUMAN
ASGVAVSDGVIKVFND	16	P23528|COF1_HUMAN
KQHLFVKEVKIDGQFR	16	P04114|APOB_HUMAN
ASAAFERLVKENSRLK	16	Q15025-7|TNIP1_HUMAN:Q15025-8|TNIP1_HUMAN:Q15025-5|TNIP1_HUMAN:Q15025-6|TNIP1_HUMAN:Q15025-4|TNIP1_HUMAN:Q15025-2|TNIP1_HUMAN:Q15025|TNIP1_HUMAN
STGVFTTMEKAGAHLQ	16	P04406|G3P_HUMAN
DLRSWTAADTAAQITQ	16	P30508|1C12_HUMAN:P30505|1C08_HUMAN:P30479|1B41_HUMAN
IRGQILSKLRLASPPS	16	P01137|TGFB1_HUMAN
EKRIYIPLPEPHARAA	16	O75351|VPS4B_HUMAN
KGKNIKIISKIENHEG	16	P14618|KPYM_HUMAN:P14618-2|KPYM_HUMAN
LNVLRIINEPTAAAIA	16	P11142-2|HSP7C_HUMAN:P11142|HSP7C_HUMAN
FTNHINVMVKFPSIVE	16	P48551|INAR2_HUMAN:P48551-3|INAR2_HUMAN:P48551-2|INAR2_HUMAN
KNQVAMNPTNTVFDAK	16	P11142-2|HSP7C_HUMAN:P11142|HSP7C_HUMAN
LPSYEEALSLPSKTPE	16	Q13571|LAPM5_HUMAN
GPKDAVKALKKRISKN	16	O75674-2|TM1L1_HUMAN:O75674|TM1L1_HUMAN
KPLAHYSSLVRVLGSD	16	Q14596-2|NBR1_HUMAN:Q14596|NBR1_HUMAN
LDFFGNGPPVNYKTGN	16	P13284|GILT_HUMAN
DPEHYLINVCKSLAPQ	16	P11717|MPRI_HUMAN
VTRYIYNREEYARFDS	16	P01920|DQB1_HUMAN
TSHWRLSHKGQQFGPR	16	Q14596-2|NBR1_HUMAN:Q14596|NBR1_HUMAN
SSQIRQNYSTDVEAAV	16	P02792|FRIL_HUMAN
QPATFLARSPHVGVKD	16	P28799|GRN_HUMAN
DKDVIAINQDPLGKQG	16	P06280|AGAL_HUMAN
DPDQEYEVTVHHLPKP	16	Q96F46-2|I17RA_HUMAN:Q96F46|I17RA_HUMAN
APQPGKYVICVRFGGE	16	P21333|FLNA_HUMAN:P21333-2|FLNA_HUMAN
SSGIWSNPSPICQKLD	16	P14151|LYAM1_HUMAN:P14151-2|LYAM1_HUMAN
IQHFQAMVKALEKEAA	16	Q06481|APLP2_HUMAN:Q06481-3|APLP2_HUMAN:Q06481-6|APLP2_HUMAN
LPQLVGVSTPLQGGSN	16	P15291-2|B4GT1_HUMAN:P15291|B4GT1_HUMAN
KTEEFEVTKTAVAHRP	16	Q969H8|MYDGF_HUMAN
ENGKLVINGNPITIFQ	16	P04406|G3P_HUMAN
IKVLDINDNEPVFTQD	16	Q14126|DSG2_HUMAN
DVGMFVALTKLGQPDA	16	P13765|DOB_HUMAN
QPVFESKLRAQSVTRT	16	Q96F15|GIMA5_HUMAN:Q96F15-2|GIMA5_HUMAN
DYGIYVINQAGDTIFN	16	P15291-2|B4GT1_HUMAN:P15291|B4GT1_HUMAN
SILRLAKADGIVSKNF	16	P63220|RS21_HUMAN
VSGSIQVLKHMSGRVG	16	O60499-2|STX10_HUMAN:O60499|STX10_HUMAN
GQRRFNLQKNFVGKVA	16	O43405-2|COCH_HUMAN:O43405|COCH_HUMAN
RQVLIYLARELAAGYR	16	O75976|CBPD_HUMAN
SSFQYGYNVAAVNSPA	16	P22732|GTR5_HUMAN:P22732-2|GTR5_HUMAN
DGDEQFYVDLGRKETV	16	P01909|DQA1_HUMAN
HDAVLRFNGAPTANFQ	16	P15907|SIAT1_HUMAN
CPLFFPLSKLQSPKHA	16	Q13077-2|TRAF1_HUMAN:Q13077|TRAF1_HUMAN
SKGLIKLVSKHRAQVI	16	P62851|RS25_HUMAN
EPSPYKFTFNKKETCK	16	Q99805|TM9S2_HUMAN
VPEVSFELLVKRQIKR	16	O00429-4|DNM1L_HUMAN:O00429-5|DNM1L_HUMAN:O00429-3|DNM1L_HUMAN:O00429-2|DNM1L_HUMAN:O00429|DNM1L_HUMAN:O00429-8|DNM1L_HUMAN:O00429-6|DNM1L_HUMAN:O00429-7|DNM1L_HUMAN
KPAEFTVDAKHGGKAP	16	P21333|FLNA_HUMAN:P21333-2|FLNA_HUMAN
PTAPSPGTVTPVPPPQ	16	Q8TAQ2-2|SMRC2_HUMAN:Q8TAQ2-3|SMRC2_HUMAN:Q8TAQ2|SMRC2_HUMAN
AASAFAGAVRAASGIL	16	Q9NZE8-2|RM35_HUMAN:Q9NZE8|RM35_HUMAN
IPRESIKLVKRLGAGQ	16	P07948-2|LYN_HUMAN:P07948|LYN_HUMAN
LPVILDIIKGEMSRPG	16	P07602|SAP_HUMAN:P07602-2|SAP_HUMAN:P07602-3|SAP_HUMAN
KSKLSHIKKMVGDYDR	16	Q16625-5|OCLN_HUMAN:Q16625-4|OCLN_HUMAN:Q16625-2|OCLN_HUMAN:Q16625|OCLN_HUMAN
DRHNFTIMTKYISKPE	16	Q9Y376|CAB39_HUMAN
FPPSSEELQANKATLV	16	P0CG05|LAC2_HUMAN:B9A064|IGLL5_HUMAN:P0CG06|LAC3_HUMAN:P0CG04|LAC1_HUMAN:P15814|IGLL1_HUMAN
KSYMKFLKKILARDPQ	16	Q15154-2|PCM1_HUMAN:Q15154|PCM1_HUMAN
LPGFYRKTKLVGFQDM	16	Q9NS68-2|TNR19_HUMAN:Q9NS68|TNR19_HUMAN
YPTIKILKKGQAVDYE	16	P13667|PDIA4_HUMAN
LVLFLINTKDLQVQVR	16	Q9NPR9|GP108_HUMAN
AQTAFSANPANPAILS	16	O00560-3|SDCB1_HUMAN:O00560-2|SDCB1_HUMAN:O00560|SDCB1_HUMAN
VTRVFKLLQNQIQQQT	16	Q9UIQ6-3|LCAP_HUMAN:Q9UIQ6-2|LCAP_HUMAN:Q9UIQ6|LCAP_HUMAN
HPRYYISANVTGFKCV	16	Q16739|CEGT_HUMAN
EGPVLILGRSMQPGSD	16	P19021-6|AMD_HUMAN:P19021|AMD_HUMAN:P19021-5|AMD_HUMAN:P19021-4|AMD_HUMAN:P19021-3|AMD_HUMAN
QAPLEIVSKLLSENTN	16	Q8IY22-3|CMIP_HUMAN:Q8IY22-2|CMIP_HUMAN:Q8IY22|CMIP_HUMAN
SPLLYTLIEKTMQNVK	16	P02786|TFR1_HUMAN
TDKELIATVRRPAEAE	16	Q14254|FLOT2_HUMAN
DRPFFAGLVKYMHSGP	16	P15531|NDKA_HUMAN:P15531-2|NDKA_HUMAN
RPGWYCALSKQEGCRL	16	P20333|TNR1B_HUMAN
VNHFIAEFKRKHKKDI	16	P11142-2|HSP7C_HUMAN:P11142|HSP7C_HUMAN
RIPELNKVARAAAEVA	16	P02786|TFR1_HUMAN
SHPRYYISANVTGFKC	16	Q16739|CEGT_HUMAN
VEEAFIHIQRLQAEEQ	16	Q8TAA9-2|VANG1_HUMAN:Q8TAA9|VANG1_HUMAN
DAVVLKIARLQAQDAG	16	Q969P0|IGSF8_HUMAN:Q969P0-3|IGSF8_HUMAN
SLPTYDEAEKAKAAAM	16	Q9NV92|NFIP2_HUMAN
SALHIAIEKRSLQCVK	16	Q9Y5S1|TRPV2_HUMAN
DSDVEVYRAVTPLGPP	16	P01920|DQB1_HUMAN
IPQLVANVTNPNSTEH	16	Q14974|IMB1_HUMAN
DLRSWTAADTAAQISQ	16	Q95604|1C17_HUMAN:Q31610|1B81_HUMAN:P30486|1B48_HUMAN
NEEEIRANVAVVSGAP	16	O00560-3|SDCB1_HUMAN:O00560-2|SDCB1_HUMAN:O00560|SDCB1_HUMAN
GPGLFSYIRHWDQNER	16	P08195-4|4F2_HUMAN:P08195|4F2_HUMAN:P08195-2|4F2_HUMAN:P08195-3|4F2_HUMAN
IPELNKVARAAAEVAG	16	P02786|TFR1_HUMAN
NLGNFFASRKGYSRKG	16	P19021-6|AMD_HUMAN:P19021|AMD_HUMAN:P19021-5|AMD_HUMAN:P19021-4|AMD_HUMAN:P19021-3|AMD_HUMAN
SIVWTFNTTPLVTIQP	16	Q9NQ25|SLAF7_HUMAN:Q9NQ25-5|SLAF7_HUMAN:Q9NQ25-3|SLAF7_HUMAN
NTVISVNPSTKLQEGG	16	P19320-3|VCAM1_HUMAN:P19320|VCAM1_HUMAN:P19320-2|VCAM1_HUMAN
SGQVYVNDLPVNSGVT	16	Q9NU53|GINM1_HUMAN
KPPSYNVATTLPSYDE	16	Q9BT67|NFIP1_HUMAN
DVTEIDILVKNRGVLR	16	Q9NU53|GINM1_HUMAN
AAVIEAMGKAEAERMK	16	Q14254|FLOT2_HUMAN
VGGIYGVLNRKRGHVF	16	P13639|EF2_HUMAN
QPVDWFVVYKLPALRG	16	O00115|DNS2A_HUMAN
HNFVIRCNLAPVVEFA	16	Q92187|SIA8D_HUMAN
EALYKWLLKKEGKDKN	16	Q13772|NCOA4_HUMAN:Q13772-3|NCOA4_HUMAN:Q13772-4|NCOA4_HUMAN
KEALYKWLLKKEGKDK	16	Q13772|NCOA4_HUMAN:Q13772-3|NCOA4_HUMAN:Q13772-4|NCOA4_HUMAN
NPKVMNLISKLSAKFG	16	P50502|F10A1_HUMAN
ARTQLSWLKKQLAAAR	16	P13686|PPA5_HUMAN
SDVGEFRAVTELGRPD	16	P20039|2B1B_HUMAN:P01911|2B1F_HUMAN
MKAAMALEKKLNQALL	16	P02792|FRIL_HUMAN
DLNQYRADIKEMGLSL	16	P02786|TFR1_HUMAN
RLDKLTVTSQNLQLEN	16	P04233-2|HG2A_HUMAN
DNPEYSPDPSIYAYDN	16	P27797|CALR_HUMAN
IQRDILLEKKKVAQDQ	16	P33908-2|MA1A1_HUMAN:P33908|MA1A1_HUMAN
TPQNFLAVLRGDAEAV	16	Q99538-3|LGMN_HUMAN:Q99538-2|LGMN_HUMAN:Q99538|LGMN_HUMAN
KEILDAFDKMCSKLPK	16	P07602|SAP_HUMAN:P07602-2|SAP_HUMAN:P07602-3|SAP_HUMAN
GQPVFESKLRAQSVTR	16	Q96F15|GIMA5_HUMAN:Q96F15-2|GIMA5_HUMAN
DDHDAVLRFNGAPTAN	16	P15907|SIAT1_HUMAN
MRYFYTAVSRPGRGEP	16	P30508|1C12_HUMAN:P30505|1C08_HUMAN:Q95604|1C17_HUMAN
KAVLQNLKRILAKVQE	16	Q9H3S7|PTN23_HUMAN
IRDMLLANKVPAAARA	16	Q8NHW5|RLA0L_HUMAN:P05388-2|RLA0_HUMAN:P05388|RLA0_HUMAN
EKKVVVYLQKLDTAYD	16	P53634|CATC_HUMAN
DGTEYWIVRNSWGEPW	16	Q9UBR2|CATZ_HUMAN
RTQLSWLKKQLAAARE	16	P13686|PPA5_HUMAN
QQYLPLPTPKVIGIDL	16	P48723|HSP13_HUMAN
GKLQYELQYRNRGDPW	16	Q9HBE5|IL21R_HUMAN
GPFSFSVIDKPPGMAE	16	Q14126|DSG2_HUMAN
KEKLVPFLKKVGFNPK	16	P15170-2|ERF3A_HUMAN:P15170-3|ERF3A_HUMAN
QVTHEGSTVEKTVAPT	16	P0CG05|LAC2_HUMAN:B9A064|IGLL5_HUMAN:P0CG06|LAC3_HUMAN:P0CG04|LAC1_HUMAN
NPEYKGEWKPRQIDNP	16	P27797|CALR_HUMAN
SATWLALSRIAGLCNR	16	P05023-3|AT1A1_HUMAN:P05023-4|AT1A1_HUMAN:P05023|AT1A1_HUMAN
GGAVVDEGPTGVKAPD	16	O15427|MOT4_HUMAN
IIQAEFYLNPDQSGEF	16	P01903|DRA_HUMAN
TDPKFESVAREVCKST	16	Q92896|GSLG1_HUMAN:Q92896-3|GSLG1_HUMAN:Q92896-2|GSLG1_HUMAN
KIYKIFIKQLAKSVRD	16	Q4G148-2|GXLT1_HUMAN:Q4G148|GXLT1_HUMAN
AVGVIKAVDKKAAGAG	16	P68104-2|EF1A1_HUMAN:P68104|EF1A1_HUMAN:Q5VTE0|EF1A3_HUMAN
EEEIRANVAVVSGAPL	16	O00560-3|SDCB1_HUMAN:O00560-2|SDCB1_HUMAN:O00560|SDCB1_HUMAN
SPKNTVISVNPSTKLQ	16	P19320-3|VCAM1_HUMAN:P19320|VCAM1_HUMAN:P19320-2|VCAM1_HUMAN
SGAGLVQINKSNGKET	16	P20645|MPRD_HUMAN
SSVLYLLSRLPQIRTN	16	Q6ZP29|LAAT1_HUMAN
VVAPFMANIPLLLYPQ	16	P07602|SAP_HUMAN:P07602-2|SAP_HUMAN:P07602-3|SAP_HUMAN
KETEYKDKIPLLQQPK	16	P19021-6|AMD_HUMAN:P19021|AMD_HUMAN:P19021-5|AMD_HUMAN:P19021-4|AMD_HUMAN:P19021-3|AMD_HUMAN
YVAFTDTERLIGDAAK	16	P11142-2|HSP7C_HUMAN:P11142|HSP7C_HUMAN
DPAIDVCKKLLGKYPN	16	Q16739|CEGT_HUMAN
TGVFTTMEKAGAHLQG	16	P04406|G3P_HUMAN
RGDFFRATSRLTTDFG	16	P02786|TFR1_HUMAN
AIKLATNAAVTVLRVD	16	P50990-2|TCPQ_HUMAN:P50990|TCPQ_HUMAN
DGGFWLVHSVPNFPPP	16	O00115|DNS2A_HUMAN
KGLIKLVSKHRAQVIY	16	P62851|RS25_HUMAN
LEAHFVPLVKRLAGGD	16	P30153|2AAA_HUMAN
QEILAALEKGCSFLPD	16	P07602|SAP_HUMAN:P07602-2|SAP_HUMAN:P07602-3|SAP_HUMAN
IQAEFYLNPDQSGEFM	16	P01903|DRA_HUMAN
SETAPAETATPAPVEK	16	P16401|H15_HUMAN
RDQHFVKIQVKDSAQN	16	P02786|TFR1_HUMAN
ERPTYTNLNRLISQIV	16	P68366-2|TBA4A_HUMAN:P68366|TBA4A_HUMAN:Q9BQE3|TBA1C_HUMAN:P68363|TBA1B_HUMAN:Q9NY65-2|TBA8_HUMAN:Q9NY65|TBA8_HUMAN:Q9H853|TBA4B_HUMAN
IIRYIIGIGKHFQTKE	16	P20701-3|ITAL_HUMAN:P20701|ITAL_HUMAN:P20701-2|ITAL_HUMAN
GDEQFYVDLGRKETVW	16	P01909|DQA1_HUMAN
ELVDYFLNVATAQGRY	16	O00754-2|MA2B1_HUMAN:O00754|MA2B1_HUMAN
MRYFHTAMSRPGRGEP	16	P30479|1B41_HUMAN
IQRQLEIMGKEVSGDQ	16	O75558|STX11_HUMAN
MGLIIMQNKLKQETPA	16	Q9H7F0|AT133_HUMAN
EREAILAIHKEAQRIA	16	O43707-3|ACTN4_HUMAN:O43707-2|ACTN4_HUMAN:O43707|ACTN4_HUMAN
RDTLYTMLIKWVNKTG	16	O14763-2|TR10B_HUMAN:O14763|TR10B_HUMAN
DDPAIDVCKKLLGKYP	16	Q16739|CEGT_HUMAN
LDKWPTTLSRHLGGPC	16	P28799|GRN_HUMAN
LEGEITTLNHKLQDAS	16	Q10589-2|BST2_HUMAN:Q10589|BST2_HUMAN
VLPSYEEALSLPSKTP	16	Q13571|LAPM5_HUMAN
STPLPAIVPAARKATA	16	O75608|LYPA1_HUMAN
MPQGAVFSCLYRHAYR	16	Q92896|GSLG1_HUMAN:Q92896-3|GSLG1_HUMAN:Q92896-2|GSLG1_HUMAN
RSEEFLIAGKLQDGLL	16	P01033|TIMP1_HUMAN
DRYFYNQEEYVRFDSD	16	P20039|2B1B_HUMAN:Q30134|2B18_HUMAN
GRVFIYQRRQLGFEEV	16	P20701-3|ITAL_HUMAN:P20701|ITAL_HUMAN:P20701-2|ITAL_HUMAN
TGEVLDILTRLPESVE	16	O75955-2|FLOT1_HUMAN:O75955|FLOT1_HUMAN
EGEITTLNHKLQDASA	16	Q10589-2|BST2_HUMAN:Q10589|BST2_HUMAN
DTRIFFVNPAPPYLWP	16	O00468-6|AGRIN_HUMAN:O00468-3|AGRIN_HUMAN:O00468-5|AGRIN_HUMAN:O00468-4|AGRIN_HUMAN:O00468-7|AGRIN_HUMAN:O00468|AGRIN_HUMAN
IDKFGEILKRKAAEAH	16	P55263-3|ADK_HUMAN:P55263-4|ADK_HUMAN:P55263-2|ADK_HUMAN:P55263|ADK_HUMAN
GDTYTCVVEHIGAPEP	16	P28068|DMB_HUMAN
VVALHALSRYGAATFT	16	P20742|PZP_HUMAN:P20742-2|PZP_HUMAN
DVNEYAPVFKEKSYKA	16	O94985-2|CSTN1_HUMAN
LRSWTAVDTAAQISEQ	16	P13747|HLAE_HUMAN
VLPHLLEVDRKTGAVY	16	Q5JS37-2|NHLC3_HUMAN:Q5JS37|NHLC3_HUMAN
VDQKLELNIVPRTKVV	16	Q9BTU6|P4K2A_HUMAN
APSDLYQIILKALERG	16	P07384|CAN1_HUMAN
RYFYTAVSRPGRGEPR	16	P30508|1C12_HUMAN:P30505|1C08_HUMAN:Q95604|1C17_HUMAN
LEEFLANIGTSVQNVR	16	Q9UKG1|DP13A_HUMAN
VTNLQEVARIVGNSGL	16	P10619-2|PPGB_HUMAN:P10619|PPGB_HUMAN
VAPFMANIPLLLYPQD	16	P07602|SAP_HUMAN:P07602-2|SAP_HUMAN:P07602-3|SAP_HUMAN
VLKTLQELKKLTISEQ	16	P04114|APOB_HUMAN
QQGRLDKLTVTSQNLQ	16	P04233-2|HG2A_HUMAN
VPTHYTLLYTIMSKPE	16	P48551|INAR2_HUMAN:P48551-3|INAR2_HUMAN:P48551-2|INAR2_HUMAN
KAFGLVGKLAASGSIT	16	Q96QD8-2|S38A2_HUMAN:Q96QD8|S38A2_HUMAN
PQVPVFTVEVKNYGVK	16	P15260|INGR1_HUMAN
QLQPYSLVTTLNSDLK	16	P04114|APOB_HUMAN
EKGTWVQLKRQPAPPR	16	P46778|RL21_HUMAN
TPLVIAGNPAYRSFSN	16	P24394-3|IL4RA_HUMAN:P24394|IL4RA_HUMAN
TPKIQVYSRHPAENGK	16	P61769|B2MG_HUMAN
IERGWILVTKEQHRQL	16	Q15036-2|SNX17_HUMAN:Q15036|SNX17_HUMAN
KPEASFQVWNKDSSSK	16	P15907|SIAT1_HUMAN
IESVLSSSGKRLGCIK	16	P17900|SAP3_HUMAN
GRDSFKAFAKALGVMD	16	P26572|MGAT1_HUMAN
GSLQFGYNTGVINAPQ	16	P11166|GTR1_HUMAN
DASAEVERLRRENQVL	16	Q10589-2|BST2_HUMAN:Q10589|BST2_HUMAN
TFNYNAIDRAKSRGKK	16	Q8TCG2|P4K2B_HUMAN
NTDAYLSLQELQGQDP	16	P14784|IL2RB_HUMAN
STQTLYVNVAPRDTTV	16	P19320-3|VCAM1_HUMAN:P19320|VCAM1_HUMAN:P19320-2|VCAM1_HUMAN
KKYPLHAIRRYLSTLR	16	P98194-8|AT2C1_HUMAN:P98194-7|AT2C1_HUMAN
DLRSWTAVDTAAQISE	16	P13747|HLAE_HUMAN
IGRYPFKVLNKNGMVE	16	P48723|HSP13_HUMAN
KKQHLFVKEVKIDGQF	16	P04114|APOB_HUMAN
KLGFYEWTSRLRSHIN	16	P06280|AGAL_HUMAN
GDFYSLLSKLLGERED	16	P19021-6|AMD_HUMAN:P19021|AMD_HUMAN:P19021-5|AMD_HUMAN:P19021-4|AMD_HUMAN:P19021-3|AMD_HUMAN
NPQNTIYDAKRFIGKI	16	P48723|HSP13_HUMAN
GDFFRATSRLTTDFGN	16	P02786|TFR1_HUMAN
MPAFIFEHIIKRMAPS	16	O00560-3|SDCB1_HUMAN:O00560-2|SDCB1_HUMAN:O00560|SDCB1_HUMAN
GRDKYKTLRQIRQGNT	16	P26038|MOES_HUMAN
TNPDFYINICQPLNPM	16	P11717|MPRI_HUMAN
DKANLEIMTKRSNYTP	16	P01903|DRA_HUMAN
IVWTFNTTPLVTIQPE	16	Q9NQ25|SLAF7_HUMAN:Q9NQ25-5|SLAF7_HUMAN:Q9NQ25-3|SLAF7_HUMAN
SDSVFRCLPKSIQILD	16	Q9BXR5|TLR10_HUMAN
SPSKSGSEAQTTKDVP	16	O43493-6|TGON2_HUMAN:O43493-4|TGON2_HUMAN:O43493-2|TGON2_HUMAN:O43493-5|TGON2_HUMAN:O43493-3|TGON2_HUMAN:O43493|TGON2_HUMAN
YREFVWLRKQLQRNAG	16	Q9Y5W9-2|SNX11_HUMAN
GFGDLKSPAGLQVLND	16	P24534|EF1B_HUMAN
WEHIHFIGKIQGSDAG	16	P49961-4|ENTP1_HUMAN:P49961-5|ENTP1_HUMAN:P49961|ENTP1_HUMAN:P49961-2|ENTP1_HUMAN:P49961-6|ENTP1_HUMAN
GDTPLHIAIRGRSRKL	16	Q9ULH0-2|KDIS_HUMAN:Q9ULH0-4|KDIS_HUMAN:Q9ULH0|KDIS_HUMAN
PGFYRKTKLVGFQDME	16	Q9NS68-2|TNR19_HUMAN:Q9NS68|TNR19_HUMAN
TQKLSFIIRTVGRHFP	16	Q9UIQ6-3|LCAP_HUMAN:Q9UIQ6-2|LCAP_HUMAN:Q9UIQ6|LCAP_HUMAN
EVTFLEASRFAQENEL	16	P61018|RAB4B_HUMAN:P61018-2|RAB4B_HUMAN
DNILQRIGKLESKVDN	16	Q09328|MGT5A_HUMAN
KKGNFVSPVKNQGACG	16	P09668|CATH_HUMAN
DRDQFAKLVREVAAPD	16	Q14254|FLOT2_HUMAN
EHPAYTQIAKEHALAQ	16	O15126-2|SCAM1_HUMAN:O15126|SCAM1_HUMAN
KREIYVAIKTLKAGYS	16	P54762-5|EPHB1_HUMAN
LVTLTCLARGFSPKDV	16	P01876|IGHA1_HUMAN
MRYFFTSVSRPGRGEP	16	P30443|1A01_HUMAN:P30455|1A36_HUMAN
EPGEPEFKYIGNMHGN	16	O75976|CBPD_HUMAN
PSPGSNLGGGDDLKLR	16	Q13951-2|PEBB_HUMAN
NPTNTVFDAKRLIGRR	16	P11142-2|HSP7C_HUMAN:P11142|HSP7C_HUMAN
GCPLFFPLSKLQSPKH	16	Q13077-2|TRAF1_HUMAN:Q13077|TRAF1_HUMAN
RQEVVFLAKELSDAVN	16	Q86VP1-2|TAXB1_HUMAN:Q86VP1|TAXB1_HUMAN
KHFFINICHRVLQEGK	16	P11717|MPRI_HUMAN
VPGSHLTPIERESSSP	16	P15260|INGR1_HUMAN
AYPRISVNNVLPVFDN	16	P07339|CATD_HUMAN
PAYLKLASRSRASSSK	16	Q13571|LAPM5_HUMAN
GRSFLAFPTLRAYHTL	16	O00468-6|AGRIN_HUMAN:O00468-3|AGRIN_HUMAN:O00468-5|AGRIN_HUMAN:O00468-4|AGRIN_HUMAN:O00468-7|AGRIN_HUMAN:O00468|AGRIN_HUMAN
AKDVLFAIKEVGFRGG	16	O43405-2|COCH_HUMAN:O43405|COCH_HUMAN
VPYFEAIQKGTGARPY	16	P49588|SYAC_HUMAN:P49588-2|SYAC_HUMAN
PPSSEELQANKATLVC	16	P0CG05|LAC2_HUMAN:B9A064|IGLL5_HUMAN:P0CG06|LAC3_HUMAN:P0CG04|LAC1_HUMAN:P15814|IGLL1_HUMAN
DVLKEAVANKGPVSVG	16	P25774-2|CATS_HUMAN:P25774|CATS_HUMAN
RLIFDNLKKSIAYTLT	16	P05023-3|AT1A1_HUMAN:P05023-4|AT1A1_HUMAN:P05023|AT1A1_HUMAN
GKEKTHINIVVIGHVD	16	P68104-2|EF1A1_HUMAN:P68104|EF1A1_HUMAN:Q5VTE0|EF1A3_HUMAN
DIERPTYTNLNRLISQ	16	P68366-2|TBA4A_HUMAN:P68366|TBA4A_HUMAN:Q9BQE3|TBA1C_HUMAN:P68363|TBA1B_HUMAN:Q9NY65-2|TBA8_HUMAN:Q9NY65|TBA8_HUMAN:Q9H853|TBA4B_HUMAN
SEELQANKATLVCLIS	16	P0CG05|LAC2_HUMAN:B9A064|IGLL5_HUMAN:P0CG06|LAC3_HUMAN:P0CG04|LAC1_HUMAN
LDLRFLSTFKPPAYED	16	Q96G27|WBP1_HUMAN
VAQFMWIIRKRIQLPS	16	P60520|GBRL2_HUMAN
KDEQYLFLVRVVVPYQ	16	Q92673|SORL_HUMAN
GQHLFEYYHRLRNLPT	16	O00182-3|LEG9_HUMAN:O00182-2|LEG9_HUMAN:O00182-6|LEG9_HUMAN:O00182|LEG9_HUMAN
TFNYSAIDRVKSRGKR	16	Q9BTU6|P4K2A_HUMAN
INTFVPSGKIMQVVDE	16	Q13510|ASAH1_HUMAN:Q13510-2|ASAH1_HUMAN
KDVLFAIKEVGFRGGN	16	O43405-2|COCH_HUMAN:O43405|COCH_HUMAN
GLNVLRIINEPTAAAI	16	P11142-2|HSP7C_HUMAN:P11142|HSP7C_HUMAN
TEKKHFFINICHRVLQ	16	P11717|MPRI_HUMAN
EAAVIEAMGKAEAERM	16	Q14254|FLOT2_HUMAN
VPGTYKITASARGYNP	16	O75976|CBPD_HUMAN
REKEELMERLKQIEEQ	16	P26038|MOES_HUMAN
KPKAAKARVTKPKTAK	16	Q02539|H11_HUMAN
REDYRQIAKAYARIGN	16	P31948-3|STIP1_HUMAN:P31948|STIP1_HUMAN:P31948-2|STIP1_HUMAN
DEQFYVDLGRKETVWC	16	P01909|DQA1_HUMAN
ESTGVFTTMEKAGAHL	16	P04406|G3P_HUMAN
YYDSFKLQTKEFQVLK	16	P15907|SIAT1_HUMAN
DAFLLLRNNSIQNRQL	16	O14662-2|STX16_HUMAN:O14662-4|STX16_HUMAN:O14662-5|STX16_HUMAN:O14662|STX16_HUMAN
ARLGHREGQAVTAVPT	16	Q96JG9|ZN469_HUMAN
DPVSYYVIEYKSKSQD	16	Q13332-6|PTPRS_HUMAN:Q13332-3|PTPRS_HUMAN:Q13332-4|PTPRS_HUMAN:Q13332-2|PTPRS_HUMAN:Q13332|PTPRS_HUMAN:Q13332-7|PTPRS_HUMAN:Q13332-5|PTPRS_HUMAN
KKAGAAKAKKPAGAAK	16	P10412|H14_HUMAN
SGRLYWVDSKLHSISS	16	P01130-2|LDLR_HUMAN:P01130-3|LDLR_HUMAN:P01130-6|LDLR_HUMAN:P01130-4|LDLR_HUMAN:P01130-5|LDLR_HUMAN:P01130|LDLR_HUMAN
DPGSLLSLFRRLSDQR	16	P08195-4|4F2_HUMAN:P08195|4F2_HUMAN:P08195-2|4F2_HUMAN:P08195-3|4F2_HUMAN
DEVFKYLAKAYASNHP	16	O75976|CBPD_HUMAN
DAVLRFNGAPTANFQ	15	P15907|SIAT1_HUMAN
KDKTYSYLNKLPVKS	15	P61916-2|NPC2_HUMAN:P61916|NPC2_HUMAN
KNLKFVMLHNLEHSM	15	P25774-2|CATS_HUMAN:P25774|CATS_HUMAN
IFKVWVQAFKVEGGQ	15	P11279-2|LAMP1_HUMAN:P11279|LAMP1_HUMAN
GPHFNPLSRKHGGPK	15	P00441|SODC_HUMAN
LDHHWHLWKKTYGKQ	15	P25774-2|CATS_HUMAN:P25774|CATS_HUMAN
DDEVFKYLAKAYASN	15	O75976|CBPD_HUMAN
DVEVYRAVTPLGPPD	15	P01920|DQB1_HUMAN
VPVFTVEVKNYGVKN	15	P15260|INGR1_HUMAN
LDRYFYNQEEYVRFD	15	P20039|2B1B_HUMAN:Q30134|2B18_HUMAN
RTQLSWLKKQLAAAR	15	P13686|PPA5_HUMAN
KDVIAINQDPLGKQG	15	P06280|AGAL_HUMAN
QPVFESKLRAQSVTR	15	Q96F15|GIMA5_HUMAN:Q96F15-2|GIMA5_HUMAN
MPLEFKTLNVLHNRG	15	Q92187|SIA8D_HUMAN
GPGGYVAAIKAAQLG	15	P09622|DLDH_HUMAN:P09622-3|DLDH_HUMAN
RSEEFLIAGKLQDGL	15	P01033|TIMP1_HUMAN
IQRDILLEKKKVAQD	15	P33908-2|MA1A1_HUMAN:P33908|MA1A1_HUMAN
DAYLSLQELQGQDPT	15	P14784|IL2RB_HUMAN
DRYVAIARALPAGPR	15	P46092|CCR10_HUMAN
ALDFFGNGPPVNYKT	15	P13284|GILT_HUMAN
AGPHFNPLSRKHGGP	15	P00441|SODC_HUMAN
KGKNIKIISKIENHE	15	P14618|KPYM_HUMAN:P14618-2|KPYM_HUMAN
VTNLQEVARIVGNSG	15	P10619-2|PPGB_HUMAN:P10619|PPGB_HUMAN
SGSSSVAAMKKVVQQ	15	P63218|GBG5_HUMAN
QPVDWFVVYKLPALR	15	O00115|DNS2A_HUMAN
IQHFQAMVKALEKEA	15	Q06481|APLP2_HUMAN:Q06481-3|APLP2_HUMAN:Q06481-6|APLP2_HUMAN
LDFFGNGPPVNYKTG	15	P13284|GILT_HUMAN
DKDVIAINQDPLGKQ	15	P06280|AGAL_HUMAN
DSTDFTGTIKLLNEN	15	P02786|TFR1_HUMAN
NPGGYVAYSKAATVT	15	P02786|TFR1_HUMAN
DLEELEVLERKPAAG	15	Q9NQC3|RTN4_HUMAN
LNVLRIINEPTAAAI	15	P11142-2|HSP7C_HUMAN:P11142|HSP7C_HUMAN
RPPQIFLCDKIVETK	15	Q9UGN4|CLM8_HUMAN
KSIFVLSPNFVQNEW	15	Q9BXR5|TLR10_HUMAN
EDPAFYMLKGKLQYE	15	Q9HBE5|IL21R_HUMAN
GFPYLIAGKYAQDFG	15	P53634|CATC_HUMAN
LNYLNSLSKTKAKDL	15	Q9NY97-2|B3GN2_HUMAN:Q9NY97|B3GN2_HUMAN
FAEAFEAIPRALAEN	15	P50990-2|TCPQ_HUMAN:P50990|TCPQ_HUMAN
SPYKFTFNKKETCKL	15	Q99805|TM9S2_HUMAN
IQAEFYLNPDQSGEF	15	P01903|DRA_HUMAN
IKGVISIPRLQAEAR	15	P04114|APOB_HUMAN
ERPTYTNLNRLISQI	15	P68366-2|TBA4A_HUMAN:P68366|TBA4A_HUMAN:Q9BQE3|TBA1C_HUMAN:P68363|TBA1B_HUMAN:Q9NY65-2|TBA8_HUMAN:Q9NY65|TBA8_HUMAN:Q9H853|TBA4B_HUMAN
GNYRIESVLSSSGKR	15	P17900|SAP3_HUMAN
APLEIVSKLLSENTN	15	Q8IY22-3|CMIP_HUMAN:Q8IY22-2|CMIP_HUMAN:Q8IY22|CMIP_HUMAN
PGGYVAYSKAATVTG	15	P02786|TFR1_HUMAN
IRDMLLANKVPAAAR	15	Q8NHW5|RLA0L_HUMAN:P05388-2|RLA0_HUMAN:P05388|RLA0_HUMAN
TGVFTTMEKAGAHLQ	15	P04406|G3P_HUMAN
KGLIKLVSKHRAQVI	15	P62851|RS25_HUMAN
MPRWYFDLSKGKCVR	15	Q06481|APLP2_HUMAN:Q06481-3|APLP2_HUMAN:Q06481-6|APLP2_HUMAN
NLRMKLPKPPKPVSK	15	P04233-2|HG2A_HUMAN
PPHEYVPWVTVNGKP	15	P13284|GILT_HUMAN
YDSFKLQTKEFQVLK	15	P15907|SIAT1_HUMAN
TGNYRIESVLSSSGK	15	P17900|SAP3_HUMAN
RPGWYCALSKQEGCR	15	P20333|TNR1B_HUMAN
IKVLDINDNEPVFTQ	15	Q14126|DSG2_HUMAN
QALDFFGNGPPVNYK	15	P13284|GILT_HUMAN
SEELQANKATLVCLI	15	P0CG05|LAC2_HUMAN:B9A064|IGLL5_HUMAN:P0CG06|LAC3_HUMAN:P0CG04|LAC1_HUMAN
STGVFTTMEKAGAHL	15	P04406|G3P_HUMAN
DVGMFVALTKLGQPD	15	P13765|DOB_HUMAN
VTRYIYNREEYARFD	15	P01920|DQB1_HUMAN
RIPELNKVARAAAEV	15	P02786|TFR1_HUMAN
KIYKIFIKQLAKSVR	15	Q4G148-2|GXLT1_HUMAN:Q4G148|GXLT1_HUMAN
VPTHYTLLYTIMSKP	15	P48551|INAR2_HUMAN:P48551-3|INAR2_HUMAN:P48551-2|INAR2_HUMAN
LPYVSVTSLRSQEYK	15	Q15036-2|SNX17_HUMAN:Q15036|SNX17_HUMAN
DRYFYNQEEYVRFDS	15	P20039|2B1B_HUMAN:Q30134|2B18_HUMAN
KKGSYYDSFKLQTKE	15	P15907|SIAT1_HUMAN
DPKFESVAREVCKST	15	Q92896|GSLG1_HUMAN:Q92896-3|GSLG1_HUMAN:Q92896-2|GSLG1_HUMAN
LPSYEEALSLPSKTP	15	Q13571|LAPM5_HUMAN
VNHFIAEFKRKHKKD	15	P11142-2|HSP7C_HUMAN:P11142|HSP7C_HUMAN
FSAYIKNSNPALNDN	15	O00299|CLIC1_HUMAN
RDTLYTMLIKWVNKT	15	O14763-2|TR10B_HUMAN:O14763|TR10B_HUMAN
SFQYGYNVAAVNSPA	15	P22732|GTR5_HUMAN:P22732-2|GTR5_HUMAN
NPAEFVVNTSNAGAG	15	P21333|FLNA_HUMAN:P21333-2|FLNA_HUMAN
DFFGNGPPVNYKTGN	15	P13284|GILT_HUMAN
IPRESIKLVKRLGAG	15	P07948-2|LYN_HUMAN:P07948|LYN_HUMAN
LGNFFASRKGYSRKG	15	P19021-6|AMD_HUMAN:P19021|AMD_HUMAN:P19021-5|AMD_HUMAN:P19021-4|AMD_HUMAN:P19021-3|AMD_HUMAN
EAPTIVKVFKQPSKP	15	Q13740-2|CD166_HUMAN:Q13740|CD166_HUMAN
QQYLPLPTPKVIGID	15	P48723|HSP13_HUMAN
DHDAVLRFNGAPTAN	15	P15907|SIAT1_HUMAN
GEVLDILTRLPESVE	15	O75955-2|FLOT1_HUMAN:O75955|FLOT1_HUMAN
SLQFGYNTGVINAPQ	15	P11166|GTR1_HUMAN
EALYKWLLKKEGKDK	15	Q13772|NCOA4_HUMAN:Q13772-3|NCOA4_HUMAN:Q13772-4|NCOA4_HUMAN
LPVILDIIKGEMSRP	15	P07602|SAP_HUMAN:P07602-2|SAP_HUMAN:P07602-3|SAP_HUMAN
DPVTVEYITRYIASL	15	O14818-4|PSA7_HUMAN:O14818-2|PSA7_HUMAN:O14818|PSA7_HUMAN
RTESFDVVTKCVSFT	15	Q9NY35|CLDN1_HUMAN:Q9NY35-2|CLDN1_HUMAN
DKTYSYLNKLPVKSE	15	P61916-2|NPC2_HUMAN:P61916|NPC2_HUMAN
SMLRLQKRLASSVLR	15	P84098|RL19_HUMAN
DRHNFTIMTKYISKP	15	Q9Y376|CAB39_HUMAN
YPRISVNNVLPVFDN	15	P07339|CATD_HUMAN
AFLLLRNNSIQNRQL	15	O14662-2|STX16_HUMAN:O14662-4|STX16_HUMAN:O14662-5|STX16_HUMAN:O14662|STX16_HUMAN
VPGDIVSIGRSPQEN	15	Q9HD20|AT131_HUMAN:Q9HD20-2|AT131_HUMAN
LDRIAGQVAAANKKH	15	P39019|RS19_HUMAN
SPVLKENKAIPQSPR	15	Q16549|PCSK7_HUMAN
SHPRYYISANVTGFK	15	Q16739|CEGT_HUMAN
NGKLVINGNPITIFQ	15	P04406|G3P_HUMAN
PRAPIIAVTRNPQTA	15	P14618|KPYM_HUMAN:P14618-2|KPYM_HUMAN
CPLFFPLSKLQSPKH	15	Q13077-2|TRAF1_HUMAN:Q13077|TRAF1_HUMAN
IPSYVKNHGILSGRD	15	Q09328|MGT5A_HUMAN
LQPYSLVTTLNSDLK	15	P04114|APOB_HUMAN
KDVLFAIKEVGFRGG	15	O43405-2|COCH_HUMAN:O43405|COCH_HUMAN
ADRYVAIARALPAGP	15	P46092|CCR10_HUMAN
KSYMKFLKKILARDP	15	Q15154-2|PCM1_HUMAN:Q15154|PCM1_HUMAN
NFVIRCNLAPVVEFA	15	Q92187|SIA8D_HUMAN
AQTAFSANPANPAIL	15	O00560-3|SDCB1_HUMAN:O00560-2|SDCB1_HUMAN:O00560|SDCB1_HUMAN
GTLNMLGLAKRVGAR	15	Q8NBZ7-3|UXS1_HUMAN:Q8NBZ7|UXS1_HUMAN:Q8NBZ7-2|UXS1_HUMAN
YAAISQVDRLQSEPE	15	P09496-2|CLCA_HUMAN:P09496-4|CLCA_HUMAN:P09496-3|CLCA_HUMAN:P09496|CLCA_HUMAN
VFKGKYKELNKETSR	15	Q9H3S1-2|SEM4A_HUMAN:Q9H3S1|SEM4A_HUMAN
KPGVIFLTKRSRQVC	15	P10147|CCL3_HUMAN
KAAMALEKKLNQALL	15	P02792|FRIL_HUMAN
VEQAFQTIARNALKQ	15	P51149|RAB7A_HUMAN
TPQNFLAVLRGDAEA	15	Q99538-3|LGMN_HUMAN:Q99538-2|LGMN_HUMAN:Q99538|LGMN_HUMAN
LPTYDEAEKAKAAAM	15	Q9NV92|NFIP2_HUMAN
HFFINICHRVLQEGK	15	P11717|MPRI_HUMAN
SESDYIVMPNILVLG	15	Q8WTV0|SCRB1_HUMAN:Q8WTV0-4|SCRB1_HUMAN:Q8WTV0-5|SCRB1_HUMAN:Q8WTV0-2|SCRB1_HUMAN
SSQIRQNYSTDVEAA	15	P02792|FRIL_HUMAN
DVGEFRAVTELGRPD	15	P20039|2B1B_HUMAN:P01911|2B1F_HUMAN
GPRSYTIAVASLGKG	15	P06280|AGAL_HUMAN
LDLRFLSTFKPPAYE	15	Q96G27|WBP1_HUMAN
PVSYYVIEYKSKSQD	15	Q13332-6|PTPRS_HUMAN:Q13332-3|PTPRS_HUMAN:Q13332-4|PTPRS_HUMAN:Q13332-2|PTPRS_HUMAN:Q13332|PTPRS_HUMAN:Q13332-7|PTPRS_HUMAN:Q13332-5|PTPRS_HUMAN
HPRYYISANVTGFKC	15	Q16739|CEGT_HUMAN
KQEYLEVQRQLAIQR	15	O14964|HGS_HUMAN
TVISVNPSTKLQEGG	15	P19320-3|VCAM1_HUMAN:P19320|VCAM1_HUMAN:P19320-2|VCAM1_HUMAN
KAFGLVGKLAASGSI	15	Q96QD8-2|S38A2_HUMAN:Q96QD8|S38A2_HUMAN
ITQLLPVKRKLGFYE	15	P06280|AGAL_HUMAN
SPGDLEFEVVYKRLQ	15	P32927|IL3RB_HUMAN:P32927-2|IL3RB_HUMAN
DEQFYVDLGRKETVW	15	P01909|DQA1_HUMAN
GEITTLNHKLQDASA	15	Q10589-2|BST2_HUMAN:Q10589|BST2_HUMAN
NTVISVNPSTKLQEG	15	P19320-3|VCAM1_HUMAN:P19320|VCAM1_HUMAN:P19320-2|VCAM1_HUMAN
DPEHYLINVCKSLAP	15	P11717|MPRI_HUMAN
DGRFLLPETKIGSVK	15	Q8WVQ1-3|CANT1_HUMAN:Q8WVQ1|CANT1_HUMAN
LRSWTAVDTAAQISE	15	P13747|HLAE_HUMAN
SAEILRLEKAVQEER	15	Q9P1Z2-3|CACO1_HUMAN:Q9P1Z2|CACO1_HUMAN:Q9P1Z2-2|CACO1_HUMAN
DLNQYRADIKEMGLS	15	P02786|TFR1_HUMAN
HSVKYFWNDTIHNFD	15	Q9H7F0|AT133_HUMAN
REVYRHFGKAPGTPH	15	Q07020-2|RL18_HUMAN:Q07020|RL18_HUMAN
LRSWTAADTAAQITQ	15	P30508|1C12_HUMAN:P30505|1C08_HUMAN:P30479|1B41_HUMAN
STQTLYVNVAPRDTT	15	P19320-3|VCAM1_HUMAN:P19320|VCAM1_HUMAN:P19320-2|VCAM1_HUMAN
QTKEFQVLKSLGKLA	15	P15907|SIAT1_HUMAN
EAHFVPLVKRLAGGD	15	P30153|2AAA_HUMAN
DSRSFFWNVAPGAES	15	Q92542-2|NICA_HUMAN:Q92542|NICA_HUMAN
VGVIKAVDKKAAGAG	15	P68104-2|EF1A1_HUMAN:P68104|EF1A1_HUMAN:Q5VTE0|EF1A3_HUMAN
RYFYTAVSRPGRGEP	15	P30508|1C12_HUMAN:P30505|1C08_HUMAN:Q95604|1C17_HUMAN
DVLLTYLPKNYAKSE	15	Q8TB96|TIP_HUMAN
TTIFSPEGRLYQVEY	15	P25789|PSA4_HUMAN
RQQNYHSMESILQHL	15	Q8TAA9-2|VANG1_HUMAN:Q8TAA9|VANG1_HUMAN
DNDLISLPKEIGELT	15	Q15404-2|RSU1_HUMAN:Q15404|RSU1_HUMAN
LGGNYLLNIGPTKDG	15	P04066|FUCO_HUMAN
QGRLDKLTVTSQNLQ	15	P04233-2|HG2A_HUMAN
IGIIVANVPEGLLAT	15	P05023-3|AT1A1_HUMAN:P05023-4|AT1A1_HUMAN:P05023|AT1A1_HUMAN:P54707|AT12A_HUMAN:P54707-2|AT12A_HUMAN
KLHEIYIQAKDKGAN	15	Q9UN70-2|PCDGK_HUMAN:Q9UN70|PCDGK_HUMAN
EEDEYKAFYKSFSKE	15	P14625|ENPL_HUMAN
LPGFYRKTKLVGFQD	15	Q9NS68-2|TNR19_HUMAN:Q9NS68|TNR19_HUMAN
GPFSFSVIDKPPGMA	15	Q14126|DSG2_HUMAN
KAPQYHEIGRSIATL	15	Q9Y6M7|S4A7_HUMAN:Q9Y6M7-12|S4A7_HUMAN:Q9Y6M7-8|S4A7_HUMAN:Q9Y6M7-7|S4A7_HUMAN:Q9Y6M7-2|S4A7_HUMAN:Q9Y6M7-4|S4A7_HUMAN:Q9Y6M7-3|S4A7_HUMAN:Q9Y6M7-9|S4A7_HUMAN:Q9Y6M7-6|S4A7_HUMAN:Q9Y6M7-13|S4A7_HUMAN:Q9Y6M7-10|S4A7_HUMAN:Q9Y6M7-11|S4A7_HUMAN:Q9Y6M7-14|S4A7_HUMAN:Q9Y6M7-5|S4A7_HUMAN
GGYVAYSKAATVTGK	15	P02786|TFR1_HUMAN
SATWLALSRIAGLCN	15	P05023-3|AT1A1_HUMAN:P05023-4|AT1A1_HUMAN:P05023|AT1A1_HUMAN
APSDLYQIILKALER	15	P07384|CAN1_HUMAN
VMGFSTLAQLKQRNT	15	P40259|CD79B_HUMAN:P40259-3|CD79B_HUMAN
INTFVPSGKIMQVVD	15	Q13510|ASAH1_HUMAN:Q13510-2|ASAH1_HUMAN
SDESYTLLVKEPVAV	15	P07686|HEXB_HUMAN
GKNIKIISKIENHEG	15	P14618|KPYM_HUMAN:P14618-2|KPYM_HUMAN
IPELNKVARAAAEVA	15	P02786|TFR1_HUMAN
KPPSYNVATTLPSYD	15	Q9BT67|NFIP1_HUMAN
VPAEFAWTIKLTGVK	15	P04066|FUCO_HUMAN
VPYFEAIQKGTGARP	15	P49588|SYAC_HUMAN:P49588-2|SYAC_HUMAN
KEILDAFDKMCSKLP	15	P07602|SAP_HUMAN:P07602-2|SAP_HUMAN:P07602-3|SAP_HUMAN
IIRYIIGIGKHFQTK	15	P20701-3|ITAL_HUMAN:P20701|ITAL_HUMAN:P20701-2|ITAL_HUMAN
KQLFDQVVKTIGLRE	15	P26038|MOES_HUMAN
GRLDKLTVTSQNLQL	15	P04233-2|HG2A_HUMAN
IRGQILSKLRLASPP	15	P01137|TGFB1_HUMAN
DTLYTMLIKWVNKTG	15	O14763-2|TR10B_HUMAN:O14763|TR10B_HUMAN
SSGIWSNPSPICQKL	15	P14151|LYAM1_HUMAN:P14151-2|LYAM1_HUMAN
RDILLEKKKVAQDQL	15	P33908-2|MA1A1_HUMAN:P33908|MA1A1_HUMAN
DKANLEIMTKRSNYT	15	P01903|DRA_HUMAN
DKTSATWLALSRIAG	15	P05023-3|AT1A1_HUMAN:P05023-4|AT1A1_HUMAN:P05023|AT1A1_HUMAN
ESFTRGSDSLIKGKK	15	Q99623|PHB2_HUMAN:Q99623-2|PHB2_HUMAN
IERPTYTNLNRLISQ	15	P68366-2|TBA4A_HUMAN:P68366|TBA4A_HUMAN:Q9BQE3|TBA1C_HUMAN:P68363|TBA1B_HUMAN:Q9NY65-2|TBA8_HUMAN:Q9NY65|TBA8_HUMAN:Q9H853|TBA4B_HUMAN
EGQRLVALKKFVAVL	15	O00391-2|QSOX1_HUMAN:O00391|QSOX1_HUMAN
GIGYGYLHRIPTRPF	15	Q9H8Y8-2|GORS2_HUMAN:Q9H8Y8|GORS2_HUMAN:Q9H8Y8-3|GORS2_HUMAN
RKETVWCLPVLRQFR	15	P01909|DQA1_HUMAN
YDHNFVKAINAIQKS	15	P53634|CATC_HUMAN
TQTLYVNVAPRDTTV	15	P19320-3|VCAM1_HUMAN:P19320|VCAM1_HUMAN:P19320-2|VCAM1_HUMAN
VKSALRAAIKINSRK	15	Q96RQ9|OXLA_HUMAN:Q96RQ9-2|OXLA_HUMAN
SYYWIGIRKIGGIWT	15	P14151|LYAM1_HUMAN:P14151-2|LYAM1_HUMAN
APFMANIPLLLYPQD	15	P07602|SAP_HUMAN:P07602-2|SAP_HUMAN:P07602-3|SAP_HUMAN
HRARVLLISKLSCVG	15	P32248|CCR7_HUMAN
KEGKIEIFRHILQRE	15	Q9Y5S1|TRPV2_HUMAN
KKQEYLEVQRQLAIQ	15	O14964|HGS_HUMAN
NPQNTIYDAKRFIGK	15	P48723|HSP13_HUMAN
SGSIQVLKHMSGRVG	15	O60499-2|STX10_HUMAN:O60499|STX10_HUMAN
LPEDLYHLIKKAVAV	15	P62277|RS13_HUMAN
GPGLFSYIRHWDQNE	15	P08195-4|4F2_HUMAN:P08195|4F2_HUMAN:P08195-2|4F2_HUMAN:P08195-3|4F2_HUMAN
IKSYFLIVRKNIQDS	15	O00429-4|DNM1L_HUMAN:O00429-5|DNM1L_HUMAN:O00429-3|DNM1L_HUMAN:O00429-2|DNM1L_HUMAN:O00429|DNM1L_HUMAN:O00429-8|DNM1L_HUMAN:O00429-6|DNM1L_HUMAN:O00429-7|DNM1L_HUMAN
VTRVFKLLQNQIQQQ	15	Q9UIQ6-3|LCAP_HUMAN:Q9UIQ6-2|LCAP_HUMAN:Q9UIQ6|LCAP_HUMAN
GRLIFDNLKKSIAYT	15	P05023-3|AT1A1_HUMAN:P05023-4|AT1A1_HUMAN:P05023|AT1A1_HUMAN
TPNELVQLNKLFSRA	15	Q8N573-5|OXR1_HUMAN:Q8N573-8|OXR1_HUMAN:Q8N573|OXR1_HUMAN:Q8N573-2|OXR1_HUMAN:Q8N573-3|OXR1_HUMAN
DVTEIDILVKNRGVL	15	Q9NU53|GINM1_HUMAN
QPPATYSLVNKVKNK	15	Q6UWF3-3|SCIMP_HUMAN:Q6UWF3|SCIMP_HUMAN
ILPLLQIDRDSGNPQ	15	Q9Y5S1|TRPV2_HUMAN
RPRAPIIAVTRNPQT	15	P14618|KPYM_HUMAN:P14618-2|KPYM_HUMAN
TDKELIATVRRPAEA	15	Q14254|FLOT2_HUMAN
IPQLVANVTNPNSTE	15	Q14974|IMB1_HUMAN
EPIPFYCIPTRYHKL	15	Q9BXR5|TLR10_HUMAN
AVLRFNGAPTANFQQ	15	P15907|SIAT1_HUMAN
YAAFVQTHRPTGEFM	15	P20036|DPA1_HUMAN
KGNFVSPVKNQGACG	15	P09668|CATH_HUMAN
NQLLVADVKRLGKQN	15	O75558|STX11_HUMAN
YPTIKILKKGQAVDY	15	P13667|PDIA4_HUMAN
KRKWEAVHAAEQRRV	15	P30443|1A01_HUMAN:P30455|1A36_HUMAN
SAAFERLVKENSRLK	15	Q15025-7|TNIP1_HUMAN:Q15025-8|TNIP1_HUMAN:Q15025-5|TNIP1_HUMAN:Q15025-6|TNIP1_HUMAN:Q15025-4|TNIP1_HUMAN:Q15025-2|TNIP1_HUMAN:Q15025|TNIP1_HUMAN
NVLRIINEPTAAAIA	15	P11142-2|HSP7C_HUMAN:P11142|HSP7C_HUMAN
SDSFLAEHKLLGNIK	15	Q00688|FKBP3_HUMAN
GDFFRATSRLTTDFG	15	P02786|TFR1_HUMAN
SPVSFIATYRLGMAA	15	Q14213|IL27B_HUMAN
TVTLNNNSAPANRAN	15	Q9ULH0-2|KDIS_HUMAN:Q9ULH0-4|KDIS_HUMAN:Q9ULH0|KDIS_HUMAN
LPQLVGVSTPLQGGS	15	P15291-2|B4GT1_HUMAN:P15291|B4GT1_HUMAN
FPPSSEELQANKATL	15	P0CG05|LAC2_HUMAN:B9A064|IGLL5_HUMAN:P0CG06|LAC3_HUMAN:P0CG04|LAC1_HUMAN:P15814|IGLL1_HUMAN
TGAYQYTIRAHGGSG	15	Q8TEM1|PO210_HUMAN
KKYPLHAIRRYLSTL	15	P98194-8|AT2C1_HUMAN:P98194-7|AT2C1_HUMAN
SNRVVDLMAHMASKE	15	P04406|G3P_HUMAN
NPEYSPDPSIYAYDN	15	P27797|CALR_HUMAN
LFFFVNNVIPPTSAT	15	O95166|GBRAP_HUMAN
AAAFAGLSREEALRL	15	Q96RQ9|OXLA_HUMAN:Q96RQ9-2|OXLA_HUMAN
DPKRKIIGVFKPKSE	15	Q8TCG2|P4K2B_HUMAN
LLALAALARGLQLSA	15	Q8NE01-2|CNNM3_HUMAN:Q8NE01-3|CNNM3_HUMAN:Q8NE01|CNNM3_HUMAN
KIKGVISIPRLQAEA	15	P04114|APOB_HUMAN
PHRGRQTLGSLRGLA	15	P15907|SIAT1_HUMAN
DLHSYVVMNHGRSYT	15	P14543-2|NID1_HUMAN:P14543|NID1_HUMAN
ELVTLTCLARGFSPK	15	P01876|IGHA1_HUMAN
KESYDYLKTLAGDVH	15	Q9UBQ0|VPS29_HUMAN
VLPHLLEVDRKTGAV	15	Q5JS37-2|NHLC3_HUMAN:Q5JS37|NHLC3_HUMAN
GGIYGVLNRKRGHVF	15	P13639|EF2_HUMAN
GAGLVQINKSNGKET	15	P20645|MPRD_HUMAN
AAVIEAMGKAEAERM	15	Q14254|FLOT2_HUMAN
ALTFLYLPRPPADPA	15	Q9BXP2|S12A9_HUMAN
VGQFYFLIRKRIHLR	15	O95166|GBRAP_HUMAN
TSHWRLSHKGQQFGP	15	Q14596-2|NBR1_HUMAN:Q14596|NBR1_HUMAN
DLRSWTAVDTAAQIS	15	P13747|HLAE_HUMAN
ARFLTSMRRLSSIKR	15	O75558|STX11_HUMAN
SGAGLVQINKSNGKE	15	P20645|MPRD_HUMAN
ADKVVEEIRRRGGKA	15	P51659-3|DHB4_HUMAN:P51659-2|DHB4_HUMAN
EEEIRANVAVVSGAP	15	O00560-3|SDCB1_HUMAN:O00560-2|SDCB1_HUMAN:O00560|SDCB1_HUMAN
ELVDYFLNVATAQGR	15	O00754-2|MA2B1_HUMAN:O00754|MA2B1_HUMAN
GVFTTMEKAGAHLQG	15	P04406|G3P_HUMAN
TPLLMQALPMGALPQ	15	P04233-2|HG2A_HUMAN
VGGIYGVLNRKRGHV	15	P13639|EF2_HUMAN
IPVFGIVPAIIQTPS	15	Q13443-2|ADAM9_HUMAN:Q13443|ADAM9_HUMAN
ASVFVKLQKPNAAIR	15	P50502|F10A1_HUMAN
NTDAYLSLQELQGQD	15	P14784|IL2RB_HUMAN
GFYLLGEKKLQCRSD	15	P20023-2|CR2_HUMAN:P20023|CR2_HUMAN:P20023-3|CR2_HUMAN:P20023-4|CR2_HUMAN
RDQHFVKIQVKDSAQ	15	P02786|TFR1_HUMAN
GTSWTYNPAAVSKVA	15	Q86YT6|MIB1_HUMAN
EEIEIEVVQRKKQIA	15	Q14254|FLOT2_HUMAN
SDMTFICVARNPVSR	15	Q9NQ25|SLAF7_HUMAN:Q9NQ25-5|SLAF7_HUMAN:Q9NQ25-3|SLAF7_HUMAN
RLIFDNLKKSIAYTL	15	P05023-3|AT1A1_HUMAN:P05023-4|AT1A1_HUMAN:P05023|AT1A1_HUMAN
IFHAISPIPHFIAKR	15	O15243|OBRG_HUMAN
KPRRIILLVKAGQAV	15	P52209-2|6PGD_HUMAN
VLKTLQELKKLTISE	15	P04114|APOB_HUMAN
LVTLTCLARGFSPKD	15	P01876|IGHA1_HUMAN
SIVWTFNTTPLVTIQ	15	Q9NQ25|SLAF7_HUMAN:Q9NQ25-5|SLAF7_HUMAN:Q9NQ25-3|SLAF7_HUMAN
DDTVTYSALHKRQVG	15	P20273-5|CD22_HUMAN:P20273|CD22_HUMAN:P20273-3|CD22_HUMAN
NPVLQLNPALPGVFG	15	Q93050|VPP1_HUMAN
VAPFMANIPLLLYPQ	15	P07602|SAP_HUMAN:P07602-2|SAP_HUMAN:P07602-3|SAP_HUMAN
ILKDLVEMCRGVQHP	15	Q96QK1|VPS35_HUMAN
GQPVFESKLRAQSVT	15	Q96F15|GIMA5_HUMAN:Q96F15-2|GIMA5_HUMAN
SAKDVLFAIKEVGFR	15	O43405-2|COCH_HUMAN:O43405|COCH_HUMAN
GVFQILIRNRATDLD	15	P46531|NOTC1_HUMAN
LSYFTFIGRVAGLAV	15	Q96PU5-9|NED4L_HUMAN:Q96PU5-4|NED4L_HUMAN:Q96PU5-3|NED4L_HUMAN:Q96PU5-2|NED4L_HUMAN:Q96PU5-6|NED4L_HUMAN:Q96PU5-5|NED4L_HUMAN:Q96PU5-7|NED4L_HUMAN:Q96PU5|NED4L_HUMAN
VLKEAVANKGPVSVG	15	P25774-2|CATS_HUMAN:P25774|CATS_HUMAN
GPVLILGRSMQPGSD	15	P19021-6|AMD_HUMAN:P19021|AMD_HUMAN:P19021-5|AMD_HUMAN:P19021-4|AMD_HUMAN:P19021-3|AMD_HUMAN
RTPKIQVYSRHPAEN	15	P61769|B2MG_HUMAN
RYFHTAMSRPGRGEP	15	P30479|1B41_HUMAN
IGAIQVLPKLSSSII	15	Q13303-4|KCAB2_HUMAN:Q13303-2|KCAB2_HUMAN:Q13303|KCAB2_HUMAN:Q13303-3|KCAB2_HUMAN
GRYPFKVLNKNGMVE	15	P48723|HSP13_HUMAN
LCSLHSIGKIGGAQN	15	P14174|MIF_HUMAN
RGQILSKLRLASPPS	15	P01137|TGFB1_HUMAN
ETEYKDKIPLLQQPK	15	P19021-6|AMD_HUMAN:P19021|AMD_HUMAN:P19021-5|AMD_HUMAN:P19021-4|AMD_HUMAN:P19021-3|AMD_HUMAN
TSATWLALSRIAGLC	15	P05023-3|AT1A1_HUMAN:P05023-4|AT1A1_HUMAN:P05023|AT1A1_HUMAN
KTTLVIMERLQQVLQ	15	Q14974|IMB1_HUMAN
GVMTVLIKRNTTIPT	15	P11142-2|HSP7C_HUMAN:P11142|HSP7C_HUMAN
ARNFERNKAIKVIIA	15	P32248|CCR7_HUMAN
LVKYLQMARKKARES	15	Q00610-2|CLH1_HUMAN:Q00610|CLH1_HUMAN
SEKELALVKRLKPLF	15	P20645|MPRD_HUMAN
APGSYLISIKYGGPY	15	P21333|FLNA_HUMAN:P21333-2|FLNA_HUMAN
EHIHFIGKIQGSDAG	15	P49961-4|ENTP1_HUMAN:P49961-5|ENTP1_HUMAN:P49961|ENTP1_HUMAN:P49961-2|ENTP1_HUMAN:P49961-6|ENTP1_HUMAN
GKLQYELQYRNRGDP	15	Q9HBE5|IL21R_HUMAN
EAAVIEAMGKAEAER	15	Q14254|FLOT2_HUMAN
DPAIDVCKKLLGKYP	15	Q16739|CEGT_HUMAN
GVNYASITRNQHIPQ	15	Q9UBR2|CATZ_HUMAN
GDTFSCMVGHEALPL	15	P01876|IGHA1_HUMAN
RKHDLNPLIKLSGAY	15	P11717|MPRI_HUMAN
DTYTCVVEHIGAPEP	15	P28068|DMB_HUMAN
GDTPLHIAIRGRSRK	15	Q9ULH0-2|KDIS_HUMAN:Q9ULH0-4|KDIS_HUMAN:Q9ULH0|KDIS_HUMAN
ASAAFERLVKENSRL	15	Q15025-7|TNIP1_HUMAN:Q15025-8|TNIP1_HUMAN:Q15025-5|TNIP1_HUMAN:Q15025-6|TNIP1_HUMAN:Q15025-4|TNIP1_HUMAN:Q15025-2|TNIP1_HUMAN:Q15025|TNIP1_HUMAN
KAVLQNLKRILAKVQ	15	Q9H3S7|PTN23_HUMAN
DVYKLIRKSASSREL	15	P53794|SC5A3_HUMAN
TPLHIAIRGRSRKLA	15	Q9ULH0-2|KDIS_HUMAN:Q9ULH0-4|KDIS_HUMAN:Q9ULH0|KDIS_HUMAN
SLPTYDEAEKAKAAA	15	Q9NV92|NFIP2_HUMAN
GDEQFYVDLGRKETV	15	P01909|DQA1_HUMAN
KQHLFVKEVKIDGQF	15	P04114|APOB_HUMAN
RQVLIYLARELAAGY	15	O75976|CBPD_HUMAN
LATLETLTKHYGAEI	15	P23458|JAK1_HUMAN
KHDLNPLIKLSGAYL	15	P11717|MPRI_HUMAN
LAEFQSIPRVFSKFP	15	P08575-2|PTPRC_HUMAN:P08575|PTPRC_HUMAN
VNGFGRIGRLVTRAA	15	P04406|G3P_HUMAN
TDAYLSLQELQGQDP	15	P14784|IL2RB_HUMAN
RPTYTNLNRLISQIV	15	P68366-2|TBA4A_HUMAN:P68366|TBA4A_HUMAN:Q9BQE3|TBA1C_HUMAN:P68363|TBA1B_HUMAN:Q9NY65-2|TBA8_HUMAN:Q9NY65|TBA8_HUMAN:Q9H853|TBA4B_HUMAN
DSVFRCLPKSIQILD	15	Q9BXR5|TLR10_HUMAN
SGRLYWVDSKLHSIS	15	P01130-2|LDLR_HUMAN:P01130-3|LDLR_HUMAN:P01130-6|LDLR_HUMAN:P01130-4|LDLR_HUMAN:P01130-5|LDLR_HUMAN:P01130|LDLR_HUMAN
LPGLFSYAQHIASID	15	Q9Y6C9|MTCH2_HUMAN
TNTGYVIIKKPLDFE	15	Q12864|CAD17_HUMAN
KPNKFTVETRGAGTG	15	P21333|FLNA_HUMAN:P21333-2|FLNA_HUMAN
VDLLKLNVAPLAVFQ	15	Q6P582|MZT2A_HUMAN
TREKKFLDDIKKLQE	15	Q9C0C9|UBE2O_HUMAN
VGFIFKNGKITSIVK	15	O00560-3|SDCB1_HUMAN:O00560-2|SDCB1_HUMAN:O00560|SDCB1_HUMAN
MGDHLTNLHRLGGPE	15	P02792|FRIL_HUMAN
SSLYDILARGASVNL	15	P16278-2|BGAL_HUMAN:P16278-3|BGAL_HUMAN:P16278|BGAL_HUMAN
IMEIQPFRRAAAIQT	15	O75326-2|SEM7A_HUMAN:O75326|SEM7A_HUMAN
IVWTFNTTPLVTIQP	15	Q9NQ25|SLAF7_HUMAN:Q9NQ25-5|SLAF7_HUMAN:Q9NQ25-3|SLAF7_HUMAN
ITIFSPEGRLYQVEY	15	P60900|PSA6_HUMAN
DGLISLQVKQKGADF	15	P14618|KPYM_HUMAN:P14618-2|KPYM_HUMAN
VVHSFSHNVGPGDKY	15	Q969H8|MYDGF_HUMAN
MIAGQVLDINLAAEP	15	P07910-4|HNRPC_HUMAN:P07910-2|HNRPC_HUMAN:P07910|HNRPC_HUMAN
KFKIKITSELVSNGV	15	Q14141-2|SEPT6_HUMAN:Q14141-4|SEPT6_HUMAN:Q14141|SEPT6_HUMAN:Q14141-3|SEPT6_HUMAN
KKDVLVPCLKAGHVG	15	Q14596-2|NBR1_HUMAN:Q14596|NBR1_HUMAN
LDELSLLGRASQLET	15	Q96RV3-4|PCX1_HUMAN:Q96RV3-3|PCX1_HUMAN:Q96RV3|PCX1_HUMAN
TAIFFYCDRGTQRPV	15	P11717|MPRI_HUMAN
SPTMAYLLNRAGLSH	15	Q16706|MA2A1_HUMAN
SEELQANKATLVCLM	15	P15814|IGLL1_HUMAN
IWIGPKNALAFARPK	15	Q9HBG7-3|LY9_HUMAN:Q9HBG7-2|LY9_HUMAN:Q9HBG7|LY9_HUMAN:Q9HBG7-4|LY9_HUMAN
EAIFSANRLTGSDVN	15	P01130-2|LDLR_HUMAN:P01130-3|LDLR_HUMAN:P01130-6|LDLR_HUMAN:P01130-4|LDLR_HUMAN:P01130-5|LDLR_HUMAN:P01130|LDLR_HUMAN
QINWTVLYRRKHKKG	15	P83731|RL24_HUMAN
KKAAKSAAKAVKPKA	15	P16403|H12_HUMAN
HPPELLFSASLPALG	15	O00754-2|MA2B1_HUMAN:O00754|MA2B1_HUMAN
PEDLYHLIKKAVAVR	15	P62277|RS13_HUMAN
PSSEELQANKATLVC	15	P0CG05|LAC2_HUMAN:B9A064|IGLL5_HUMAN:P0CG06|LAC3_HUMAN:P0CG04|LAC1_HUMAN:P15814|IGLL1_HUMAN
PGSLLSLFRRLSDQR	15	P08195-4|4F2_HUMAN:P08195|4F2_HUMAN:P08195-2|4F2_HUMAN:P08195-3|4F2_HUMAN
SRHLACLPREPGLCT	15	P01033|TIMP1_HUMAN
APAPDEPEGGDGAAP	15	P16150|LEUK_HUMAN
HPDTFSHLSRLEGLV	15	Q9NR96-2|TLR9_HUMAN:Q9NR96-5|TLR9_HUMAN:Q9NR96|TLR9_HUMAN:Q9NR96-3|TLR9_HUMAN:Q9NR96-4|TLR9_HUMAN
KDTYIENEKLISGKR	15	P04843|RPN1_HUMAN
SSVLYLLSRLPQIRT	15	Q6ZP29|LAAT1_HUMAN
DSDFLALMTGKMNPQ	15	P22307-6|NLTP_HUMAN:P22307-2|NLTP_HUMAN:P22307-4|NLTP_HUMAN:P22307-7|NLTP_HUMAN:P22307-8|NLTP_HUMAN:P22307|NLTP_HUMAN
AQFMWIIRKRIQLPS	15	P60520|GBRL2_HUMAN
EGEITTLNHKLQDAS	15	Q10589-2|BST2_HUMAN:Q10589|BST2_HUMAN
RPPKLAFMSRGVGDK	15	Q9NQC7-2|CYLD_HUMAN:Q9NQC7|CYLD_HUMAN
RDSFKAFAKALGVMD	15	P26572|MGAT1_HUMAN
KAAKPKVVKPKKAAP	15	P16403|H12_HUMAN
KDKTYSYLNKLPVK	14	P61916-2|NPC2_HUMAN:P61916|NPC2_HUMAN
TESFDVVTKCVSFT	14	Q9NY35|CLDN1_HUMAN:Q9NY35-2|CLDN1_HUMAN
IQHFQAMVKALEKE	14	Q06481|APLP2_HUMAN:Q06481-3|APLP2_HUMAN:Q06481-6|APLP2_HUMAN
NPGGYVAYSKAATV	14	P02786|TFR1_HUMAN
SPEFVAVQPGKSVQ	14	Q14773-2|ICAM4_HUMAN:Q14773|ICAM4_HUMAN:Q14773-3|ICAM4_HUMAN
GGYVAYSKAATVTG	14	P02786|TFR1_HUMAN
QPVFESKLRAQSVT	14	Q96F15|GIMA5_HUMAN:Q96F15-2|GIMA5_HUMAN
QKAYNLNRTPSTVT	14	Q9ULH0-2|KDIS_HUMAN:Q9ULH0-4|KDIS_HUMAN:Q9ULH0|KDIS_HUMAN
DKTYSYLNKLPVKS	14	P61916-2|NPC2_HUMAN:P61916|NPC2_HUMAN
ERPTYTNLNRLISQ	14	P68366-2|TBA4A_HUMAN:P68366|TBA4A_HUMAN:Q9BQE3|TBA1C_HUMAN:P68363|TBA1B_HUMAN:Q9NY65-2|TBA8_HUMAN:Q9NY65|TBA8_HUMAN:Q9H853|TBA4B_HUMAN
KQLFDQVVKTIGLR	14	P26038|MOES_HUMAN
VPVFTVEVKNYGVK	14	P15260|INGR1_HUMAN
LDRYFYNQEEYVRF	14	P20039|2B1B_HUMAN:Q30134|2B18_HUMAN
GDHLTNLHRLGGPE	14	P02792|FRIL_HUMAN
ALDFFGNGPPVNYK	14	P13284|GILT_HUMAN
RDSFKAFAKALGVM	14	P26572|MGAT1_HUMAN
AVLRFNGAPTANFQ	14	P15907|SIAT1_HUMAN
MPPVIVETARSHQR	14	Q9BTU6|P4K2A_HUMAN
FLDRYFYNQEEYVR	14	P20039|2B1B_HUMAN:Q30134|2B18_HUMAN
GPHFNPLSRKHGGP	14	P00441|SODC_HUMAN
TTIFSPEGRLYQVE	14	P25789|PSA4_HUMAN
LNVLRIINEPTAAA	14	P11142-2|HSP7C_HUMAN:P11142|HSP7C_HUMAN
KAFGLVGKLAASGS	14	Q96QD8-2|S38A2_HUMAN:Q96QD8|S38A2_HUMAN
ENEEFVEVGRLGPS	14	P10644-2|KAP0_HUMAN:P10644|KAP0_HUMAN
SEELQANKATLVCL	14	P0CG05|LAC2_HUMAN:B9A064|IGLL5_HUMAN:P0CG06|LAC3_HUMAN:P0CG04|LAC1_HUMAN:P15814|IGLL1_HUMAN
DDEVFKYLAKAYAS	14	O75976|CBPD_HUMAN
TGVFTTMEKAGAHL	14	P04406|G3P_HUMAN
RPTYTNLNRLISQI	14	P68366-2|TBA4A_HUMAN:P68366|TBA4A_HUMAN:Q9BQE3|TBA1C_HUMAN:P68363|TBA1B_HUMAN:Q9NY65-2|TBA8_HUMAN:Q9NY65|TBA8_HUMAN:Q9H853|TBA4B_HUMAN
APQYHEIGRSIATL	14	Q9Y6M7|S4A7_HUMAN:Q9Y6M7-12|S4A7_HUMAN:Q9Y6M7-8|S4A7_HUMAN:Q9Y6M7-7|S4A7_HUMAN:Q9Y6M7-2|S4A7_HUMAN:Q9Y6M7-4|S4A7_HUMAN:Q9Y6M7-3|S4A7_HUMAN:Q9Y6M7-9|S4A7_HUMAN:Q9Y6M7-6|S4A7_HUMAN:Q9Y6M7-13|S4A7_HUMAN:Q9Y6M7-10|S4A7_HUMAN:Q9Y6M7-11|S4A7_HUMAN:Q9Y6M7-14|S4A7_HUMAN:Q9Y6M7-5|S4A7_HUMAN
DRYFYNQEEYVRFD	14	P20039|2B1B_HUMAN:Q30134|2B18_HUMAN
DEQFYVDLGRKETV	14	P01909|DQA1_HUMAN
DAVLRFNGAPTANF	14	P15907|SIAT1_HUMAN
LQPYSLVTTLNSDL	14	P04114|APOB_HUMAN
TPTFYGAIKNLGTN	14	Q8NCL4|GALT6_HUMAN
ERGLKITYKYTGKG	14	Q14126|DSG2_HUMAN
SDMTFICVARNPVS	14	Q9NQ25|SLAF7_HUMAN:Q9NQ25-5|SLAF7_HUMAN:Q9NQ25-3|SLAF7_HUMAN
KAVIVLNEGIKVQT	14	O75976|CBPD_HUMAN
GPGLFSYIRHWDQN	14	P08195-4|4F2_HUMAN:P08195|4F2_HUMAN:P08195-2|4F2_HUMAN:P08195-3|4F2_HUMAN
GQFYFLIRKRIHLR	14	O95166|GBRAP_HUMAN
KRIYIPLPEPHARA	14	O75351|VPS4B_HUMAN
HPRYYISANVTGFK	14	Q16739|CEGT_HUMAN
VPGFSAAEKPTAQG	14	Q9NW97|TMM51_HUMAN
AEAFEAIPRALAEN	14	P50990-2|TCPQ_HUMAN:P50990|TCPQ_HUMAN
IGIIVANVPEGLLA	14	P05023-3|AT1A1_HUMAN:P05023-4|AT1A1_HUMAN:P05023|AT1A1_HUMAN:P54707|AT12A_HUMAN:P54707-2|AT12A_HUMAN
HFFINICHRVLQEG	14	P11717|MPRI_HUMAN
LVLFLINTKDLQVQ	14	Q9NPR9|GP108_HUMAN
EREAILAIHKEAQR	14	O43707-3|ACTN4_HUMAN:O43707-2|ACTN4_HUMAN:O43707|ACTN4_HUMAN
GVFTTMEKAGAHLQ	14	P04406|G3P_HUMAN
APTIVKVFKQPSKP	14	Q13740-2|CD166_HUMAN:Q13740|CD166_HUMAN
STGVFTTMEKAGAH	14	P04406|G3P_HUMAN
DFFGNGPPVNYKTG	14	P13284|GILT_HUMAN
VEVYRAVTPLGPPD	14	P01920|DQB1_HUMAN
NLKFVMLHNLEHSM	14	P25774-2|CATS_HUMAN:P25774|CATS_HUMAN
MREFEVLKKLNHKN	14	Q9UHD2|TBK1_HUMAN
AAVIEAMGKAEAER	14	Q14254|FLOT2_HUMAN
NILYSMMKKHEEFR	14	Q09328|MGT5A_HUMAN
YDSFKLQTKEFQVL	14	P15907|SIAT1_HUMAN
SASYKADTVAKVQG	14	P04114|APOB_HUMAN
LPTYDEAEKAKAAA	14	Q9NV92|NFIP2_HUMAN
DYGNFLANEASPLT	14	P61421|VA0D1_HUMAN
SPLLYTLIEKTMQN	14	P02786|TFR1_HUMAN
KAAMALEKKLNQAL	14	P02792|FRIL_HUMAN
DHHWHLWKKTYGKQ	14	P25774-2|CATS_HUMAN:P25774|CATS_HUMAN
SSQIRQNYSTDVEA	14	P02792|FRIL_HUMAN
LVTLTCLARGFSPK	14	P01876|IGHA1_HUMAN
LDKLTVTSQNLQLE	14	P04233-2|HG2A_HUMAN
CPLFFPLSKLQSPK	14	Q13077-2|TRAF1_HUMAN:Q13077|TRAF1_HUMAN
LDFFGNGPPVNYKT	14	P13284|GILT_HUMAN
LCSLHSIGKIGGAQ	14	P14174|MIF_HUMAN
FPYLIAGKYAQDFG	14	P53634|CATC_HUMAN
QAPLEIVSKLLSEN	14	Q8IY22-3|CMIP_HUMAN:Q8IY22-2|CMIP_HUMAN:Q8IY22|CMIP_HUMAN
KGLIKLVSKHRAQV	14	P62851|RS25_HUMAN
DPAFYMLKGKLQYE	14	Q9HBE5|IL21R_HUMAN
EVTFLEASRFAQEN	14	P61018|RAB4B_HUMAN:P61018-2|RAB4B_HUMAN
DPSFVCLKIGACPS	14	P07602|SAP_HUMAN:P07602-2|SAP_HUMAN:P07602-3|SAP_HUMAN
QPYSLVTTLNSDLK	14	P04114|APOB_HUMAN
ITIFSPEGRLYQVE	14	P60900|PSA6_HUMAN
GIGYGYLHRIPTRP	14	Q9H8Y8-2|GORS2_HUMAN:Q9H8Y8|GORS2_HUMAN:Q9H8Y8-3|GORS2_HUMAN
KGNFVSPVKNQGAC	14	P09668|CATH_HUMAN
DVEVYRAVTPLGPP	14	P01920|DQB1_HUMAN
VGMFVALTKLGQPD	14	P13765|DOB_HUMAN
TPKIQVYSRHPAEN	14	P61769|B2MG_HUMAN
SGGGVIRGPAGNND	14	Q07955-3|SRSF1_HUMAN:Q07955|SRSF1_HUMAN:Q07955-2|SRSF1_HUMAN
RQVLIYLARELAAG	14	O75976|CBPD_HUMAN
EALYKWLLKKEGKD	14	Q13772|NCOA4_HUMAN:Q13772-3|NCOA4_HUMAN:Q13772-4|NCOA4_HUMAN
YKAFGLVGKLAASG	14	Q96QD8-2|S38A2_HUMAN:Q96QD8|S38A2_HUMAN
VVALHALSRYGAAT	14	P20742|PZP_HUMAN:P20742-2|PZP_HUMAN
VVHSFSHNVGPGDK	14	Q969H8|MYDGF_HUMAN
NFVIRCNLAPVVEF	14	Q92187|SIA8D_HUMAN
KSIFVLSPNFVQNE	14	Q9BXR5|TLR10_HUMAN
LRSWTAADTAAQIT	14	P30508|1C12_HUMAN:P30505|1C08_HUMAN:P30479|1B41_HUMAN
DEVFKYLAKAYASN	14	O75976|CBPD_HUMAN
YAAFVQTHRPTGEF	14	P20036|DPA1_HUMAN
QIRIQIQEKLQQLK	14	P04114|APOB_HUMAN
MPLEFKTLNVLHNR	14	Q92187|SIA8D_HUMAN
IQAEFYLNPDQSGE	14	P01903|DRA_HUMAN
VERLRRENQVLSVR	14	Q10589-2|BST2_HUMAN:Q10589|BST2_HUMAN
TGNYRIESVLSSSG	14	P17900|SAP3_HUMAN
RDILLEKKKVAQDQ	14	P33908-2|MA1A1_HUMAN:P33908|MA1A1_HUMAN
VTVYNLIKKRPDFK	14	P40818|UBP8_HUMAN
GRLDKLTVTSQNLQ	14	P04233-2|HG2A_HUMAN
IISFQHLKRLTCLK	14	Q7L1W4|LRC8D_HUMAN
SATWLALSRIAGLC	14	P05023-3|AT1A1_HUMAN:P05023-4|AT1A1_HUMAN:P05023|AT1A1_HUMAN
IKSYFLIVRKNIQD	14	O00429-4|DNM1L_HUMAN:O00429-5|DNM1L_HUMAN:O00429-3|DNM1L_HUMAN:O00429-2|DNM1L_HUMAN:O00429|DNM1L_HUMAN:O00429-8|DNM1L_HUMAN:O00429-6|DNM1L_HUMAN:O00429-7|DNM1L_HUMAN
KKVVVYLQKLDTAY	14	P53634|CATC_HUMAN
RRFNLQKNFVGKVA	14	O43405-2|COCH_HUMAN:O43405|COCH_HUMAN
KSKYFESKFKGRVR	14	P09326-2|CD48_HUMAN:P09326|CD48_HUMAN
LVENFDEASKNEAN	14	P20290|BTF3_HUMAN:Q96K17|BT3L4_HUMAN:Q96K17-2|BT3L4_HUMAN:P20290-2|BTF3_HUMAN
LAQYLINARLSSEK	14	Q15365|PCBP1_HUMAN
EGEITTLNHKLQDA	14	Q10589-2|BST2_HUMAN:Q10589|BST2_HUMAN
RLDYLSSLKVKGLV	14	P08195-4|4F2_HUMAN:P08195|4F2_HUMAN:P08195-2|4F2_HUMAN:P08195-3|4F2_HUMAN
DAVVLKIARLQAQD	14	Q969P0|IGSF8_HUMAN:Q969P0-3|IGSF8_HUMAN
SEEFLIAGKLQDGL	14	P01033|TIMP1_HUMAN
YPTIKILKKGQAVD	14	P13667|PDIA4_HUMAN
QVTHEGSTVEKTVA	14	P0CG05|LAC2_HUMAN:B9A064|IGLL5_HUMAN:P0CG06|LAC3_HUMAN:P0CG04|LAC1_HUMAN
FPNEFIVETKICQE	14	O43736-2|ITM2A_HUMAN:O43736|ITM2A_HUMAN
EEIRANVAVVSGAP	14	O00560-3|SDCB1_HUMAN:O00560-2|SDCB1_HUMAN:O00560|SDCB1_HUMAN
ADTYAVVQKRGAPA	14	Q99952-2|PTN18_HUMAN:Q99952|PTN18_HUMAN
GKIYKIFIKQLAKS	14	Q4G148-2|GXLT1_HUMAN:Q4G148|GXLT1_HUMAN
ESRFFVSSSQGRSE	14	P35613-3|BASI_HUMAN:P35613-4|BASI_HUMAN:P35613-2|BASI_HUMAN:P35613|BASI_HUMAN
RSEEFLIAGKLQDG	14	P01033|TIMP1_HUMAN
VTRVFKLLQNQIQQ	14	Q9UIQ6-3|LCAP_HUMAN:Q9UIQ6-2|LCAP_HUMAN:Q9UIQ6|LCAP_HUMAN
LSSLNFVHRDLATR	14	Q16832|DDR2_HUMAN
DVIAINQDPLGKQG	14	P06280|AGAL_HUMAN
NGKLVINGNPITIF	14	P04406|G3P_HUMAN
ILVKMNRIIGLKPE	14	P54709-2|AT1B3_HUMAN
APFMANIPLLLYPQ	14	P07602|SAP_HUMAN:P07602-2|SAP_HUMAN:P07602-3|SAP_HUMAN
NPGTYTVQIRARER	14	P26951-2|IL3RA_HUMAN:P26951|IL3RA_HUMAN
SSLYDILARGASVN	14	P16278-2|BGAL_HUMAN:P16278-3|BGAL_HUMAN:P16278|BGAL_HUMAN
DVTEIDILVKNRGV	14	Q9NU53|GINM1_HUMAN
PGGYVAYSKAATVT	14	P02786|TFR1_HUMAN
GQVIVAIPKLQTQQ	14	O00462|MANBA_HUMAN
IPSYVKNHGILSGR	14	Q09328|MGT5A_HUMAN
DAYLSLQELQGQDP	14	P14784|IL2RB_HUMAN
VGEFRAVTELGRPD	14	P20039|2B1B_HUMAN:P01911|2B1F_HUMAN
IPQLVANVTNPNST	14	Q14974|IMB1_HUMAN
SAAFERLVKENSRL	14	Q15025-7|TNIP1_HUMAN:Q15025-8|TNIP1_HUMAN:Q15025-5|TNIP1_HUMAN:Q15025-6|TNIP1_HUMAN:Q15025-4|TNIP1_HUMAN:Q15025-2|TNIP1_HUMAN:Q15025|TNIP1_HUMAN
IPELNKVARAAAEV	14	P02786|TFR1_HUMAN
DSIVWTFNTTPLVT	14	Q9NQ25|SLAF7_HUMAN:Q9NQ25-5|SLAF7_HUMAN:Q9NQ25-3|SLAF7_HUMAN
ESLIKQIPRILGPG	14	P62906|RL10A_HUMAN
GFPYLIAGKYAQDF	14	P53634|CATC_HUMAN
LDVYKLIRKSASSR	14	P53794|SC5A3_HUMAN
GAGLVQINKSNGKE	14	P20645|MPRD_HUMAN
KIKGVISIPRLQAE	14	P04114|APOB_HUMAN
PHFNPLSRKHGGPK	14	P00441|SODC_HUMAN
APNNFVLLAHIVSR	14	Q86VZ1|P2RY8_HUMAN
LRSWTAVDTAAQIS	14	P13747|HLAE_HUMAN
RNFERNKAIKVIIA	14	P32248|CCR7_HUMAN
RPRAPIIAVTRNPQ	14	P14618|KPYM_HUMAN:P14618-2|KPYM_HUMAN
GVNYASITRNQHIP	14	Q9UBR2|CATZ_HUMAN
KGSYYDSFKLQTKE	14	P15907|SIAT1_HUMAN
RAEFTVETRSAGQG	14	P21333|FLNA_HUMAN:P21333-2|FLNA_HUMAN
DVGEFRAVTELGRP	14	P20039|2B1B_HUMAN:P01911|2B1F_HUMAN
GQRLVALKKFVAVL	14	O00391-2|QSOX1_HUMAN:O00391|QSOX1_HUMAN
GIYGVLNRKRGHVF	14	P13639|EF2_HUMAN
RLIFDNLKKSIAYT	14	P05023-3|AT1A1_HUMAN:P05023-4|AT1A1_HUMAN:P05023|AT1A1_HUMAN
KGEFVTTVQQRGAA	14	P40925|MDHC_HUMAN
TNHINVMVKFPSIV	14	P48551|INAR2_HUMAN:P48551-3|INAR2_HUMAN:P48551-2|INAR2_HUMAN
QEILAALEKGCSFL	14	P07602|SAP_HUMAN:P07602-2|SAP_HUMAN:P07602-3|SAP_HUMAN
IKGVISIPRLQAEA	14	P04114|APOB_HUMAN
IRYIIGIGKHFQTK	14	P20701-3|ITAL_HUMAN:P20701|ITAL_HUMAN:P20701-2|ITAL_HUMAN
GSTVEKTVAPTECS	14	P0CG05|LAC2_HUMAN:B9A064|IGLL5_HUMAN:P0CG06|LAC3_HUMAN:P0CG04|LAC1_HUMAN
TPQNFLAVLRGDAE	14	Q99538-3|LGMN_HUMAN:Q99538-2|LGMN_HUMAN:Q99538|LGMN_HUMAN
VEQAFQTIARNALK	14	P51149|RAB7A_HUMAN
IVWTFNTTPLVTIQ	14	Q9NQ25|SLAF7_HUMAN:Q9NQ25-5|SLAF7_HUMAN:Q9NQ25-3|SLAF7_HUMAN
NPKVMNLISKLSAK	14	P50502|F10A1_HUMAN
IVNDFAYMKKREEE	14	P49755|TMEDA_HUMAN
LVKYLQMARKKARE	14	Q00610-2|CLH1_HUMAN:Q00610|CLH1_HUMAN
GSIQVLKHMSGRVG	14	O60499-2|STX10_HUMAN:O60499|STX10_HUMAN
IKAFGILKRAAAEV	14	P07954-2|FUMH_HUMAN:P07954|FUMH_HUMAN
DMTFICVARNPVSR	14	Q9NQ25|SLAF7_HUMAN:Q9NQ25-5|SLAF7_HUMAN:Q9NQ25-3|SLAF7_HUMAN
RQLFRNLFHRQGFS	14	P48730-2|KC1D_HUMAN
SRGMLRFMVKEIVR	14	Q9BRK5-2|CAB45_HUMAN:Q9BRK5|CAB45_HUMAN
LPGFYRKTKLVGFQ	14	Q9NS68-2|TNR19_HUMAN:Q9NS68|TNR19_HUMAN
EQFYVDLGRKETVW	14	P01909|DQA1_HUMAN
KEILDAFDKMCSKL	14	P07602|SAP_HUMAN:P07602-2|SAP_HUMAN:P07602-3|SAP_HUMAN
DRYVAIARALPAGP	14	P46092|CCR10_HUMAN
DLPASASLPAKADL	14	P08195-4|4F2_HUMAN:P08195|4F2_HUMAN:P08195-2|4F2_HUMAN:P08195-3|4F2_HUMAN
TPEFQANEVRKVKK	14	P20839-7|IMDH1_HUMAN:P20839-6|IMDH1_HUMAN:P20839-3|IMDH1_HUMAN:P20839-5|IMDH1_HUMAN:P20839|IMDH1_HUMAN:P12268|IMDH2_HUMAN
SNVIVALARDSLAL	14	Q92673|SORL_HUMAN
AQTAFSANPANPAI	14	O00560-3|SDCB1_HUMAN:O00560-2|SDCB1_HUMAN:O00560|SDCB1_HUMAN
DTPLHIAIRGRSRK	14	Q9ULH0-2|KDIS_HUMAN:Q9ULH0-4|KDIS_HUMAN:Q9ULH0|KDIS_HUMAN
SGQVYVNDLPVNSG	14	Q9NU53|GINM1_HUMAN
VLKTLQELKKLTIS	14	P04114|APOB_HUMAN
DTLYTMLIKWVNKT	14	O14763-2|TR10B_HUMAN:O14763|TR10B_HUMAN
IKVLDINDNEPVFT	14	Q14126|DSG2_HUMAN
QAEFYLNPDQSGEF	14	P01903|DRA_HUMAN
SPEDFVYQFKAMCY	14	P01920|DQB1_HUMAN
LGNFFASRKGYSRK	14	P19021-6|AMD_HUMAN:P19021|AMD_HUMAN:P19021-5|AMD_HUMAN:P19021-4|AMD_HUMAN:P19021-3|AMD_HUMAN
KHDLNPLIKLSGAY	14	P11717|MPRI_HUMAN
IGYGYLHRIPTRPF	14	Q9H8Y8-2|GORS2_HUMAN:Q9H8Y8|GORS2_HUMAN:Q9H8Y8-3|GORS2_HUMAN
SPVSFIATYRLGMA	14	Q14213|IL27B_HUMAN
RDKYMFATKVVHLL	14	Q92673|SORL_HUMAN
GEITTLNHKLQDAS	14	Q10589-2|BST2_HUMAN:Q10589|BST2_HUMAN
SLPTYDEAEKAKAA	14	Q9NV92|NFIP2_HUMAN
GDTPLHIAIRGRSR	14	Q9ULH0-2|KDIS_HUMAN:Q9ULH0-4|KDIS_HUMAN:Q9ULH0|KDIS_HUMAN
CHAYQIIHRNGIPD	14	Q99538-3|LGMN_HUMAN:Q99538-2|LGMN_HUMAN:Q99538|LGMN_HUMAN
RGDFFRATSRLTTD	14	P02786|TFR1_HUMAN
EDEYKAFYKSFSKE	14	P14625|ENPL_HUMAN
KPKAAKPKAAKPKA	14	P16401|H15_HUMAN
VLHVYEHLSKPKVT	14	Q9NQ25|SLAF7_HUMAN:Q9NQ25-5|SLAF7_HUMAN:Q9NQ25-3|SLAF7_HUMAN
REGYERLLKMQNQR	14	P02792|FRIL_HUMAN
EEIYESSIRGVQLR	14	P48960-2|CD97_HUMAN:P48960-3|CD97_HUMAN:P48960|CD97_HUMAN
DSVFRCLPKSIQIL	14	Q9BXR5|TLR10_HUMAN
NHINVMVKFPSIVE	14	P48551|INAR2_HUMAN:P48551-3|INAR2_HUMAN:P48551-2|INAR2_HUMAN
TAIFFYCDRGTQRP	14	P11717|MPRI_HUMAN
IPVFGIVPAIIQTP	14	Q13443-2|ADAM9_HUMAN:Q13443|ADAM9_HUMAN
SGFVFNLNPLNSSQ	14	P11717|MPRI_HUMAN
KTLQELKKLTISEQ	14	P04114|APOB_HUMAN
SLTYQLLARELGPL	14	O60512|B4GT3_HUMAN
GRVYFVNHNTRITQ	14	Q96J02|ITCH_HUMAN
QEAFEISKKEMQPT	14	P31946-2|1433B_HUMAN:P31946|1433B_HUMAN
LPTMAQMEKALSIG	14	P16070-8|CD44_HUMAN:P16070-9|CD44_HUMAN:P16070-4|CD44_HUMAN:P16070-3|CD44_HUMAN:P16070-7|CD44_HUMAN:P16070-5|CD44_HUMAN:P16070|CD44_HUMAN
MNGYFLIERGKNMC	14	P09668|CATH_HUMAN
KANLEIMTKRSNYT	14	P01903|DRA_HUMAN
TDPKFESVAREVCK	14	Q92896|GSLG1_HUMAN:Q92896-3|GSLG1_HUMAN:Q92896-2|GSLG1_HUMAN
INVFVSANRLIHQT	14	Q9BUL8|PDC10_HUMAN
KNLKFVMLHNLEHS	14	P25774-2|CATS_HUMAN:P25774|CATS_HUMAN
LPGEIVEISRHNVQ	14	Q06203|PUR1_HUMAN
TGTFIAIDRLIYQI	14	Q12913|PTPRJ_HUMAN
KAPQYHEIGRSIAT	14	Q9Y6M7|S4A7_HUMAN:Q9Y6M7-12|S4A7_HUMAN:Q9Y6M7-8|S4A7_HUMAN:Q9Y6M7-7|S4A7_HUMAN:Q9Y6M7-2|S4A7_HUMAN:Q9Y6M7-4|S4A7_HUMAN:Q9Y6M7-3|S4A7_HUMAN:Q9Y6M7-9|S4A7_HUMAN:Q9Y6M7-6|S4A7_HUMAN:Q9Y6M7-13|S4A7_HUMAN:Q9Y6M7-10|S4A7_HUMAN:Q9Y6M7-11|S4A7_HUMAN:Q9Y6M7-14|S4A7_HUMAN:Q9Y6M7-5|S4A7_HUMAN
EKKVVVYLQKLDTA	14	P53634|CATC_HUMAN
NTGYVIIKKPLDFE	14	Q12864|CAD17_HUMAN
EIEIEVVQRKKQIA	14	Q14254|FLOT2_HUMAN
EGKIEIFRHILQRE	14	Q9Y5S1|TRPV2_HUMAN
TQTLYVNVAPRDTT	14	P19320-3|VCAM1_HUMAN:P19320|VCAM1_HUMAN:P19320-2|VCAM1_HUMAN
RGQILSKLRLASPP	14	P01137|TGFB1_HUMAN
KRKWEAVHAAEQRR	14	P30443|1A01_HUMAN:P30455|1A36_HUMAN
QTKEFQVLKSLGKL	14	P15907|SIAT1_HUMAN
DSRSFFWNVAPGAE	14	Q92542-2|NICA_HUMAN:Q92542|NICA_HUMAN
TVEYTLNKLEPGGK	14	Q92673|SORL_HUMAN
FRKFHYLPFLPSTE	14	P01903|DRA_HUMAN
SYYWIGIRKIGGIW	14	P14151|LYAM1_HUMAN:P14151-2|LYAM1_HUMAN
AIVFGVALRKLGPE	14	Q15758-2|AAAT_HUMAN
RKETVWCLPVLRQF	14	P01909|DQA1_HUMAN
IDFLNNYALFLSPS	14	P04114|APOB_HUMAN
VEPFLSWPKIQALC	14	Q8WUX1-2|S38A5_HUMAN:Q8WUX1|S38A5_HUMAN
SIVWTFNTTPLVTI	14	Q9NQ25|SLAF7_HUMAN:Q9NQ25-5|SLAF7_HUMAN:Q9NQ25-3|SLAF7_HUMAN
EGQFSINKVPGNFH	14	Q969X5|ERGI1_HUMAN
LFFFVNNVIPPTSA	14	O95166|GBRAP_HUMAN
MDPSFVCLKIGACP	14	P07602|SAP_HUMAN:P07602-2|SAP_HUMAN:P07602-3|SAP_HUMAN
EPGNYIINIKFADQ	14	P21333|FLNA_HUMAN:P21333-2|FLNA_HUMAN
TKEFQVLKSLGKLA	14	P15907|SIAT1_HUMAN
NREDYRQIAKAYAR	14	P31948-3|STIP1_HUMAN:P31948|STIP1_HUMAN:P31948-2|STIP1_HUMAN
VPVVLFPIRRALQQ	14	Q8WUX1-2|S38A5_HUMAN:Q8WUX1|S38A5_HUMAN
GDFYSLLSKLLGER	14	P19021-6|AMD_HUMAN:P19021|AMD_HUMAN:P19021-5|AMD_HUMAN:P19021-4|AMD_HUMAN:P19021-3|AMD_HUMAN
TGAYQYTIRAHGGS	14	Q8TEM1|PO210_HUMAN
TKRKWEAVHAAEQR	14	P30443|1A01_HUMAN:P30455|1A36_HUMAN
LNQYRADIKEMGLS	14	P02786|TFR1_HUMAN
LSYFTFIGRVAGLA	14	Q96PU5-9|NED4L_HUMAN:Q96PU5-4|NED4L_HUMAN:Q96PU5-3|NED4L_HUMAN:Q96PU5-2|NED4L_HUMAN:Q96PU5-6|NED4L_HUMAN:Q96PU5-5|NED4L_HUMAN:Q96PU5-7|NED4L_HUMAN:Q96PU5|NED4L_HUMAN
RVFKLLQNQIQQQT	14	Q9UIQ6-3|LCAP_HUMAN:Q9UIQ6-2|LCAP_HUMAN:Q9UIQ6|LCAP_HUMAN
DIMRILAKSLPKGP	14	P48960-2|CD97_HUMAN:P48960-3|CD97_HUMAN:P48960|CD97_HUMAN
LYQFRYVNRQGQVC	14	Q9P1Z2-3|CACO1_HUMAN:Q9P1Z2|CACO1_HUMAN:Q9P1Z2-2|CACO1_HUMAN
QSCYIAVARAGGIE	14	Q92598-3|HS105_HUMAN
YPRISVNNVLPVFD	14	P07339|CATD_HUMAN
VIPYDYNRVPLKHE	14	P08575-2|PTPRC_HUMAN:P08575|PTPRC_HUMAN
KAAKSAAKAVKPKA	14	P16403|H12_HUMAN
KDVLVPCLKAGHVG	14	Q14596-2|NBR1_HUMAN:Q14596|NBR1_HUMAN
EKRIYIPLPEPHAR	14	O75351|VPS4B_HUMAN
DKTYSYLNKLPVK	13	P61916-2|NPC2_HUMAN:P61916|NPC2_HUMAN
FGKLYSILKIQSP	13	P04114|APOB_HUMAN
RLDKLTVTSQNLQ	13	P04233-2|HG2A_HUMAN
LDRYFYNQEEYVR	13	P20039|2B1B_HUMAN:Q30134|2B18_HUMAN
KGSYYDSFKLQTK	13	P15907|SIAT1_HUMAN
SEEFLIAGKLQDG	13	P01033|TIMP1_HUMAN
QQYLPLPTPKVIG	13	P48723|HSP13_HUMAN
YDALDVANKIGII	13	P62750|RL23A_HUMAN
KAFGLVGKLAASG	13	Q96QD8-2|S38A2_HUMAN:Q96QD8|S38A2_HUMAN
KGIIQYLKKFSYR	13	Q6P179-3|ERAP2_HUMAN:Q6P179|ERAP2_HUMAN:Q6P179-2|ERAP2_HUMAN
DMTFICVARNPVS	13	Q9NQ25|SLAF7_HUMAN:Q9NQ25-5|SLAF7_HUMAN:Q9NQ25-3|SLAF7_HUMAN
FPYLIAGKYAQDF	13	P53634|CATC_HUMAN
DAVLRFNGAPTAN	13	P15907|SIAT1_HUMAN
SSQIRQNYSTDVE	13	P02792|FRIL_HUMAN
LNVLRIINEPTAA	13	P11142-2|HSP7C_HUMAN:P11142|HSP7C_HUMAN
APLEIVSKLLSEN	13	Q8IY22-3|CMIP_HUMAN:Q8IY22-2|CMIP_HUMAN:Q8IY22|CMIP_HUMAN
KDVLFAIKEVGFR	13	O43405-2|COCH_HUMAN:O43405|COCH_HUMAN
LRYHLNLSPQRVQ	13	O00587-2|MFNG_HUMAN:O00587|MFNG_HUMAN
RPTYTNLNRLISQ	13	P68366-2|TBA4A_HUMAN:P68366|TBA4A_HUMAN:Q9BQE3|TBA1C_HUMAN:P68363|TBA1B_HUMAN:Q9NY65-2|TBA8_HUMAN:Q9NY65|TBA8_HUMAN:Q9H853|TBA4B_HUMAN
KIYKIFIKQLAKS	13	Q4G148-2|GXLT1_HUMAN:Q4G148|GXLT1_HUMAN
TGVFTTMEKAGAH	13	P04406|G3P_HUMAN
APIIAVTRNPQTA	13	P14618|KPYM_HUMAN:P14618-2|KPYM_HUMAN
ERPTYTNLNRLIS	13	P68366-2|TBA4A_HUMAN:P68366|TBA4A_HUMAN:Q9BQE3|TBA1C_HUMAN:P68363|TBA1B_HUMAN:Q9NY65-2|TBA8_HUMAN:Q9NY65|TBA8_HUMAN:Q9H853|TBA4B_HUMAN
LDFFGNGPPVNYK	13	P13284|GILT_HUMAN
FQVLKSLGKLAMG	13	P15907|SIAT1_HUMAN
DEVFKYLAKAYAS	13	O75976|CBPD_HUMAN
VTRYIYNREEYAR	13	P01920|DQB1_HUMAN
SDMTFICVARNPV	13	Q9NQ25|SLAF7_HUMAN:Q9NQ25-5|SLAF7_HUMAN:Q9NQ25-3|SLAF7_HUMAN
VMGFSTLAQLKQR	13	P40259|CD79B_HUMAN:P40259-3|CD79B_HUMAN
KRIYIPLPEPHAR	13	O75351|VPS4B_HUMAN
MRVLYYMEKELAN	13	Q86X29-2|LSR_HUMAN
AEFYLNPDQSGEF	13	P01903|DRA_HUMAN
RYFYTAVSRPGRG	13	P30508|1C12_HUMAN:P30505|1C08_HUMAN:Q95604|1C17_HUMAN
VEVYRAVTPLGPP	13	P01920|DQB1_HUMAN
RMKLPKPPKPVSK	13	P04233-2|HG2A_HUMAN
GQRLVALKKFVAV	13	O00391-2|QSOX1_HUMAN:O00391|QSOX1_HUMAN
QPVFESKLRAQSV	13	Q96F15|GIMA5_HUMAN:Q96F15-2|GIMA5_HUMAN
QEILAALEKGCSF	13	P07602|SAP_HUMAN:P07602-2|SAP_HUMAN:P07602-3|SAP_HUMAN
NEEFVEVGRLGPS	13	P10644-2|KAP0_HUMAN:P10644|KAP0_HUMAN
GVFTTMEKAGAHL	13	P04406|G3P_HUMAN
NFVIRCNLAPVVE	13	Q92187|SIA8D_HUMAN
LVTLTCLARGFSP	13	P01876|IGHA1_HUMAN
NPGGYVAYSKAAT	13	P02786|TFR1_HUMAN
DLYHLIKKAVAVR	13	P62277|RS13_HUMAN
QVTHEGSTVEKTV	13	P0CG05|LAC2_HUMAN:B9A064|IGLL5_HUMAN:P0CG06|LAC3_HUMAN:P0CG04|LAC1_HUMAN
IGIIVANVPEGLL	13	P05023-3|AT1A1_HUMAN:P05023-4|AT1A1_HUMAN:P05023|AT1A1_HUMAN:P54707|AT12A_HUMAN:P54707-2|AT12A_HUMAN
WEYQIMPQVPVFT	13	P15260|INGR1_HUMAN
KAAMALEKKLNQA	13	P02792|FRIL_HUMAN
LPTYDEAEKAKAA	13	Q9NV92|NFIP2_HUMAN
GGYVAYSKAATVT	13	P02786|TFR1_HUMAN
NFERNKAIKVIIA	13	P32248|CCR7_HUMAN
GQVIVAIPKLQTQ	13	O00462|MANBA_HUMAN
DPSFVCLKIGACP	13	P07602|SAP_HUMAN:P07602-2|SAP_HUMAN:P07602-3|SAP_HUMAN
VGQFYFLIRKRIH	13	O95166|GBRAP_HUMAN
LPSYEEALSLPSK	13	Q13571|LAPM5_HUMAN
NVLRIINEPTAAA	13	P11142-2|HSP7C_HUMAN:P11142|HSP7C_HUMAN
TALYWAVEKGNAT	13	Q9ULH0-2|KDIS_HUMAN:Q9ULH0-4|KDIS_HUMAN:Q9ULH0|KDIS_HUMAN
DHLTNLHRLGGPE	13	P02792|FRIL_HUMAN
TKEFQVLKSLGKL	13	P15907|SIAT1_HUMAN
GDFFRATSRLTTD	13	P02786|TFR1_HUMAN
MREFEVLKKLNHK	13	Q9UHD2|TBK1_HUMAN
IQHFQAMVKALEK	13	Q06481|APLP2_HUMAN:Q06481-3|APLP2_HUMAN:Q06481-6|APLP2_HUMAN
GFPYLIAGKYAQD	13	P53634|CATC_HUMAN
LDYLSSLKVKGLV	13	P08195-4|4F2_HUMAN:P08195|4F2_HUMAN:P08195-2|4F2_HUMAN:P08195-3|4F2_HUMAN
KSIFVLSPNFVQN	13	Q9BXR5|TLR10_HUMAN
SDFITMNPSVVQR	13	Q92187|SIA8D_HUMAN
ASEAIKGAVVGID	13	P38646|GRP75_HUMAN
LAQYLINARLSSE	13	Q15365|PCBP1_HUMAN
VVALHALSRYGAA	13	P20742|PZP_HUMAN:P20742-2|PZP_HUMAN
VPFLPLQRHHVRH	13	Q5JU69|TOR2A_HUMAN
KEILDAFDKMCSK	13	P07602|SAP_HUMAN:P07602-2|SAP_HUMAN:P07602-3|SAP_HUMAN
RGMLRFMVKEIVR	13	Q9BRK5-2|CAB45_HUMAN:Q9BRK5|CAB45_HUMAN
SEELQANKATLVC	13	P0CG05|LAC2_HUMAN:B9A064|IGLL5_HUMAN:P0CG06|LAC3_HUMAN:P0CG04|LAC1_HUMAN:P15814|IGLL1_HUMAN
SSLFIIASKTFTT	13	P06744|G6PI_HUMAN:P06744-2|G6PI_HUMAN
MNGYFLIERGKNM	13	P09668|CATH_HUMAN
VNGFGRIGRLVTR	13	P04406|G3P_HUMAN
TPYTPLEKKLADN	13	Q2LD37-4|K1109_HUMAN:Q2LD37|K1109_HUMAN:Q2LD37-7|K1109_HUMAN:Q2LD37-6|K1109_HUMAN:Q2LD37-2|K1109_HUMAN
KGNFVSPVKNQGA	13	P09668|CATH_HUMAN
LAEFQSIPRVFSK	13	P08575-2|PTPRC_HUMAN:P08575|PTPRC_HUMAN
TLSYVTFPRELAS	13	Q09327|MGAT3_HUMAN
EGEITTLNHKLQD	13	Q10589-2|BST2_HUMAN:Q10589|BST2_HUMAN
DGSYRIFSKGASE	13	P20020-6|AT2B1_HUMAN:P20020-3|AT2B1_HUMAN:P20020-5|AT2B1_HUMAN:P20020-2|AT2B1_HUMAN:P20020-4|AT2B1_HUMAN:P20020|AT2B1_HUMAN
IKSYFLIVRKNIQ	13	O00429-4|DNM1L_HUMAN:O00429-5|DNM1L_HUMAN:O00429-3|DNM1L_HUMAN:O00429-2|DNM1L_HUMAN:O00429|DNM1L_HUMAN:O00429-8|DNM1L_HUMAN:O00429-6|DNM1L_HUMAN:O00429-7|DNM1L_HUMAN
ADRYVAIARALPA	13	P46092|CCR10_HUMAN
AEAFEAIPRALAE	13	P50990-2|TCPQ_HUMAN:P50990|TCPQ_HUMAN
DPEFEAVVRQAEL	13	Q9BTU6|P4K2A_HUMAN
VPVFTVEVKNYGV	13	P15260|INGR1_HUMAN
DPKFESVAREVCK	13	Q92896|GSLG1_HUMAN:Q92896-3|GSLG1_HUMAN:Q92896-2|GSLG1_HUMAN
RFLLPETKIGSVK	13	Q8WVQ1-3|CANT1_HUMAN:Q8WVQ1|CANT1_HUMAN
REDYRQIAKAYAR	13	P31948-3|STIP1_HUMAN:P31948|STIP1_HUMAN:P31948-2|STIP1_HUMAN
APQYHEIGRSIAT	13	Q9Y6M7|S4A7_HUMAN:Q9Y6M7-12|S4A7_HUMAN:Q9Y6M7-8|S4A7_HUMAN:Q9Y6M7-7|S4A7_HUMAN:Q9Y6M7-2|S4A7_HUMAN:Q9Y6M7-4|S4A7_HUMAN:Q9Y6M7-3|S4A7_HUMAN:Q9Y6M7-9|S4A7_HUMAN:Q9Y6M7-6|S4A7_HUMAN:Q9Y6M7-13|S4A7_HUMAN:Q9Y6M7-10|S4A7_HUMAN:Q9Y6M7-11|S4A7_HUMAN:Q9Y6M7-14|S4A7_HUMAN:Q9Y6M7-5|S4A7_HUMAN
DPFASLKKVGQDS	13	Q96MC6|MF14A_HUMAN
QAEFYLNPDQSGE	13	P01903|DRA_HUMAN
SIVWTFNTTPLVT	13	Q9NQ25|SLAF7_HUMAN:Q9NQ25-5|SLAF7_HUMAN:Q9NQ25-3|SLAF7_HUMAN
RNFERNKAIKVII	13	P32248|CCR7_HUMAN
SATWLALSRIAGL	13	P05023-3|AT1A1_HUMAN:P05023-4|AT1A1_HUMAN:P05023|AT1A1_HUMAN
IKGVISIPRLQAE	13	P04114|APOB_HUMAN
GPGLFSYIRHWDQ	13	P08195-4|4F2_HUMAN:P08195|4F2_HUMAN:P08195-2|4F2_HUMAN:P08195-3|4F2_HUMAN
SPLLYTLIEKTMQ	13	P02786|TFR1_HUMAN
KRKWEAVHAAEQR	13	P30443|1A01_HUMAN:P30455|1A36_HUMAN
DTLLATLKKTGKT	13	O00244|ATOX1_HUMAN
IPVQTISRAAAEK	13	P02786|TFR1_HUMAN
IPELNKVARAAAE	13	P02786|TFR1_HUMAN
QPVDWFVVYKLPA	13	O00115|DNS2A_HUMAN
IPYDYNRVPLKHE	13	P08575-2|PTPRC_HUMAN:P08575|PTPRC_HUMAN
SDSAQGSDVSLTA	13	P30479|1B41_HUMAN:P30443|1A01_HUMAN:P30455|1A36_HUMAN:Q31610|1B81_HUMAN:P30486|1B48_HUMAN
DVIAINQDPLGKQ	13	P06280|AGAL_HUMAN
STSSEPAAKPEVD	13	Q9H0U6|RM18_HUMAN
GGVMTVLIKRNTT	13	P11142-2|HSP7C_HUMAN:P11142|HSP7C_HUMAN
AAAFAGLSREEAL	13	Q96RQ9|OXLA_HUMAN:Q96RQ9-2|OXLA_HUMAN
DAYLSLQELQGQD	13	P14784|IL2RB_HUMAN
STVEKTVAPTECS	13	P0CG05|LAC2_HUMAN:B9A064|IGLL5_HUMAN:P0CG06|LAC3_HUMAN:P0CG04|LAC1_HUMAN
GPVLILGRSMQPG	13	P19021-6|AMD_HUMAN:P19021|AMD_HUMAN:P19021-5|AMD_HUMAN:P19021-4|AMD_HUMAN:P19021-3|AMD_HUMAN
FPNEFIVETKICQ	13	O43736-2|ITM2A_HUMAN:O43736|ITM2A_HUMAN
DRYVAIARALPAG	13	P46092|CCR10_HUMAN
TPQNFLAVLRGDA	13	Q99538-3|LGMN_HUMAN:Q99538-2|LGMN_HUMAN:Q99538|LGMN_HUMAN
KDITKEEYKEIVR	13	Q99590-2|SCAFB_HUMAN:Q99590|SCAFB_HUMAN
WKAFQPLVKNYQP	13	O00115|DNS2A_HUMAN
QGVFQILIRNRAT	13	P46531|NOTC1_HUMAN
LQRWFFLPRRASQ	13	Q8WVQ1-3|CANT1_HUMAN:Q8WVQ1|CANT1_HUMAN
EHIHFIGKIQGSD	13	P49961-4|ENTP1_HUMAN:P49961-5|ENTP1_HUMAN:P49961|ENTP1_HUMAN:P49961-2|ENTP1_HUMAN:P49961-6|ENTP1_HUMAN
KGVISIPRLQAEA	13	P04114|APOB_HUMAN
AAPAPVPAPALVP	13	Q4VCS5-2|AMOT_HUMAN:Q4VCS5|AMOT_HUMAN
ILVKMNRIIGLKP	13	P54709-2|AT1B3_HUMAN
SNVIVALARDSLA	13	Q92673|SORL_HUMAN
TLTCLARGFSPKD	13	P01876|IGHA1_HUMAN
KETVWCLPVLRQF	13	P01909|DQA1_HUMAN
LNQYRADIKEMGL	13	P02786|TFR1_HUMAN
EQFYVDLGRKETV	13	P01909|DQA1_HUMAN
KPKAAKPKSGKPK	13	P16402|H13_HUMAN
EKELALVKRLKPL	13	P20645|MPRD_HUMAN
KAVIVLNEGIKVQ	13	O75976|CBPD_HUMAN
GQILSKLRLASPP	13	P01137|TGFB1_HUMAN
TSATWLALSRIAG	13	P05023-3|AT1A1_HUMAN:P05023-4|AT1A1_HUMAN:P05023|AT1A1_HUMAN
NTVISVNPSTKLQ	13	P19320-3|VCAM1_HUMAN:P19320|VCAM1_HUMAN:P19320-2|VCAM1_HUMAN
GKLVINGNPITIF	13	P04406|G3P_HUMAN
IPLHKFTSIRRTM	13	P07339|CATD_HUMAN
FTTMEKAGAHLQ	12	P04406|G3P_HUMAN
SILKIHAREIFD	12	P06733|ENOA_HUMAN
LDKLTVTSQNLQ	12	P04233-2|HG2A_HUMAN
SPEDFVIQAKAD	12	P13765|DOB_HUMAN
SATWLALSRIAG	12	P05023-3|AT1A1_HUMAN:P05023-4|AT1A1_HUMAN:P05023|AT1A1_HUMAN
TLTCLARGFSPK	12	P01876|IGHA1_HUMAN
DRYFYNQEEYVR	12	P20039|2B1B_HUMAN:Q30134|2B18_HUMAN
FPYLIAGKYAQD	12	P53634|CATC_HUMAN
KASLAFLQKHLG	12	Q13093|PAFA_HUMAN
FTEAGLKELSEY	12	Q7L1Q6|BZW1_HUMAN:Q7L1Q6-4|BZW1_HUMAN:Q7L1Q6-3|BZW1_HUMAN:Q7L1Q6-2|BZW1_HUMAN
APIIAVTRNPQT	12	P14618|KPYM_HUMAN:P14618-2|KPYM_HUMAN
KSYFLIVRKNIQ	12	O00429-4|DNM1L_HUMAN:O00429-5|DNM1L_HUMAN:O00429-3|DNM1L_HUMAN:O00429-2|DNM1L_HUMAN:O00429|DNM1L_HUMAN:O00429-8|DNM1L_HUMAN:O00429-6|DNM1L_HUMAN:O00429-7|DNM1L_HUMAN
SDMTFICVARNP	12	Q9NQ25|SLAF7_HUMAN:Q9NQ25-5|SLAF7_HUMAN:Q9NQ25-3|SLAF7_HUMAN
NGKLVINGNPIT	12	P04406|G3P_HUMAN
QPVFESKLRAQS	12	Q96F15|GIMA5_HUMAN:Q96F15-2|GIMA5_HUMAN
GVFTTMEKAGAH	12	P04406|G3P_HUMAN
AVLRFNGAPTAN	12	P15907|SIAT1_HUMAN
RPTYTNLNRLIS	12	P68366-2|TBA4A_HUMAN:P68366|TBA4A_HUMAN:Q9BQE3|TBA1C_HUMAN:P68363|TBA1B_HUMAN:Q9NY65-2|TBA8_HUMAN:Q9NY65|TBA8_HUMAN:Q9H853|TBA4B_HUMAN
GKLYSILKIQSP	12	P04114|APOB_HUMAN
VFTTMEKAGAHL	12	P04406|G3P_HUMAN
QQYLPLPTPKVI	12	P48723|HSP13_HUMAN
SEEFLIAGKLQD	12	P01033|TIMP1_HUMAN
KAFGLVGKLAAS	12	Q96QD8-2|S38A2_HUMAN:Q96QD8|S38A2_HUMAN
DFFGNGPPVNYK	12	P13284|GILT_HUMAN
DRYVAIARALPA	12	P46092|CCR10_HUMAN
YSDPSTGEPATY	12	Q15149-7|PLEC_HUMAN:Q15149-8|PLEC_HUMAN:Q15149-9|PLEC_HUMAN:Q15149-5|PLEC_HUMAN:Q15149-4|PLEC_HUMAN:Q15149-6|PLEC_HUMAN:Q15149-3|PLEC_HUMAN:Q15149-2|PLEC_HUMAN:Q15149|PLEC_HUMAN
SQPKIVKWDRDM	12	P61769|B2MG_HUMAN
SPITSLTPGESK	12	Q9BT88|SYT11_HUMAN
VTDISDLIRDSY	12	O95759|TBCD8_HUMAN:O95759-2|TBCD8_HUMAN
FERNKAIKVIIA	12	P32248|CCR7_HUMAN
QEILAALEKGCS	12	P07602|SAP_HUMAN:P07602-2|SAP_HUMAN:P07602-3|SAP_HUMAN
FVIRCNLAPVVE	12	Q92187|SIA8D_HUMAN
GVISIPRLQAEA	12	P04114|APOB_HUMAN
RELETSGGGISA	12	Q96C00|ZBTB9_HUMAN
DAVLRFNGAPTA	12	P15907|SIAT1_HUMAN
IVWTFNTTPLVT	12	Q9NQ25|SLAF7_HUMAN:Q9NQ25-5|SLAF7_HUMAN:Q9NQ25-3|SLAF7_HUMAN
MNGYFLIERGKN	12	P09668|CATH_HUMAN
DEYKAFYKSFSK	12	P14625|ENPL_HUMAN
YREFVWLRKQLQ	12	Q9Y5W9-2|SNX11_HUMAN
AEISPGSLPVTA	12	Q96RT1-6|LAP2_HUMAN:Q96RT1-5|LAP2_HUMAN:Q96RT1-8|LAP2_HUMAN
EGEITTLNHKLQ	12	Q10589-2|BST2_HUMAN:Q10589|BST2_HUMAN
EEFVEVGRLGPS	12	P10644-2|KAP0_HUMAN:P10644|KAP0_HUMAN
SEELQANKATLV	12	P0CG05|LAC2_HUMAN:B9A064|IGLL5_HUMAN:P0CG06|LAC3_HUMAN:P0CG04|LAC1_HUMAN:P15814|IGLL1_HUMAN
KPKAAKAKKAAA	12	P16401|H15_HUMAN
QPYSLVTTLNSD	12	P04114|APOB_HUMAN
GVMTVLIKRNTT	12	P11142-2|HSP7C_HUMAN:P11142|HSP7C_HUMAN
RNFERNKAIKVI	12	P32248|CCR7_HUMAN
EEIRANVAVVSG	12	O00560-3|SDCB1_HUMAN:O00560-2|SDCB1_HUMAN:O00560|SDCB1_HUMAN
DEGAKFIALRRS	12	Q99519|NEUR1_HUMAN
EEFLIAGKLQDG	12	P01033|TIMP1_HUMAN
NGYFLIERGKNM	12	P09668|CATH_HUMAN
MDRGEQGLLRTD	12	P55327-2|TPD52_HUMAN:P55327-4|TPD52_HUMAN:P55327-3|TPD52_HUMAN
TPQNFLAVLRGD	12	Q99538-3|LGMN_HUMAN:Q99538-2|LGMN_HUMAN:Q99538|LGMN_HUMAN
PKAAKPKAAKAK	12	P16401|H15_HUMAN
VEPFLSWPKIQA	12	Q8WUX1-2|S38A5_HUMAN:Q8WUX1|S38A5_HUMAN
EPFLSWPKIQAL	12	Q8WUX1-2|S38A5_HUMAN:Q8WUX1|S38A5_HUMAN
TQKLSFIIRTVG	12	Q9UIQ6-3|LCAP_HUMAN:Q9UIQ6-2|LCAP_HUMAN:Q9UIQ6|LCAP_HUMAN
RSEEFLIAGKLQ	12	P01033|TIMP1_HUMAN
DSYDTIKKFQQN	12	Q8IZK6-2|MCLN2_HUMAN:Q8IZK6|MCLN2_HUMAN

## Sheet: IHW09060
Peptide	Length	Accession
DGRTLSDYNIQKESTLHLVLR	21	P62979|RS27A_HUMAN:P62987|RL40_HUMAN:P0CG47|UBB_HUMAN:P0CG48|UBC_HUMAN
DRDDVALKNFAKYFLHQSHEE	21	P02794|FRIH_HUMAN
AENGKLVINGNPITIFQERDP	21	P04406|G3P_HUMAN
TPALAYLASAPPPLCPSGRTP	21	Q8IV08|PLD3_HUMAN
NPKATLRYFQHLLGKQADNPH	21	Q9Y4L1|HYOU1_HUMAN:Q9Y4L1-2|HYOU1_HUMAN
SPLQALDFFGNGPPVNYKTGN	21	P13284|GILT_HUMAN
ENGKLVINGNPITIFQERDPS	21	P04406|G3P_HUMAN
GPPKLDIRKEEKQIMIDIFHP	21	P15260|INGR1_HUMAN:P15260-2|INGR1_HUMAN
FPPSSEELQANKATLVCLISD	21	B9A064|IGLL5_HUMAN:P0CG06|LAC3_HUMAN:P0CG05|LAC2_HUMAN:P0CF74|LAC6_HUMAN
DHDAVLRFNGAPTANFQQDVG	21	P15907|SIAT1_HUMAN
ADKPDMGEIASFDKAKLKKTE	21	P63313|TYB10_HUMAN
GPEPTGFLLKFNPSLNVVDKI	21	Q8IUH4-2|ZDH13_HUMAN:Q8IUH4-3|ZDH13_HUMAN:Q8IUH4|ZDH13_HUMAN
VDKVIQAQTAFSANPANPAIL	21	O00560-2|SDCB1_HUMAN:O00560|SDCB1_HUMAN
IGSFQFGYNTGVINAPEKIIK	21	P11169|GTR3_HUMAN
GEGSGSVSLALHLQPLRSAAG	21	P41273|TNFL9_HUMAN
APSEERVYMVGKANSVFEDLS	21	O75787|RENR_HUMAN
EIDDHDAVLRFNGAPTANFQQ	21	P15907|SIAT1_HUMAN
IQRTPKIQVYSRHPAENGKSN	21	P61769|B2MG_HUMAN
LPVGSNLTSNLASLVSQGMIQ	21	Q86VR2-2|F134C_HUMAN:Q86VR2|F134C_HUMAN
NGKLVINGNPITIFQERDPSK	21	P04406|G3P_HUMAN
IDDHDAVLRFNGAPTANFQQD	21	P15907|SIAT1_HUMAN
DDAPRAVFPSIVGRPRHQGVM	21	P60709|ACTB_HUMAN
SPSPGVYRLFIQNVAVQDSGT	21	O75054-2|IGSF3_HUMAN:O75054|IGSF3_HUMAN
LFIYFRNQKGHSGLQPTGFLS	21	P01911|2B1F_HUMAN:Q30134|2B18_HUMAN
KPPKPVSKMRMATPLLMQALP	21	P04233-2|HG2A_HUMAN
IGGVILFHETLYQKADDGRPF	21	P04075-2|ALDOA_HUMAN:P04075|ALDOA_HUMAN
DPSKLDSGKELHINLIPNKQD	21	P07900|HS90A_HUMAN:P07900-2|HS90A_HUMAN
IPPDQQRLIFAGKQLEDGRTL	21	P62979|RS27A_HUMAN:P62987|RL40_HUMAN:P0CG47|UBB_HUMAN:P0CG48|UBC_HUMAN
LQALDFFGNGPPVNYKTGNLY	21	P13284|GILT_HUMAN
DDSELEGQVISCLKLRYADQR	21	Q92896|GSLG1_HUMAN:Q92896-3|GSLG1_HUMAN:Q92896-2|GSLG1_HUMAN
QTETEKKHFFINICHRVLQEG	21	P11717|MPRI_HUMAN
APAPASATEILLTPAREEQPP	21	Q9NQX7-3|ITM2C_HUMAN:Q9NQX7|ITM2C_HUMAN
WPFPEIFSLKYWIRYKRQGAA	21	Q14213|IL27B_HUMAN
TPKIQVYSRHPAENGKSNFLN	21	P61769|B2MG_HUMAN
FPPSSEELQANKATLVCLMND	21	P15814|IGLL1_HUMAN
LFIYFRNQKGHSGLQPRGFLS	21	Q5Y7A7|2B1D_HUMAN
HPNIVINNAAGNFISPTERLS	21	Q16698-2|DECR_HUMAN:Q16698|DECR_HUMAN
TQEEIVAKVREVSQPDWTPPP	21	P13667|PDIA4_HUMAN
REIDDHDAVLRFNGAPTANFQ	21	P15907|SIAT1_HUMAN
IPLQETSLYTQDRLGLKEMDN	21	P50897|PPT1_HUMAN
SPDPSVTLENLLTWQARQRTR	21	P78325-2|ADAM8_HUMAN:P78325|ADAM8_HUMAN
GREDVLKEAVANKGPVSVGVD	21	P25774|CATS_HUMAN:P25774-2|CATS_HUMAN
LPILVPSAKKAIYMDDDVIVQ	21	Q68CQ7|GL8D1_HUMAN
NFLNCYVSGFHPSDIEVDLLK	21	P61769|B2MG_HUMAN
DDKGILRQITVNDLPVGRSVD	21	Q06830|PRDX1_HUMAN
LECSEELGDLVKSVDPTLALS	21	Q00610-2|CLH1_HUMAN:Q00610|CLH1_HUMAN
PSSEELQANKATLVCLVSDFY	21	A0M8Q6|LAC7_HUMAN
TPAEVGVLVGKDRSSFYVNGL	21	P07737|PROF1_HUMAN
VEPGEQEHSFAFNIMEIQPFR	21	O75326-2|SEM7A_HUMAN:O75326|SEM7A_HUMAN
LDISKSLIRNPAESGQLATPS	21	Q5FWE3|PRRT3_HUMAN
KAAKARAKAKAAQVKAKAKAK	21	Q8IV32|CCD71_HUMAN
LPKPPKPVSKMRMATPLLMQA	21	P04233-2|HG2A_HUMAN
VPGGVKTIEAHSRMVIPGGID	21	Q16555|DPYL2_HUMAN
TRLDSRSFFWNVAPGAESAVA	21	Q92542-2|NICA_HUMAN:Q92542|NICA_HUMAN
PPSSEELQANKATLVCLMNDF	21	P15814|IGLL1_HUMAN
YPLIPVGKLVLNRNPVNYFAE	21	P04040|CATA_HUMAN
TNLIIGSIAGAILVAAIVLGG	21	O75077|ADA23_HUMAN
TIRTRGAIIQTPTLGPIQPTR	21	Q14118|DAG1_HUMAN
FPPSSEELQANKATLVCLVSD	21	A0M8Q6|LAC7_HUMAN
KPISKAVIVLNEGIKVQTKE	20	O75976|CBPD_HUMAN
DRDDVALKNFAKYFLHQSHE	20	P02794|FRIH_HUMAN
GPEPTGFLLKFNPSLNVVDK	20	Q8IUH4-2|ZDH13_HUMAN:Q8IUH4-3|ZDH13_HUMAN:Q8IUH4|ZDH13_HUMAN
FPPSSEELQANKATLVCLIS	20	B9A064|IGLL5_HUMAN:P0CG06|LAC3_HUMAN:P0CG05|LAC2_HUMAN:P0CF74|LAC6_HUMAN
NGKLVINGNPITIFQERDPS	20	P04406|G3P_HUMAN
RPSPLTLHTVQKWLLAAGAQ	20	O14773|TPP1_HUMAN
ADDGKIVIFQSKPEIQYAPH	20	Q9BXS4|TMM59_HUMAN
AENGKLVINGNPITIFQERD	20	P04406|G3P_HUMAN
IDDHDAVLRFNGAPTANFQQ	20	P15907|SIAT1_HUMAN
GSFQFGYNTGVINAPEKIIK	20	P11169|GTR3_HUMAN
SPLQALDFFGNGPPVNYKTG	20	P13284|GILT_HUMAN
GPPKLDIRKEEKQIMIDIFH	20	P15260|INGR1_HUMAN:P15260-2|INGR1_HUMAN
RPGGVVHSFSHNVGPGDKYT	20	Q969H8|MYDGF_HUMAN
QRTPKIQVYSRHPAENGKSN	20	P61769|B2MG_HUMAN
IPPDQQRLIFAGKQLEDGRT	20	P62979|RS27A_HUMAN:P62987|RL40_HUMAN:P0CG47|UBB_HUMAN:P0CG48|UBC_HUMAN
DAAKNQVAMNPTNTVFDAKR	20	P11142-2|HSP7C_HUMAN:P11142|HSP7C_HUMAN
TPSTVTLNNNSAPANRANQN	20	Q9ULH0-2|KDIS_HUMAN:Q9ULH0-4|KDIS_HUMAN:Q9ULH0|KDIS_HUMAN
SARMKLNWAVAAGAEDPGPA	20	P48960|CD97_HUMAN:P48960-2|CD97_HUMAN:P48960-3|CD97_HUMAN
ENGKLVINGNPITIFQERDP	20	P04406|G3P_HUMAN
ADKPDMGEIASFDKAKLKKT	20	P63313|TYB10_HUMAN
IQRTPKIQVYSRHPAENGKS	20	P61769|B2MG_HUMAN
EIDDHDAVLRFNGAPTANFQ	20	P15907|SIAT1_HUMAN
TETEKKHFFINICHRVLQEG	20	P11717|MPRI_HUMAN
KPDMGEIASFDKAKLKKTET	20	P63313|TYB10_HUMAN
ESGQVYVNDLPVNSGVTRIS	20	Q9NU53|GINM1_HUMAN
KPPKPVSKMRMATPLLMQAL	20	P04233-2|HG2A_HUMAN
IEKDIAAHIKKEFDKKYNPT	20	P63167|DYL1_HUMAN
PPSSEELQANKATLVCLISD	20	B9A064|IGLL5_HUMAN:P0CG06|LAC3_HUMAN:P0CG05|LAC2_HUMAN:P0CF74|LAC6_HUMAN
LHGGSAPLPQDRGFLVVQGD	20	Q92673|SORL_HUMAN
DITDEDSFQKVKNWVKELRK	20	Q9UL25|RAB21_HUMAN
HDAVLRFNGAPTANFQQDVG	20	P15907|SIAT1_HUMAN
DPKANFSTNNSNPGARPPPP	20	Q07912|ACK1_HUMAN:Q07912-3|ACK1_HUMAN
TPAEVGVLVGKDRSSFYVNG	20	P07737|PROF1_HUMAN
EGSGSVSLALHLQPLRSAAG	20	P41273|TNFL9_HUMAN
SAALLRRGLELLAASEAPRD	20	Q86WX3|AROS_HUMAN
APDQDEIQRLPGLAKQPSFR	20	P10619-2|PPGB_HUMAN:P10619|PPGB_HUMAN
IEKDIAAYIKKEFDKKYNPT	20	Q96FJ2|DYL2_HUMAN
MPQGAVFSCLYRHAYRTEEQ	20	Q92896|GSLG1_HUMAN:Q92896-3|GSLG1_HUMAN:Q92896-2|GSLG1_HUMAN
QALDFFGNGPPVNYKTGNLY	20	P13284|GILT_HUMAN
DVGGQDKIRPLWRHYFQNTQ	20	P84077|ARF1_HUMAN
SILKIHAREIFDSRGNPTVE	20	P06733|ENOA_HUMAN
APSHGLVSVHGRIAYVSQQP	20	O15439-2|MRP4_HUMAN:O15439|MRP4_HUMAN
DDHDAVLRFNGAPTANFQQD	20	P15907|SIAT1_HUMAN
GREIDDHDAVLRFNGAPTAN	20	P15907|SIAT1_HUMAN
EPGEQEHSFAFNIMEIQPFR	20	O75326-2|SEM7A_HUMAN:O75326|SEM7A_HUMAN
GPYPPSVDWRKKGNFVSPVK	20	P09668|CATH_HUMAN
LQALDFFGNGPPVNYKTGNL	20	P13284|GILT_HUMAN
TPKIQVYSRHPAENGKSNFL	20	P61769|B2MG_HUMAN
DRTGETALHLAARYSRSDAA	20	P46531|NOTC1_HUMAN
EDLTEIRDMLLANKVPAAAR	20	Q8NHW5|RLA0L_HUMAN:P05388-2|RLA0_HUMAN:P05388|RLA0_HUMAN
NGRVYYVNHNTRTTQWEDPR	20	O00308|WWP2_HUMAN:O00308-2|WWP2_HUMAN
SPASPPNYMYNPIKTLKTNT	20	Q8NBZ7|UXS1_HUMAN:Q8NBZ7-2|UXS1_HUMAN
GPEYWDRETQISKTNTQTYR	20	P30486|1B48_HUMAN:Q04826|1B40_HUMAN:P30479|1B41_HUMAN:P30464|1B15_HUMAN:P30488|1B50_HUMAN:P30483|1B45_HUMAN:P18463|1B37_HUMAN:P30490|1B52_HUMAN
NGRVYFVNHNTRITQWEDPR	20	Q96J02|ITCH_HUMAN:Q96J02-2|ITCH_HUMAN:Q96J02-3|ITCH_HUMAN
VVAPFMANIPLLLYPQDGPR	20	P07602|SAP_HUMAN:P07602-2|SAP_HUMAN:P07602-3|SAP_HUMAN
AFEYILYNKGIMGEDTYPYQ	20	P09668|CATH_HUMAN
DPGTSIKYSCNPGYVLVGEE	20	P20023-4|CR2_HUMAN
ITPAEVGVLVGKDRSSFYVN	20	P07737|PROF1_HUMAN
SPKNTVISVNPSTKLQEGGS	20	P19320-2|VCAM1_HUMAN:P19320-3|VCAM1_HUMAN:P19320|VCAM1_HUMAN
FPPSSEELQANKATLVCLMN	20	P15814|IGLL1_HUMAN
GPGNAKKVVENGALLSWKLG	20	Q14118|DAG1_HUMAN
YPFKPPKITFKTKIYHPNID	20	P68036-2|UB2L3_HUMAN:P68036|UB2L3_HUMAN:P68036-3|UB2L3_HUMAN
NEFGYSNRVVDLMAHMASKE	20	P04406|G3P_HUMAN
DISKSLIRNPAESGQLATPS	20	Q5FWE3|PRRT3_HUMAN
SPPLPRHMQEALRRLHYVPA	20	Q96RQ9-2|OXLA_HUMAN:Q96RQ9|OXLA_HUMAN
FPPSSEELQANKATLVCLVS	20	A0M8Q6|LAC7_HUMAN
VPIDTTIIMNGRQIQCRGTH	20	Q9H013-2|ADA19_HUMAN:Q9H013|ADA19_HUMAN
DVDGHNFIMRMNQAPTVGFE	20	Q16842|SIA4B_HUMAN
GDPSKQDILTIFKRLRSVPT	20	Q9NP61-2|ARFG3_HUMAN:Q9NP61|ARFG3_HUMAN
IDDKGILRQITVNDLPVGRS	20	Q06830|PRDX1_HUMAN
EPALSAYRTNASISVLEVPK	20	O60292|SI1L3_HUMAN
LPKPPKPVSKMRMATPLLMQ	20	P04233-2|HG2A_HUMAN
PPKPVSKMRMATPLLMQALP	20	P04233-2|HG2A_HUMAN
LSRELDFVSHHVRTKLDELK	20	Q02818|NUCB1_HUMAN
PPSSEELQANKATLVCLMND	20	P15814|IGLL1_HUMAN
DPELPDKNMFTINRNTGVIS	20	P12830-2|CADH1_HUMAN
IPLQETSLYTQDRLGLKEMD	20	P50897|PPT1_HUMAN
PPSSEELQANKATLVCLVSD	20	A0M8Q6|LAC7_HUMAN
QFMTADETRNLQNVDMKIGV	20	P16070-8|CD44_HUMAN:P16070-17|CD44_HUMAN:P16070-6|CD44_HUMAN:P16070-7|CD44_HUMAN:P16070-5|CD44_HUMAN:P16070|CD44_HUMAN:P16070-18|CD44_HUMAN:P16070-12|CD44_HUMAN:P16070-14|CD44_HUMAN:P16070-13|CD44_HUMAN:P16070-11|CD44_HUMAN:P16070-10|CD44_HUMAN:P16070-4|CD44_HUMAN:P16070-16|CD44_HUMAN:P16070-3|CD44_HUMAN
WLEESEKSLDSELEIANDPD	20	Q03001-8|DYST_HUMAN:Q03001|DYST_HUMAN
LPKNKNKINLKQQLKYAVQI	20	P23458|JAK1_HUMAN
KLPPDYIPHEVKSRLIKMGH	20	Q96JB1-2|DYH8_HUMAN:Q96JB1|DYH8_HUMAN
QTVIHTVQSAPGQMFSTPAI	20	O00182-2|LEG9_HUMAN:O00182-3|LEG9_HUMAN:O00182-6|LEG9_HUMAN:O00182|LEG9_HUMAN
DTYKELIERIPELNKVARAA	20	P02786|TFR1_HUMAN
LGGNYLLNIGPTKDGLIVPI	20	P04066|FUCO_HUMAN
YPDRVPVIVEKAPKARIGDL	20	O95166|GBRAP_HUMAN
IPIQIGNLTNLERLYLNRNK	20	Q8IWT6|LRC8A_HUMAN
DRDDVALKNFAKYFLHQSH	19	P02794|FRIH_HUMAN
KPISKAVIVLNEGIKVQTK	19	O75976|CBPD_HUMAN
DFTGTIKLLNENSYVPREA	19	P02786|TFR1_HUMAN
GKLVINGNPITIFQERDPS	19	P04406|G3P_HUMAN
LQALDFFGNGPPVNYKTGN	19	P13284|GILT_HUMAN
KPDMAEIEKFDKSKLKKTE	19	P62328|TYB4_HUMAN
IDDHDAVLRFNGAPTANFQ	19	P15907|SIAT1_HUMAN
RDDVALKNFAKYFLHQSHE	19	P02794|FRIH_HUMAN
DAAKNQVAMNPTNTVFDAK	19	P11142-2|HSP7C_HUMAN:P11142|HSP7C_HUMAN
QALDFFGNGPPVNYKTGNL	19	P13284|GILT_HUMAN
IPKEKFWKISTPPEAYWNR	19	Q9NY97-2|B3GN2_HUMAN:Q9NY97|B3GN2_HUMAN
NGKLVINGNPITIFQERDP	19	P04406|G3P_HUMAN
PPSSEELQANKATLVCLIS	19	B9A064|IGLL5_HUMAN:P0CG06|LAC3_HUMAN:P0CG05|LAC2_HUMAN:P0CF74|LAC6_HUMAN
DRETQISKTNTQTYRESLR	19	P30486|1B48_HUMAN:Q04826|1B40_HUMAN:P30479|1B41_HUMAN:P30464|1B15_HUMAN:P30488|1B50_HUMAN:P30483|1B45_HUMAN
SPNAAVLWLWSSHNRVNAR	19	O00391|QSOX1_HUMAN:O00391-2|QSOX1_HUMAN
DDHDAVLRFNGAPTANFQQ	19	P15907|SIAT1_HUMAN
AENGKLVINGNPITIFQER	19	P04406|G3P_HUMAN
WDRETQISKTNTQTYRESL	19	P30486|1B48_HUMAN:Q04826|1B40_HUMAN:P30479|1B41_HUMAN:P30464|1B15_HUMAN:P30488|1B50_HUMAN:P30483|1B45_HUMAN
LDDILKYHTEIVFARTSPQ	19	P05023-3|AT1A1_HUMAN:P05023-4|AT1A1_HUMAN:P05023|AT1A1_HUMAN
ALDFFGNGPPVNYKTGNLY	19	P13284|GILT_HUMAN
FPPSSEELQANKATLVCLI	19	B9A064|IGLL5_HUMAN:P0CG06|LAC3_HUMAN:P0CG05|LAC2_HUMAN:P0CF74|LAC6_HUMAN
DSQETAVAIASRLGLYSKT	19	P98194-7|AT2C1_HUMAN:P98194-8|AT2C1_HUMAN
KSNVIVALARDSLALARPK	19	Q92673|SORL_HUMAN
VPSDITVAQFMWIIRKRIQ	19	P60520|GBRL2_HUMAN
TPDQAILWLWKKHNMVNGR	19	Q6ZRP7|QSOX2_HUMAN
SGFLGTNPAPRSGVFPGPG	19	P0CG12|CTF8A_HUMAN
AVRGYWLTNKVPIKRPSTG	19	Q92187|SIA8D_HUMAN
LPVDAIRILGIHKRAGEPL	19	Q9NZW5|MPP6_HUMAN
GPVKFTIVWHLKYHTCHNE	19	Q96K49-2|TM87B_HUMAN:Q96K49|TM87B_HUMAN
SPASPPNYMYNPIKTLKTN	19	Q8NBZ7|UXS1_HUMAN:Q8NBZ7-2|UXS1_HUMAN
GPPKLDIRKEEKQIMIDIF	19	P15260|INGR1_HUMAN:P15260-2|INGR1_HUMAN
LPVGSNLTSNLASLVSQGM	19	Q86VR2-2|F134C_HUMAN:Q86VR2|F134C_HUMAN
DDGKIVIFQSKPEIQYAPH	19	Q9BXS4|TMM59_HUMAN
EDVLKEAVANKGPVSVGVD	19	P25774|CATS_HUMAN:P25774-2|CATS_HUMAN
LRIKVLDINDNEPVFTQDV	19	Q14126|DSG2_HUMAN
TPALAYLASAPPPLCPSGR	19	Q8IV08|PLD3_HUMAN
TPAEVGVLVGKDRSSFYVN	19	P07737|PROF1_HUMAN
EVPEVTVFSKSPVTLGQPN	19	P01909|DQA1_HUMAN
LPSAQRFHINLCSGNHIAF	19	O00182-2|LEG9_HUMAN:O00182-3|LEG9_HUMAN:O00182-6|LEG9_HUMAN:O00182|LEG9_HUMAN
SPEDIYQMALNQALKDLKA	19	Q96RQ9-2|OXLA_HUMAN:Q96RQ9|OXLA_HUMAN
GDEVYSTIRKQEYNGKIPR	19	O75326-2|SEM7A_HUMAN:O75326|SEM7A_HUMAN
DDVALKNFAKYFLHQSHEE	19	P02794|FRIH_HUMAN
IQRTPKIQVYSRHPAENGK	19	P61769|B2MG_HUMAN
TPSTVTLNNNSAPANRANQ	19	Q9ULH0-2|KDIS_HUMAN:Q9ULH0-4|KDIS_HUMAN:Q9ULH0|KDIS_HUMAN
MPHHDASTFTINIALNRVG	19	Q02809-2|PLOD1_HUMAN:Q02809|PLOD1_HUMAN
VPIDTTIIMNGRQIQCRGT	19	Q9H013-2|ADA19_HUMAN:Q9H013|ADA19_HUMAN
RLDSRSFFWNVAPGAESAV	19	Q92542-2|NICA_HUMAN:Q92542|NICA_HUMAN
GAHLSSFSHVDEIKEFLHF	19	O60449|LY75_HUMAN:O60449-3|LY75_HUMAN:O60449-2|LY75_HUMAN
DPVHGDVIKHYKIRSLDNG	19	P07948-2|LYN_HUMAN:P07948|LYN_HUMAN
IPPDQQRLIFAGKQLEDGR	19	P62979|RS27A_HUMAN:P62987|RL40_HUMAN:P0CG47|UBB_HUMAN:P0CG48|UBC_HUMAN
FPPPDKVVVKTKTEYEPDR	19	P42857|NSG1_HUMAN
DAVLRFNGAPTANFQQDVG	19	P15907|SIAT1_HUMAN
ADKPDMGEIASFDKAKLKK	19	P63313|TYB10_HUMAN
ADDGKIVIFQSKPEIQYAP	19	Q9BXS4|TMM59_HUMAN
GRVYFVNHNTRITQWEDPR	19	Q96J02|ITCH_HUMAN:Q96J02-2|ITCH_HUMAN:Q96J02-3|ITCH_HUMAN
GSDEEVDGKADGAEAKPAE	19	P35579|MYH9_HUMAN
LDYGIYVINQAGDTIFNRA	19	P15291-2|B4GT1_HUMAN:P15291|B4GT1_HUMAN
FPHGNEHLLNWARKEYGAV	19	Q03167-2|TGBR3_HUMAN:Q03167|TGBR3_HUMAN
LNEEEIRANVAVVSGAPLQ	19	O00560-2|SDCB1_HUMAN:O00560|SDCB1_HUMAN
AAKRFQINIYVKKLDDFVE	19	Q14108-2|SCRB2_HUMAN:Q14108|SCRB2_HUMAN
DGSLELMVHRRLLKDDGRG	19	O00754-2|MA2B1_HUMAN:O00754|MA2B1_HUMAN
GDDDVFVNTHHILNYLNSL	19	Q9NY97-2|B3GN2_HUMAN:Q9NY97|B3GN2_HUMAN
QPANQVIIRERYRDNDSDL	19	Q96CS7-6|PKHB2_HUMAN:Q96CS7-3|PKHB2_HUMAN:Q96CS7|PKHB2_HUMAN
GTGDPEHYLINVCKSLAPQ	19	P11717|MPRI_HUMAN
GEQHEDLNEVAKLFNIHED	19	O95831-2|AIFM1_HUMAN:O95831-3|AIFM1_HUMAN:O95831|AIFM1_HUMAN
TPKIQVYSRHPAENGKSNF	19	P61769|B2MG_HUMAN
DSDVGEFRAVTELGRPDAE	19	Q5Y7A7|2B1D_HUMAN:P01911|2B1F_HUMAN
EAPGLVSVIKHKVRDLVPS	19	Q9H0X4|F234A_HUMAN
KVSGSQIVDIDKRKYLVPS	19	P60520|GBRL2_HUMAN
TPSPDVPLTIMKRKLMNTN	19	Q99538|LGMN_HUMAN
VAVGAFRSDSAVLLRTRPV	19	P13612|ITA4_HUMAN
MPQGAVFSCLYRHAYRTEE	19	Q92896|GSLG1_HUMAN:Q92896-3|GSLG1_HUMAN:Q92896-2|GSLG1_HUMAN
EDERAAVDTYCRHNYGVVE	19	Q5Y7A7|2B1D_HUMAN
VGGQDKIRPLWRHYFQNTQ	19	P84077|ARF1_HUMAN
QTKEFQVLKSLGKLAMGSD	19	P15907|SIAT1_HUMAN
PPSSEELQANKATLVCLVS	19	A0M8Q6|LAC7_HUMAN
EIVKEVSTYIKKIGYNPDT	19	Q5VTE0|EF1A3_HUMAN:P68104-2|EF1A1_HUMAN:P68104|EF1A1_HUMAN
GDPEHYLINVCKSLAPQAG	19	P11717|MPRI_HUMAN
VPEDPHLLLKLRRRVNAFS	19	P08575|PTPRC_HUMAN:P08575-2|PTPRC_HUMAN
AIKELGDHVTNLRKMGAPE	19	P02794|FRIH_HUMAN
VAPDAKSFVLNLGKDSNNL	19	P09382|LEG1_HUMAN
NPLENLKVYISSRPPLVVF	19	Q9NWD8-2|TM248_HUMAN:Q9NWD8|TM248_HUMAN
PSSEELQANKATLVCLISD	19	B9A064|IGLL5_HUMAN:P0CG06|LAC3_HUMAN:P0CG05|LAC2_HUMAN:P0CF74|LAC6_HUMAN
FPGRQKIHISKKWGFTKFN	19	P27635|RL10_HUMAN
ISKSLIRNPAESGQLATPS	19	Q5FWE3|PRRT3_HUMAN
GPNGEIIYSFGSHNRAGVR	19	Q9UN70-2|PCDGK_HUMAN:Q9UN70|PCDGK_HUMAN
DILEDERAAVDTYCRHNYG	19	Q5Y7A7|2B1D_HUMAN
PSSEELQANKATLVCLMND	19	P15814|IGLL1_HUMAN
NPLGRKVNWMVRLPVSEGV	19	O00754-2|MA2B1_HUMAN:O00754|MA2B1_HUMAN
NPKPALQWFYNGAILNESK	19	Q16620|NTRK2_HUMAN
YPEALLHFRTHCFNWHSPT	19	Q99538|LGMN_HUMAN
PEALLHFRTHCFNWHSPTY	19	Q99538|LGMN_HUMAN
QLHQLQLHAAVLRQGHEPQ	19	Q13488|VPP3_HUMAN
ETEKKHFFINICHRVLQEG	19	P11717|MPRI_HUMAN
ADLVFTPNSGASSVSLVPS	19	P32927|IL3RB_HUMAN:P32927-2|IL3RB_HUMAN
IEKDIAAYIKKEFDKKYNP	19	Q96FJ2|DYL2_HUMAN
APQLYVLYEKGRNHYTESI	19	Q99519|NEUR1_HUMAN
LAYLASAPPPLCPSGRTPD	19	Q8IV08|PLD3_HUMAN
LPLHFFINPNMLPDLPGPL	19	Q2M385|MPEG1_HUMAN
DVLKEAVANKGPVSVGVDA	19	P25774|CATS_HUMAN:P25774-2|CATS_HUMAN
EEEDMVIIYNRVPKTASTS	19	Q7LGA3-3|HS2ST_HUMAN:Q7LGA3-2|HS2ST_HUMAN:Q7LGA3|HS2ST_HUMAN
DGQHLFEYYHRLRNLPTIN	19	O00182-2|LEG9_HUMAN:O00182-3|LEG9_HUMAN:O00182-6|LEG9_HUMAN:O00182|LEG9_HUMAN
VIQAQTAFSANPANPAILS	19	O00560-2|SDCB1_HUMAN:O00560|SDCB1_HUMAN
AKKETVWRLEEFGRFASFE	19	P01903|DRA_HUMAN
SPPLPRHMQEALRRLHYVP	19	Q96RQ9-2|OXLA_HUMAN:Q96RQ9|OXLA_HUMAN
AARNILVNSNLVCKVSDFG	19	P54762-5|EPHB1_HUMAN:P54762|EPHB1_HUMAN
GPYPPSVDWRKKGNFVSPV	19	P09668|CATH_HUMAN
EPGEQEHSFAFNIMEIQPF	19	O75326-2|SEM7A_HUMAN:O75326|SEM7A_HUMAN
NSNVIPYDYNRVPLKHELE	19	P08575|PTPRC_HUMAN:P08575-2|PTPRC_HUMAN
LHELLQGLQGLTLLPPGSS	19	C9JE40|PATL2_HUMAN
HPLEGAVVIIFKKEMDPVT	19	Q13740-2|CD166_HUMAN:Q13740|CD166_HUMAN
KPPKPVSKMRMATPLLMQA	19	P04233-2|HG2A_HUMAN
VDGHNFIMRMNQAPTVGFE	19	Q16842|SIA4B_HUMAN
FDSDVGEFRAVTELGRPDA	19	Q5Y7A7|2B1D_HUMAN:P01911|2B1F_HUMAN
VPSHPQDPQGPSLEWLKKL	19	O95167|NDUA3_HUMAN
QTETEKKHFFINICHRVLQ	19	P11717|MPRI_HUMAN
TRLDSRSFFWNVAPGAESA	19	Q92542-2|NICA_HUMAN:Q92542|NICA_HUMAN
KVILKKKKKLLLLQKKEWT	19	O75052|CAPON_HUMAN
GGTIIVTQNRNRERVDFPD	19	Q9NQ25-6|SLAF7_HUMAN:Q9NQ25|SLAF7_HUMAN
VTWRKYYINVCRPLNPVPG	19	P11717|MPRI_HUMAN
SEELQANKATLVCLVSDFY	19	A0M8Q6|LAC7_HUMAN
AFEYILYNKGIMGEDTYPY	19	P09668|CATH_HUMAN
IDNPEYSPDPSIYAYDNFG	19	P27797|CALR_HUMAN
PSSEELQANKATLVCLVSD	19	A0M8Q6|LAC7_HUMAN
DPSNSLWVRVKARVGQKES	19	P15260|INGR1_HUMAN:P15260-2|INGR1_HUMAN
GKNVNAGGHKLGLGLEFQA	19	P21796|VDAC1_HUMAN
LRYHLNLSPQRVQGTPELS	19	O00587-2|MFNG_HUMAN:O00587|MFNG_HUMAN
DSAQNSVIIVDKNGRLVYL	19	P02786|TFR1_HUMAN
SPKHAYVKDDTMFLKCIVE	19	Q13077|TRAF1_HUMAN
NSQLLSFVRDLNQYRADIK	19	P02786|TFR1_HUMAN
EPNPQRFDRIAHTKETMLS	19	P15291-2|B4GT1_HUMAN:P15291|B4GT1_HUMAN
LGGNYLLNIGPTKDGLIVP	19	P04066|FUCO_HUMAN
APWNSLSLAQRRGFTKTYT	19	P01033|TIMP1_HUMAN
LFISGDKVNVAGLVLAGSA	19	P62495-2|ERF1_HUMAN:P62495|ERF1_HUMAN
QLAFLEGRKKQLLQAALRA	19	Q6P1N0-2|C2D1A_HUMAN:Q6P1N0|C2D1A_HUMAN
TGDTRIFFVNPAPPYLWPA	19	O00468-6|AGRIN_HUMAN:O00468-3|AGRIN_HUMAN:O00468-5|AGRIN_HUMAN:O00468-4|AGRIN_HUMAN:O00468-7|AGRIN_HUMAN:O00468|AGRIN_HUMAN
TPTQGSYTFDPVTKVLTWD	19	Q9Y2T2|AP3M1_HUMAN
KPLSVEPQQGPQAGGTTLT	19	O15031|PLXB2_HUMAN
DPKLREIIADVRAAREQIS	19	Q9ULH0-2|KDIS_HUMAN:Q9ULH0-4|KDIS_HUMAN:Q9ULH0|KDIS_HUMAN
EAKELRQKVKYLQDQLSPL	19	Q15025-4|TNIP1_HUMAN:Q15025-3|TNIP1_HUMAN:Q15025|TNIP1_HUMAN:Q15025-8|TNIP1_HUMAN:Q15025-7|TNIP1_HUMAN:Q15025-5|TNIP1_HUMAN:Q15025-6|TNIP1_HUMAN:Q15025-2|TNIP1_HUMAN
SGQVYVNDLPVNSGVTRIS	19	Q9NU53|GINM1_HUMAN
FAHVIFQNVAKSYLPNAH	18	Q86VP1-2|TAXB1_HUMAN:Q86VP1|TAXB1_HUMAN
DDVALKNFAKYFLHQSHE	18	P02794|FRIH_HUMAN
FPPSSEELQANKATLVCL	18	B9A064|IGLL5_HUMAN:P0CG06|LAC3_HUMAN:P0CG05|LAC2_HUMAN:P0CF74|LAC6_HUMAN:A0M8Q6|LAC7_HUMAN:P15814|IGLL1_HUMAN
FTGTIKLLNENSYVPREA	18	P02786|TFR1_HUMAN
RDDVALKNFAKYFLHQSH	18	P02794|FRIH_HUMAN
VPEVTVFSKSPVTLGQPN	18	P01909|DQA1_HUMAN
NDHVLLFWKSLALKEKHF	18	Q92673|SORL_HUMAN
DRDDVALKNFAKYFLHQS	18	P02794|FRIH_HUMAN
DIHKKIALVKKLAFAFGD	18	Q14118|DAG1_HUMAN
YPFAVTSYGKNLYFTDWK	18	P14543|NID1_HUMAN:P14543-2|NID1_HUMAN
GSFQFGYNTGVINAPEKI	18	P11169|GTR3_HUMAN
TETEKKHFFINICHRVLQ	18	P11717|MPRI_HUMAN
SPDDAVFQQIALSYSKEN	18	O75976|CBPD_HUMAN
DFTGTIKLLNENSYVPRE	18	P02786|TFR1_HUMAN
TEKKHFFINICHRVLQEG	18	P11717|MPRI_HUMAN
RIKVLDINDNEPVFTQDV	18	Q14126|DSG2_HUMAN
DHASIQMNVAEVDKVTGR	18	P63220|RS21_HUMAN
DRETQISKTNTQTYRESL	18	P30486|1B48_HUMAN:Q04826|1B40_HUMAN:P30479|1B41_HUMAN:P30464|1B15_HUMAN:P30488|1B50_HUMAN:P30483|1B45_HUMAN
GSLQFGYNTGVINAPQKV	18	P11166|GTR1_HUMAN
ALDFFGNGPPVNYKTGNL	18	P13284|GILT_HUMAN
DKDVIAINQDPLGKQGYQ	18	P06280|AGAL_HUMAN
PSSEELQANKATLVCLIS	18	B9A064|IGLL5_HUMAN:P0CG06|LAC3_HUMAN:P0CG05|LAC2_HUMAN:P0CF74|LAC6_HUMAN
GPVKFTIVWHLKYHTCHN	18	Q96K49-2|TM87B_HUMAN:Q96K49|TM87B_HUMAN
APGLVSVIKHKVRDLVPS	18	Q9H0X4|F234A_HUMAN
NGVSYYINLCQKIYKGPL	18	P11717|MPRI_HUMAN
GHPNIVINNAAGNFISPT	18	Q16698-2|DECR_HUMAN:Q16698|DECR_HUMAN
VDREQLVQKARLAEQAER	18	P61981|1433G_HUMAN
QALDFFGNGPPVNYKTGN	18	P13284|GILT_HUMAN
KPGTGTLIINIMSEGKAE	18	Q92823-2|NRCAM_HUMAN:Q92823|NRCAM_HUMAN:Q92823-5|NRCAM_HUMAN:Q92823-3|NRCAM_HUMAN:Q92823-4|NRCAM_HUMAN:Q92823-6|NRCAM_HUMAN
SILKIHAREIFDSRGNPT	18	P06733|ENOA_HUMAN
GPPKLDIRKEEKQIMIDI	18	P15260|INGR1_HUMAN:P15260-2|INGR1_HUMAN
VLGNLVLMGALHFKPGSR	18	P49685|GPR15_HUMAN
QPTSTIILHSHHLQISRA	18	Q9NZ08|ERAP1_HUMAN:Q9NZ08-2|ERAP1_HUMAN
RVDYFIASKAVDCLLDSK	18	Q99442|SEC62_HUMAN
ESGQVYVNDLPVNSGVTR	18	Q9NU53|GINM1_HUMAN
MDKNELVQKAKLAEQAER	18	P63104|1433Z_HUMAN
LGPDWLLDVSHLVAPHAR	18	Q24JP5|T132A_HUMAN:Q24JP5-2|T132A_HUMAN:Q24JP5-4|T132A_HUMAN
DDHDAVLRFNGAPTANFQ	18	P15907|SIAT1_HUMAN
GKLVINGNPITIFQERDP	18	P04406|G3P_HUMAN
DVLKEAVANKGPVSVGVD	18	P25774|CATS_HUMAN:P25774-2|CATS_HUMAN
LSRELDFVSHHVRTKLDE	18	Q02818|NUCB1_HUMAN
AAKNQVAMNPTNTVFDAK	18	P11142-2|HSP7C_HUMAN:P11142|HSP7C_HUMAN
RPSPLTLHTVQKWLLAAG	18	O14773|TPP1_HUMAN
DQENLVLNEVYLGKEKFD	18	P42081-4|CD86_HUMAN:P42081-3|CD86_HUMAN:P42081|CD86_HUMAN
SPLQALDFFGNGPPVNYK	18	P13284|GILT_HUMAN
DHDAVLRFNGAPTANFQQ	18	P15907|SIAT1_HUMAN
NVDLTEFQTNLVPYPRIH	18	P68363|TBA1B_HUMAN:P68363-2|TBA1B_HUMAN:Q13748-2|TBA3C_HUMAN:Q13748|TBA3C_HUMAN:Q6PEY2|TBA3E_HUMAN:Q9BQE3|TBA1C_HUMAN:Q71U36-2|TBA1A_HUMAN:Q71U36|TBA1A_HUMAN
DPVHGDVIKHYKIRSLDN	18	P07948-2|LYN_HUMAN:P07948|LYN_HUMAN
EAEGVIVGHWAPPIHTHG	18	Q92673|SORL_HUMAN
ILRQITVNDLPVGRSVDE	18	Q06830|PRDX1_HUMAN
DSGKELHINLIPNKQDRT	18	P07900|HS90A_HUMAN:P07900-2|HS90A_HUMAN
ARTQLSWLKKQLAAARED	18	P13686|PPA5_HUMAN
APDAKSFVLNLGKDSNNL	18	P09382|LEG1_HUMAN
LQALDFFGNGPPVNYKTG	18	P13284|GILT_HUMAN
SPEDIYQMALNQALKDLK	18	Q96RQ9-2|OXLA_HUMAN:Q96RQ9|OXLA_HUMAN
LPVGSNLTSNLASLVSQG	18	Q86VR2-2|F134C_HUMAN:Q86VR2|F134C_HUMAN
NPHDIVIFHELKQPRAPD	18	Q14114-4|LRP8_HUMAN:Q14114|LRP8_HUMAN
VLRQITVNDLPVGRSVDE	18	P32119|PRDX2_HUMAN
KKYDFYINVCGPVSVSPC	18	P11717|MPRI_HUMAN
VNALILKNKLKVRTAYPS	18	Q92187|SIA8D_HUMAN
DDLKYRYFSNASPHRMPL	18	Q92187|SIA8D_HUMAN
EQLEEFLANIGTSVQNVR	18	Q9UKG1|DP13A_HUMAN
WDRETQISKTNTQTYRES	18	P30486|1B48_HUMAN:Q04826|1B40_HUMAN:P30479|1B41_HUMAN:P30464|1B15_HUMAN:P30488|1B50_HUMAN:P30483|1B45_HUMAN
TFKEFQNNPNPRSLVKPI	18	P11215|ITAM_HUMAN:P11215-2|ITAM_HUMAN
SPASPPNYMYNPIKTLKT	18	Q8NBZ7|UXS1_HUMAN:Q8NBZ7-2|UXS1_HUMAN
KKDIFKANKEVPCYVFDE	18	P11717|MPRI_HUMAN
IPVGKLVLNRNPVNYFAE	18	P04040|CATA_HUMAN
SEKEQEIERLNKLLRQHG	18	Q96D96|HVCN1_HUMAN:Q96D96-4|HVCN1_HUMAN
IDDHDAVLRFNGAPTANF	18	P15907|SIAT1_HUMAN
MDKSELVQKAKLAEQAER	18	P31946-2|1433B_HUMAN:P31946|1433B_HUMAN
FLDRYFHNQEENVRFDSD	18	Q5Y7A7|2B1D_HUMAN
YKELIERIPELNKVARAA	18	P02786|TFR1_HUMAN
HDFNFHINYGDLGFLGPE	18	Q9Y4L1|HYOU1_HUMAN:Q9Y4L1-2|HYOU1_HUMAN
LPTQIYPLPKQQNLPKRP	18	Q13873|BMPR2_HUMAN
QRTPKIQVYSRHPAENGK	18	P61769|B2MG_HUMAN
GKVKVGVNGFGRIGRLVT	18	P04406|G3P_HUMAN
DGKDYIALNEDLRSWTAA	18	P30486|1B48_HUMAN:Q04826|1B40_HUMAN:P30479|1B41_HUMAN:P30443|1A01_HUMAN:P30455|1A36_HUMAN:P04222|1C03_HUMAN:Q09160|1A80_HUMAN:P30480|1B42_HUMAN:P30460|1B08_HUMAN:Q31612|1B73_HUMAN:P01893|HLAH_HUMAN:Q29963|1C06_HUMAN:Q29865|1C18_HUMAN:P30504|1C04_HUMAN:P30505|1C08_HUMAN
DGKDYLALNEDLRSWTAA	18
AENGKLVINGNPITIFQE	18	P04406|G3P_HUMAN
DVALKNFAKYFLHQSHEE	18	P02794|FRIH_HUMAN
GDLEFMNEQKLNRYPASS	18	Q9BXS4|TMM59_HUMAN
EVRDFQLRDKYMFATKVV	18	Q92673|SORL_HUMAN
SDVGEFRAVTELGRPDAE	18	Q5Y7A7|2B1D_HUMAN:P01911|2B1F_HUMAN
IGGVILFHETLYQKADDG	18	P04075-2|ALDOA_HUMAN:P04075|ALDOA_HUMAN
QKDVTEIDILVKNRGVLR	18	Q9NU53|GINM1_HUMAN
RPRAPIIAVTRNPQTARQ	18	P14618|KPYM_HUMAN
RFEGQFSINKVPGNFHVS	18	Q969X5|ERGI1_HUMAN
PPSSEELQANKATLVCLI	18	B9A064|IGLL5_HUMAN:P0CG06|LAC3_HUMAN:P0CG05|LAC2_HUMAN:P0CF74|LAC6_HUMAN
DDPSTIEKLAKNKQKPIT	18	P60953|CDC42_HUMAN:P60953-1|CDC42_HUMAN
TPSTVTLNNNSAPANRAN	18	Q9ULH0-2|KDIS_HUMAN:Q9ULH0-4|KDIS_HUMAN:Q9ULH0|KDIS_HUMAN
LPPPIIFWMDNSFQRLPQ	18	Q92823-2|NRCAM_HUMAN:Q92823|NRCAM_HUMAN:Q92823-5|NRCAM_HUMAN:Q92823-3|NRCAM_HUMAN:Q92823-4|NRCAM_HUMAN:Q92823-6|NRCAM_HUMAN
DERAAVDTYCRHNYGVVE	18	Q5Y7A7|2B1D_HUMAN
TPAEVGVLVGKDRSSFYV	18	P07737|PROF1_HUMAN
PPFEVRGANQWIKFKSVS	18	P08559-3|ODPA_HUMAN:P08559|ODPA_HUMAN:P08559-2|ODPA_HUMAN:P08559-4|ODPA_HUMAN
RRPIIVISDKMLRSLESG	18	P21580|TNAP3_HUMAN
RETQISKTNTQTYRESLR	18	P30486|1B48_HUMAN:Q04826|1B40_HUMAN:P30479|1B41_HUMAN:P30464|1B15_HUMAN:P30488|1B50_HUMAN:P30483|1B45_HUMAN
WDEGHVLTFLKQHYGRDN	18	Q6ZRP7|QSOX2_HUMAN
QPRPNYASNFSVIGAREE	18	O14976-2|GAK_HUMAN
DWIVLRINHALLNKKDVE	18	Q13459-2|MYO9B_HUMAN:Q13459|MYO9B_HUMAN
GNPAEFVVNTSNAGAGAL	18	P21333-2|FLNA_HUMAN:P21333|FLNA_HUMAN
DPNSGFVFNLNPLNSSQG	18	P11717|MPRI_HUMAN
MPTPVIKAFGILKRAAAE	18	P07954-2|FUMH_HUMAN:P07954|FUMH_HUMAN
DSDVGEFRAVTELGRPDA	18	Q5Y7A7|2B1D_HUMAN:P01911|2B1F_HUMAN
LPSAQRFHINLCSGNHIA	18	O00182-2|LEG9_HUMAN:O00182-3|LEG9_HUMAN:O00182-6|LEG9_HUMAN:O00182|LEG9_HUMAN
EAKELRQKVKYLQDQLSP	18	Q15025-4|TNIP1_HUMAN:Q15025-3|TNIP1_HUMAN:Q15025|TNIP1_HUMAN:Q15025-8|TNIP1_HUMAN:Q15025-7|TNIP1_HUMAN:Q15025-5|TNIP1_HUMAN:Q15025-6|TNIP1_HUMAN:Q15025-2|TNIP1_HUMAN
MEKTELIQKAKLAEQAER	18	P27348|1433T_HUMAN
TPSASFEPNNTCENSQSR	18	Q92575|UBXN4_HUMAN
KPVSKMRMATPLLMQALP	18	P04233-2|HG2A_HUMAN
LAYLASAPPPLCPSGRTP	18	Q8IV08|PLD3_HUMAN
DHDGGFWLVHSVPNFPPP	18	O00115|DNS2A_HUMAN
GFGRIGRLVTRAAFNSGK	18	P04406|G3P_HUMAN
HPQVNIYSVTRKRYAHLS	18	Q16658|FSCN1_HUMAN
LIPQLVANVTNPNSTEHM	18	Q14974|IMB1_HUMAN
LPPSRFSYFKKYPLHAIR	18	P98194-7|AT2C1_HUMAN:P98194-8|AT2C1_HUMAN
APFMANIPLLLYPQDGPR	18	P07602|SAP_HUMAN:P07602-2|SAP_HUMAN:P07602-3|SAP_HUMAN
NPRLNIKAFVRNSFLQES	18	O00214-2|LEG8_HUMAN:O00214|LEG8_HUMAN
DGKIVIFQSKPEIQYAPH	18	Q9BXS4|TMM59_HUMAN
LDFFGNGPPVNYKTGNLY	18	P13284|GILT_HUMAN
TWRKYYINVCRPLNPVPG	18	P11717|MPRI_HUMAN
GILFVQYFHRVPFHRVDT	18	O00182-2|LEG9_HUMAN:O00182-3|LEG9_HUMAN:O00182-6|LEG9_HUMAN:O00182|LEG9_HUMAN
DVGEFRAVTELGRPDAEY	18	Q5Y7A7|2B1D_HUMAN:P01911|2B1F_HUMAN
APWNSLSLAQRRGFTKTY	18	P01033|TIMP1_HUMAN
GPLVILDHVKFPRYAEIV	18	P21281|VATB2_HUMAN
TRISVGKANKRLRYVDQV	18	P11717|MPRI_HUMAN
TPSPDVPLTIMKRKLMNT	18	Q99538|LGMN_HUMAN
EVILIDPFHKAIRRNPDT	18	P61313|RL15_HUMAN
NGKLVINGNPITIFQERD	18	P04406|G3P_HUMAN
IGNLVTFGHSLSKTCSPA	18	Q16553|LY6E_HUMAN
DRYFHNQEENVRFDSDVG	18	Q5Y7A7|2B1D_HUMAN
GPKDAVKALKKRISKNYN	18	O75674-2|TM1L1_HUMAN:O75674|TM1L1_HUMAN
HPGNLVIKQRFSGIDEHG	18	P14543|NID1_HUMAN:P14543-2|NID1_HUMAN
ELEGQVISCLKLRYADQR	18	Q92896|GSLG1_HUMAN:Q92896-3|GSLG1_HUMAN:Q92896-2|GSLG1_HUMAN
IPDGCGVKYIPNRGPLDK	18	P27635|RL10_HUMAN
YPPSVDWRKKGNFVSPVK	18	P09668|CATH_HUMAN
GSLELMVHRRLLKDDGRG	18	O00754-2|MA2B1_HUMAN:O00754|MA2B1_HUMAN
IVWTFNTTPLVTIQPEGG	18	Q9NQ25-6|SLAF7_HUMAN:Q9NQ25|SLAF7_HUMAN
DPGTSIKYSCNPGYVLVG	18	P20023-4|CR2_HUMAN
EKEQEIERLNKLLRQHGL	18	Q96D96|HVCN1_HUMAN:Q96D96-4|HVCN1_HUMAN
YPEALLHFRTHCFNWHSP	18	Q99538|LGMN_HUMAN
DAVLRFNGAPTANFQQDV	18	P15907|SIAT1_HUMAN
GPRELLKKFRQARSQVVF	18	Q02809-2|PLOD1_HUMAN:Q02809|PLOD1_HUMAN
YPSGNRWTFNPAVLTKAN	18	Q86YT6|MIB1_HUMAN
KLLDIACWIHHKYNSDKS	18	P07339|CATD_HUMAN
IPKEKFWKISTPPEAYWN	18	Q9NY97-2|B3GN2_HUMAN:Q9NY97|B3GN2_HUMAN
VSGSQIVDIDKRKYLVPS	18	P60520|GBRL2_HUMAN
RPIIVISDKMLRSLESGS	18	P21580|TNAP3_HUMAN
NPLGRKVNWMVRLPVSEG	18	O00754-2|MA2B1_HUMAN:O00754|MA2B1_HUMAN
LPLHFFINPNMLPDLPGP	18	Q2M385|MPEG1_HUMAN
AKEGKIEIFRHILQREFS	18	Q9Y5S1|TRPV2_HUMAN
GRVYFVNHNTRITQWEDP	18	Q96J02|ITCH_HUMAN:Q96J02-2|ITCH_HUMAN:Q96J02-3|ITCH_HUMAN
GDTRIFFVNPAPPYLWPA	18	O00468-6|AGRIN_HUMAN:O00468-3|AGRIN_HUMAN:O00468-5|AGRIN_HUMAN:O00468-4|AGRIN_HUMAN:O00468-7|AGRIN_HUMAN:O00468|AGRIN_HUMAN
IATIKTKRTIQFVDWCPT	18	Q13748-2|TBA3C_HUMAN:Q13748|TBA3C_HUMAN:Q6PEY2|TBA3E_HUMAN:Q9BQE3|TBA1C_HUMAN:Q71U36-2|TBA1A_HUMAN:Q71U36|TBA1A_HUMAN
YPGDVFYLHSRLLERAAK	18	P25705-3|ATPA_HUMAN:P25705|ATPA_HUMAN:P25705-2|ATPA_HUMAN
GPITITIVNRDGTRYVQK	18	P16070-8|CD44_HUMAN:P16070-17|CD44_HUMAN:P16070-6|CD44_HUMAN:P16070-7|CD44_HUMAN:P16070-5|CD44_HUMAN:P16070|CD44_HUMAN:P16070-18|CD44_HUMAN:P16070-12|CD44_HUMAN:P16070-14|CD44_HUMAN:P16070-13|CD44_HUMAN:P16070-11|CD44_HUMAN:P16070-10|CD44_HUMAN:P16070-4|CD44_HUMAN:P16070-16|CD44_HUMAN:P16070-3|CD44_HUMAN
DGDLTLYQSNTILRHLGR	18	P09211|GSTP1_HUMAN
RTQKLSFIIRTVGRHFPG	18	Q9UIQ6-3|LCAP_HUMAN:Q9UIQ6-2|LCAP_HUMAN:Q9UIQ6|LCAP_HUMAN
DYGALKDIVINANPASPP	18	Q13155|AIMP2_HUMAN
TSVITSSSTREYTVTEPE	18	P14543|NID1_HUMAN:P14543-2|NID1_HUMAN
DGSLELMVHRRLLKDDGR	18	O00754-2|MA2B1_HUMAN:O00754|MA2B1_HUMAN
LNPRFDENAVVRNTQIDN	18	O00182-2|LEG9_HUMAN:O00182-3|LEG9_HUMAN:O00182-6|LEG9_HUMAN:O00182|LEG9_HUMAN
TGDPEHYLINVCKSLAPQ	18	P11717|MPRI_HUMAN
VPEDPHLLLKLRRRVNAF	18	P08575|PTPRC_HUMAN:P08575-2|PTPRC_HUMAN
DLTGDLESFKKQSFVLKE	18	P52565-2|GDIR1_HUMAN:P52565|GDIR1_HUMAN
QPIPTETFQVADRHPEVA	18	O75326-2|SEM7A_HUMAN:O75326|SEM7A_HUMAN
GRVYYVNHNTRTTQWEDP	18	O00308|WWP2_HUMAN:O00308-2|WWP2_HUMAN
DRNTQIFKTNTQTYRESL	18	P30685|1B35_HUMAN
ASNDPRNFVPNKMWKGLV	18	Q96F05|CK024_HUMAN
VPERVYSMNPSIRLLLIL	18	O14792|HS3S1_HUMAN
GTIIVTQNRNRERVDFPD	18	Q9NQ25-6|SLAF7_HUMAN:Q9NQ25|SLAF7_HUMAN
NKHQIKQAVKKLYDIDVA	18	P62750|RL23A_HUMAN
GGQDRIRPLWKHYFQNTQ	18	P18085|ARF4_HUMAN
TPALAYLASAPPPLCPSG	18	Q8IV08|PLD3_HUMAN
APSPRPLSLVARLSYAVG	18	Q6NUT3-2|MFS12_HUMAN
LDYGIYVINQAGDTIFNR	18	P15291-2|B4GT1_HUMAN:P15291|B4GT1_HUMAN
NHVDFSQNVAVANYINKW	18	Q99574|NEUS_HUMAN
DTESELDLISRLSREHGA	18	P11586|C1TC_HUMAN
AVGAFRSDSAVLLRTRPV	18	P13612|ITA4_HUMAN
SQAASSDSAQGSDVSLTA	18	P30464|1B15_HUMAN:P30488|1B50_HUMAN:P30483|1B45_HUMAN:P18463|1B37_HUMAN:P30490|1B52_HUMAN:P30466|1B18_HUMAN:Q09160|1A80_HUMAN:P30685|1B35_HUMAN:Q31612|1B73_HUMAN:P05534|1A24_HUMAN:P30447|1A23_HUMAN:P10316|1A69_HUMAN
VIQAQTAFSANPANPAIL	18	O00560-2|SDCB1_HUMAN:O00560|SDCB1_HUMAN
EEEDMVIIYNRVPKTAST	18	Q7LGA3-3|HS2ST_HUMAN:Q7LGA3-2|HS2ST_HUMAN:Q7LGA3|HS2ST_HUMAN
AQEALIVTWQKKKAVSPE	18	P41217-2|OX2G_HUMAN:P41217|OX2G_HUMAN:P41217-3|OX2G_HUMAN
VHIPKILPWHAGTYSCVA	18	P20273-5|CD22_HUMAN:P20273|CD22_HUMAN
VQGFFTSNNATRDFLLPF	18	O43242|PSMD3_HUMAN
LNEEEIRANVAVVSGAPL	18	O00560-2|SDCB1_HUMAN:O00560|SDCB1_HUMAN
GPYPPSVDWRKKGNFVSP	18	P09668|CATH_HUMAN
TPPHVIGQLDKLIREVST	18	Q6NXT4-4|ZNT6_HUMAN:Q6NXT4|ZNT6_HUMAN:Q6NXT4-2|ZNT6_HUMAN
IATIKTKRSIQFVDWCPT	18	P68363|TBA1B_HUMAN:P68363-2|TBA1B_HUMAN
GGQDKIRPLWRHYFQNTQ	18	P84077|ARF1_HUMAN
VNTTLQIKGKINSITVDN	18	Q01518-2|CAP1_HUMAN:Q01518|CAP1_HUMAN
GDLGTYVINKQTPNKQIW	18	Q16595-2|FRDA_HUMAN:Q16595-3|FRDA_HUMAN:Q16595|FRDA_HUMAN
RTPKIQVYSRHPAENGKS	18	P61769|B2MG_HUMAN
VIDWLVSNQSVRNRQEGL	18	P08567|PLEK_HUMAN
PLSYTVVTAASFHTKDST	18	Q93073-2|SBP2L_HUMAN:Q93073|SBP2L_HUMAN
IEKDIAAHIKKEFDKKYN	18	P63167|DYL1_HUMAN
IDKKCPFTGNVSIRGRIL	18	P62280|RS11_HUMAN
LDDILKYHTEIVFARTSP	18	P05023-3|AT1A1_HUMAN:P05023-4|AT1A1_HUMAN:P05023|AT1A1_HUMAN
LPIPLIVWVKRKEVQKTC	18	P25445|TNR6_HUMAN:P25445-7|TNR6_HUMAN
TNPDFYINICQPLNPMHG	18	P11717|MPRI_HUMAN
EPLPIVYYVGRKPKVEQL	18	P01137|TGFB1_HUMAN
ADKPDMGEIASFDKAKLK	18	P63313|TYB10_HUMAN
IKELGDHVTNLRKMGAPE	18	P02794|FRIH_HUMAN
HDAVLRFNGAPTANFQQD	18	P15907|SIAT1_HUMAN
LGGNYLLNIGPTKDGLIV	18	P04066|FUCO_HUMAN
PPKLDIRKEEKQIMIDIF	18	P15260|INGR1_HUMAN:P15260-2|INGR1_HUMAN
DDILKYHTEIVFARTSPQ	18	P05023-3|AT1A1_HUMAN:P05023-4|AT1A1_HUMAN:P05023|AT1A1_HUMAN
IVKEVSTYIKKIGYNPDT	18	Q5VTE0|EF1A3_HUMAN:P68104-2|EF1A1_HUMAN:P68104|EF1A1_HUMAN
VNHVTLSQPKIVKWDRDM	18	P61769|B2MG_HUMAN
LPILVPSAKKAIYMDDDV	18	Q68CQ7|GL8D1_HUMAN
IKEGVLVEHVKNVFITKT	18	Q9Y6X5|ENPP4_HUMAN
DLSQMIKYFKKQKRLIPE	18	Q9HC98|NEK6_HUMAN
KPPKPVSKMRMATPLLMQ	18	P04233-2|HG2A_HUMAN
DGLQITVNGTVLSSSGTR	18	O00182-2|LEG9_HUMAN:O00182-3|LEG9_HUMAN:O00182-6|LEG9_HUMAN:O00182|LEG9_HUMAN
YPRISVNNVLPVFDNLMQ	18	P07339|CATD_HUMAN
SKMDFILSHAVYCRDVLK	18	Q9NYU2-2|UGGG1_HUMAN:Q9NYU2|UGGG1_HUMAN
APIIININRAQLTNPEVK	18	Q9UIW2|PLXA1_HUMAN
SNDKDPFWWNEAVPIWVT	18	Q9Y6X5|ENPP4_HUMAN
YPFPVTLYVPNVPEGSVR	18	Q5R372-4|RBG1L_HUMAN:Q5R372|RBG1L_HUMAN:Q5R372-3|RBG1L_HUMAN:Q5R372-2|RBG1L_HUMAN
QTVSLGGNYLLNIGPTKD	18	P04066|FUCO_HUMAN
TPDQAILWLWKKHNMVNG	18	Q6ZRP7|QSOX2_HUMAN
GPVDAVQKKAKYTLNDTG	18	O15031|PLXB2_HUMAN
VPATKVFLSFRRPFWREE	18	Q96RQ9-2|OXLA_HUMAN:Q96RQ9|OXLA_HUMAN
VSPYLRGQSKLIFKPDLT	18	O60513|B4GT4_HUMAN
GAGSLDISKSLIRNPAES	18	Q5FWE3|PRRT3_HUMAN
MPSDVLEVTKKFMRDPIR	18	P60842|IF4A1_HUMAN
HHWLLFEMSRHSLEQKPT	18	P04233-2|HG2A_HUMAN
LDISKSLIRNPAESGQLA	18	Q5FWE3|PRRT3_HUMAN
AVLRFNGAPTANFQQDVG	18	P15907|SIAT1_HUMAN
QTETEKKHFFINICHRVL	18	P11717|MPRI_HUMAN
DDGKIVIFQSKPEIQYAP	18	Q9BXS4|TMM59_HUMAN
SNPEIQDFMRKKGFGEDF	18	P06865|HEXA_HUMAN
VPSPYEVRGFPTIYFSPA	18	P30101|PDIA3_HUMAN
NPKATLRYFQHLLGKQAD	18	Q9Y4L1|HYOU1_HUMAN:Q9Y4L1-2|HYOU1_HUMAN
LPDNILNFVKKHPLMEEQ	18	Q9C0C4|SEM4C_HUMAN
TIQNIVAGSTYLFSTKTH	18	Q9UIQ6-3|LCAP_HUMAN:Q9UIQ6-2|LCAP_HUMAN:Q9UIQ6|LCAP_HUMAN
IPDPTGKFNLIRRYTEIS	18	Q68CQ7|GL8D1_HUMAN
DNPEYSPDPSIYAYDNFG	18	P27797|CALR_HUMAN
EYILYNKGIMGEDTYPYQ	18	P09668|CATH_HUMAN
DRQLNLRLLKKHNYNILQ	18	Q14596|NBR1_HUMAN
VDGQHLFEYYHRLRNLPT	18	O00182-2|LEG9_HUMAN:O00182-3|LEG9_HUMAN:O00182-6|LEG9_HUMAN:O00182|LEG9_HUMAN
NPTNTVFDAKRLIGRRFD	18	P11142-2|HSP7C_HUMAN:P11142|HSP7C_HUMAN
RLSENEIICNALQRQKER	18	Q13137-3|CACO2_HUMAN:Q13137|CACO2_HUMAN:Q13137-4|CACO2_HUMAN:Q13137-5|CACO2_HUMAN:Q13137-2|CACO2_HUMAN
TAEEVFSHGKYMQSTTVE	18	Q92854|SEM4D_HUMAN
VVPGTLLLFRKRWQNEKL	18	P11912-2|CD79A_HUMAN:P11912|CD79A_HUMAN
LNAMQILWINIIMDGPPA	18	P98194-7|AT2C1_HUMAN:P98194-8|AT2C1_HUMAN
VPIDTTIIMNGRQIQCRG	18	Q9H013-2|ADA19_HUMAN:Q9H013|ADA19_HUMAN
EDTRDRMYQMDIQQELQR	18	P04114|APOB_HUMAN
LNYLQILGELKTYGGRIF	18	Q5SYB0-3|FRPD1_HUMAN
DGPITITIVNRDGTRYVQ	18	P16070-8|CD44_HUMAN:P16070-17|CD44_HUMAN:P16070-6|CD44_HUMAN:P16070-7|CD44_HUMAN:P16070-5|CD44_HUMAN:P16070|CD44_HUMAN:P16070-18|CD44_HUMAN:P16070-12|CD44_HUMAN:P16070-14|CD44_HUMAN:P16070-13|CD44_HUMAN:P16070-11|CD44_HUMAN:P16070-10|CD44_HUMAN:P16070-4|CD44_HUMAN:P16070-16|CD44_HUMAN:P16070-3|CD44_HUMAN
SSFQYGYNVAAVNSPALL	18	P22732|GTR5_HUMAN:P22732-2|GTR5_HUMAN
GEITILSVGRFRVARIPE	18	Q969Z4|TR19L_HUMAN
LSEQLAINTSPDAVKAKL	18	Q5T1M5-2|FKB15_HUMAN:Q5T1M5|FKB15_HUMAN:Q5T1M5-3|FKB15_HUMAN
GKSSLVLRFVKGQFHEYQ	18	P61020|RAB5B_HUMAN:P51148|RAB5C_HUMAN:P51148-2|RAB5C_HUMAN
ADDGKIVIFQSKPEIQYA	18	Q9BXS4|TMM59_HUMAN
IVLPAININENVINGQDY	18	P18850|ATF6A_HUMAN
VSFELLVKRQIKRLEEPS	18	O00429-4|DNM1L_HUMAN:O00429-5|DNM1L_HUMAN:O00429-3|DNM1L_HUMAN:O00429-2|DNM1L_HUMAN:O00429|DNM1L_HUMAN:O00429-8|DNM1L_HUMAN:O00429-6|DNM1L_HUMAN
KYYLDLNSDSDPYPPPPT	18	O75197|LRP5_HUMAN
PSSGLGVTKQDLGPVPM	17	P04233-2|HG2A_HUMAN
RYGFIEGHVVIPRIHPN	17	P16070-8|CD44_HUMAN:P16070-17|CD44_HUMAN:P16070-6|CD44_HUMAN:P16070-7|CD44_HUMAN:P16070-5|CD44_HUMAN:P16070|CD44_HUMAN:P16070-18|CD44_HUMAN:P16070-12|CD44_HUMAN:P16070-14|CD44_HUMAN:P16070-13|CD44_HUMAN:P16070-11|CD44_HUMAN:P16070-10|CD44_HUMAN:P16070-4|CD44_HUMAN:P16070-16|CD44_HUMAN:P16070-3|CD44_HUMAN
QALDFFGNGPPVNYKTG	17	P13284|GILT_HUMAN
DRDDVALKNFAKYFLHQ	17	P02794|FRIH_HUMAN
NDHVLLFWKSLALKEKH	17	Q92673|SORL_HUMAN
IVRGVKYNQATPNFHQW	17	P50552|VASP_HUMAN
AHVIFQNVAKSYLPNAH	17	Q86VP1-2|TAXB1_HUMAN:Q86VP1|TAXB1_HUMAN
DDVALKNFAKYFLHQSH	17	P02794|FRIH_HUMAN
DRETQISKTNTQTYRES	17	P30486|1B48_HUMAN:Q04826|1B40_HUMAN:P30479|1B41_HUMAN:P30464|1B15_HUMAN:P30488|1B50_HUMAN:P30483|1B45_HUMAN
DRGDAFDFNVALQDHFK	17	Q9NVZ3|NECP2_HUMAN:Q9NVZ3-2|NECP2_HUMAN:Q9NVZ3-3|NECP2_HUMAN
TGTIKLLNENSYVPREA	17	P02786|TFR1_HUMAN
DHVLLFWKSLALKEKHF	17	Q92673|SORL_HUMAN
SLQFGYNTGVINAPQKV	17	P11166|GTR1_HUMAN
QPTSTIILHSHHLQISR	17	Q9NZ08|ERAP1_HUMAN:Q9NZ08-2|ERAP1_HUMAN
NHVDFSQNVAVANYINK	17	Q99574|NEUS_HUMAN
DFTGTIKLLNENSYVPR	17	P02786|TFR1_HUMAN
KLLDIACWIHHKYNSDK	17	P07339|CATD_HUMAN
DAFLLLRNNSIQNRQLL	17	O14662-2|STX16_HUMAN:O14662-4|STX16_HUMAN:O14662-5|STX16_HUMAN:O14662|STX16_HUMAN:O14662-3|STX16_HUMAN
GPRELLKKFRQARSQVV	17	Q02809-2|PLOD1_HUMAN:Q02809|PLOD1_HUMAN
DVALKNFAKYFLHQSHE	17	P02794|FRIH_HUMAN
VDLTEFQTNLVPYPRIH	17	P68363|TBA1B_HUMAN:P68363-2|TBA1B_HUMAN:Q13748-2|TBA3C_HUMAN:Q13748|TBA3C_HUMAN:Q6PEY2|TBA3E_HUMAN:Q9BQE3|TBA1C_HUMAN:Q71U36-2|TBA1A_HUMAN:Q71U36|TBA1A_HUMAN
RETQISKTNTQTYRESL	17	P30486|1B48_HUMAN:Q04826|1B40_HUMAN:P30479|1B41_HUMAN:P30464|1B15_HUMAN:P30488|1B50_HUMAN:P30483|1B45_HUMAN
NAGKINYVFRHYIFNPR	17	Q9NYU2-2|UGGG1_HUMAN:Q9NYU2|UGGG1_HUMAN
AEGVIVGHWAPPIHTHG	17	Q92673|SORL_HUMAN
FEGQFSINKVPGNFHVS	17	Q969X5|ERGI1_HUMAN
VLKEAVANKGPVSVGVD	17	P25774|CATS_HUMAN:P25774-2|CATS_HUMAN
HPGNLVIKQRFSGIDEH	17	P14543|NID1_HUMAN:P14543-2|NID1_HUMAN
VASIISIHPKIQEHQPR	17	Q13530-2|SERC3_HUMAN:Q13530|SERC3_HUMAN
FTGTIKLLNENSYVPRE	17	P02786|TFR1_HUMAN
DIHKKIALVKKLAFAFG	17	Q14118|DAG1_HUMAN
GDPEHYLINVCKSLAPQ	17	P11717|MPRI_HUMAN
LDFFGNGPPVNYKTGNL	17	P13284|GILT_HUMAN
RPIIVISDKMLRSLESG	17	P21580|TNAP3_HUMAN
SILKIHAREIFDSRGNP	17	P06733|ENOA_HUMAN
ALDFFGNGPPVNYKTGN	17	P13284|GILT_HUMAN
AGDTIFNRAKLLNVGFQ	17	P15291-2|B4GT1_HUMAN:P15291|B4GT1_HUMAN
LSEQLAINTSPDAVKAK	17	Q5T1M5-2|FKB15_HUMAN:Q5T1M5|FKB15_HUMAN:Q5T1M5-3|FKB15_HUMAN
DHASIQMNVAEVDKVTG	17	P63220|RS21_HUMAN
HPDRLWAWEKFVYLDEK	17	P56279|TCL1A_HUMAN
KEQEIERLNKLLRQHGL	17	Q96D96|HVCN1_HUMAN:Q96D96-4|HVCN1_HUMAN
SPHPLVWHLKTERLATG	17	Q03167-2|TGBR3_HUMAN:Q03167|TGBR3_HUMAN
DEGHVLTFLKQHYGRDN	17	Q6ZRP7|QSOX2_HUMAN
GPDWLLDVSHLVAPHAR	17	Q24JP5|T132A_HUMAN:Q24JP5-2|T132A_HUMAN:Q24JP5-4|T132A_HUMAN
LSRELDFVSHHVRTKLD	17	Q02818|NUCB1_HUMAN
HDAVLRFNGAPTANFQQ	17	P15907|SIAT1_HUMAN
QKGIIQYLKKFSYRNAK	17	Q6P179-3|ERAP2_HUMAN:Q6P179|ERAP2_HUMAN:Q6P179-2|ERAP2_HUMAN
KELIERIPELNKVARAA	17	P02786|TFR1_HUMAN
HPNIVINNAAGNFISPT	17	Q16698-2|DECR_HUMAN:Q16698|DECR_HUMAN
PPAENSSAPEAEQGGAE	17	P67809|YBOX1_HUMAN
DGQHLFEYYHRLRNLPT	17	O00182-2|LEG9_HUMAN:O00182-3|LEG9_HUMAN:O00182-6|LEG9_HUMAN:O00182|LEG9_HUMAN
YKKNLMALKKFVMVKFL	17	P50897|PPT1_HUMAN
ILRQITVNDLPVGRSVD	17	Q06830|PRDX1_HUMAN
EKKHFFINICHRVLQEG	17	P11717|MPRI_HUMAN
PDQDATYFGAFKVRDID	17	O14788-2|TNF11_HUMAN:O14788-3|TNF11_HUMAN:O14788|TNF11_HUMAN
VSLSLRLLQSHLRAQVV	17	Q9NY26-2|S39A1_HUMAN:Q9NY26|S39A1_HUMAN
RRPIIVISDKMLRSLES	17	P21580|TNAP3_HUMAN
KPISKAVIVLNEGIKVQ	17	O75976|CBPD_HUMAN
LIPQLVANVTNPNSTEH	17	Q14974|IMB1_HUMAN
FPPSSEELQANKATLVC	17	B9A064|IGLL5_HUMAN:P0CG06|LAC3_HUMAN:P0CG05|LAC2_HUMAN:P0CF74|LAC6_HUMAN:A0M8Q6|LAC7_HUMAN:P15814|IGLL1_HUMAN
AKNQVAMNPTNTVFDAK	17	P11142-2|HSP7C_HUMAN:P11142|HSP7C_HUMAN
IQRTPKIQVYSRHPAEN	17	P61769|B2MG_HUMAN
IRDMLLANKVPAAARAG	17	Q8NHW5|RLA0L_HUMAN:P05388-2|RLA0_HUMAN:P05388|RLA0_HUMAN
NPHDIVIFHELKQPRAP	17	Q14114-4|LRP8_HUMAN:Q14114|LRP8_HUMAN
NAHTYHINSISINSDYE	17	P63151|2ABA_HUMAN:P63151-2|2ABA_HUMAN
GPPVNYKTGNLYLRGPL	17	P13284|GILT_HUMAN
DLQNLKPYTKYVLSLHA	17	P08575|PTPRC_HUMAN:P08575-2|PTPRC_HUMAN
AENGKLVINGNPITIFQ	17	P04406|G3P_HUMAN
LGNLVLMGALHFKPGSR	17	P49685|GPR15_HUMAN
DHDAVLRFNGAPTANFQ	17	P15907|SIAT1_HUMAN
AIRGQILSKLRLASPPS	17	P01137|TGFB1_HUMAN
TPSPDVPLTIMKRKLMN	17	Q99538|LGMN_HUMAN
KKDIFKANKEVPCYVFD	17	P11717|MPRI_HUMAN
VDQKLELNIVPRTKVVY	17	Q9BTU6|P4K2A_HUMAN
TGDVIAINYNEKIYELR	17	Q92890-3|UFD1_HUMAN:Q92890|UFD1_HUMAN:Q92890-1|UFD1_HUMAN
TPALAYLASAPPPLCPS	17	Q8IV08|PLD3_HUMAN
QRTPKIQVYSRHPAENG	17	P61769|B2MG_HUMAN
ESGQVYVNDLPVNSGVT	17	Q9NU53|GINM1_HUMAN
KPTPIPIKVKVKNVKEG	17	Q14126|DSG2_HUMAN
IGGVILFHETLYQKADD	17	P04075-2|ALDOA_HUMAN:P04075|ALDOA_HUMAN
DSGELVAIKKVLQDKRF	17	P49841|GSK3B_HUMAN:P49841-2|GSK3B_HUMAN
KHDVVFLITKYGYIHLY	17	Q00610-2|CLH1_HUMAN:Q00610|CLH1_HUMAN
GILFVQYFHRVPFHRVD	17	O00182-2|LEG9_HUMAN:O00182-3|LEG9_HUMAN:O00182-6|LEG9_HUMAN:O00182|LEG9_HUMAN
ELVDYFLNVATAQGRYY	17	O00754-2|MA2B1_HUMAN:O00754|MA2B1_HUMAN
QKDSYIASQGPLLHTIE	17	P18433-4|PTPRA_HUMAN:P18433|PTPRA_HUMAN:P18433-2|PTPRA_HUMAN:P18433-3|PTPRA_HUMAN
VIRDWLLNYNLTVVKNK	17	Q9HCE0-2|EPG5_HUMAN:Q9HCE0|EPG5_HUMAN
GLRDYQVNPSAPLLHLT	17	P52849|NDST2_HUMAN:P52849-2|NDST2_HUMAN
PSSEELQANKATLVCLI	17	B9A064|IGLL5_HUMAN:P0CG06|LAC3_HUMAN:P0CG05|LAC2_HUMAN:P0CF74|LAC6_HUMAN
GHPNIVINNAAGNFISP	17	Q16698-2|DECR_HUMAN:Q16698|DECR_HUMAN
QPRPNYASNFSVIGARE	17	O14976-2|GAK_HUMAN
SFQKVKNWVKELRKMLG	17	Q9UL25|RAB21_HUMAN
LPILVPSAKKAIYMDDD	17	Q68CQ7|GL8D1_HUMAN
GSLQFGYNTGVINAPQK	17	P11166|GTR1_HUMAN
IPVGKLVLNRNPVNYFA	17	P04040|CATA_HUMAN
AGKTTILYKLKLGEIVT	17	P84077|ARF1_HUMAN:P18085|ARF4_HUMAN
TPPHVIGQLDKLIREVS	17	Q6NXT4-4|ZNT6_HUMAN:Q6NXT4|ZNT6_HUMAN:Q6NXT4-2|ZNT6_HUMAN
LDRYFHNQEENVRFDSD	17	Q5Y7A7|2B1D_HUMAN
NDLFLAIAKKLPKSEPQ	17	P61020|RAB5B_HUMAN
YKELIERIPELNKVARA	17	P02786|TFR1_HUMAN
SPTWLKTNGAVNGKGSL	17	P04062-4|GLCM_HUMAN:P04062-2|GLCM_HUMAN:P04062|GLCM_HUMAN:P04062-3|GLCM_HUMAN:P04062-5|GLCM_HUMAN
SFQFGYNTGVINAPEKI	17	P11169|GTR3_HUMAN
DREDLVYQAKLAEQAER	17	P62258|1433E_HUMAN
GVSYYINLCQKIYKGPL	17	P11717|MPRI_HUMAN
VVRNLVFHLKKGYMIVK	17	P20591|MX1_HUMAN
AVRGYWLTNKVPIKRPS	17	Q92187|SIA8D_HUMAN
DVGEFRAVTELGRPDAE	17	Q5Y7A7|2B1D_HUMAN:P01911|2B1F_HUMAN
DPWAVSPRRKLISVDSR	17	Q9HBE5|IL21R_HUMAN
SGKELHINLIPNKQDRT	17	P07900|HS90A_HUMAN:P07900-2|HS90A_HUMAN
QLEEFLANIGTSVQNVR	17	Q9UKG1|DP13A_HUMAN
SKMDFILSHAVYCRDVL	17	Q9NYU2-2|UGGG1_HUMAN:Q9NYU2|UGGG1_HUMAN
ERAAVDTYCRHNYGVVE	17	Q5Y7A7|2B1D_HUMAN
ENGKLVINGNPITIFQE	17	P04406|G3P_HUMAN
APQLYVLYEKGRNHYTE	17	Q99519|NEUR1_HUMAN
DAEEVRYFLKNKVSPDL	17	Q96T49-2|PP16B_HUMAN:Q96T49|PP16B_HUMAN
KVDDFLANEAKGTKVVG	17	P52209-2|6PGD_HUMAN:P52209|6PGD_HUMAN
IEKDIAAHIKKEFDKKY	17	P63167|DYL1_HUMAN
VLRQITVNDLPVGRSVD	17	P32119|PRDX2_HUMAN
AQSELAAHQKKILHVDN	17	P25786|PSA1_HUMAN:P25786-2|PSA1_HUMAN
ADDGKIVIFQSKPEIQY	17	Q9BXS4|TMM59_HUMAN
ILFVQYFHRVPFHRVDT	17	O00182-2|LEG9_HUMAN:O00182-3|LEG9_HUMAN:O00182-6|LEG9_HUMAN:O00182|LEG9_HUMAN
TSEEKKIKVILKVLDPS	17	P23458|JAK1_HUMAN
NEEEIRANVAVVSGAPL	17	O00560-2|SDCB1_HUMAN:O00560|SDCB1_HUMAN
GSLELMVHRRLLKDDGR	17	O00754-2|MA2B1_HUMAN:O00754|MA2B1_HUMAN
DLKTFEFNKELRYLDLS	17	Q9BXR5|TLR10_HUMAN
KPLPVSRWAQIHLVKTP	17	O00754-2|MA2B1_HUMAN:O00754|MA2B1_HUMAN
PPSSEELQANKATLVCL	17	B9A064|IGLL5_HUMAN:P0CG06|LAC3_HUMAN:P0CG05|LAC2_HUMAN:P0CF74|LAC6_HUMAN:A0M8Q6|LAC7_HUMAN:P15814|IGLL1_HUMAN
TEKKHFFINICHRVLQE	17	P11717|MPRI_HUMAN
VAWKISGFPKNRVIGSG	17	P00338-4|LDHA_HUMAN:P00338|LDHA_HUMAN:P00338-3|LDHA_HUMAN
VAWKLSGFPKNRVIGSG	17
ERGALLVFAEHRYYGKS	17	Q9UHL4|DPP2_HUMAN
AQTAFSANPANPAILSE	17	O00560-2|SDCB1_HUMAN:O00560|SDCB1_HUMAN
NNYCLQINPASSINPDH	17	O00308|WWP2_HUMAN:O00308-2|WWP2_HUMAN
DSGKELHINLIPNKQDR	17	P07900|HS90A_HUMAN:P07900-2|HS90A_HUMAN
TLPALLENLKLRKQNNG	17	P02786|TFR1_HUMAN
ELKAMLVFAEHRYYGES	17	P42785|PCP_HUMAN:P42785-2|PCP_HUMAN
CPEKWINFQRKCYYFGK	17	P06734|FCER2_HUMAN
TAEEVFSHGKYMQSTTV	17	Q92854|SEM4D_HUMAN
QDKDVIAINQDPLGKQG	17	P06280|AGAL_HUMAN
FDQKIVEWDSRKSKYFE	17	P09326|CD48_HUMAN:P09326-2|CD48_HUMAN
SIVWTFNTTPLVTIQPE	17	Q9NQ25-6|SLAF7_HUMAN:Q9NQ25|SLAF7_HUMAN
DSRSFFWNVAPGAESAV	17	Q92542-2|NICA_HUMAN:Q92542|NICA_HUMAN
ITNLVFHESIPEWEHLD	17	P38571|LICH_HUMAN:P38571-2|LICH_HUMAN
KSDYIKLYVRRVFITDD	17	P14625|ENPL_HUMAN
DVGRIKQKMKELASLHD	17	O14662-2|STX16_HUMAN:O14662-4|STX16_HUMAN:O14662-5|STX16_HUMAN:O14662|STX16_HUMAN:O14662-3|STX16_HUMAN
KEGKIEIFRHILQREFS	17	Q9Y5S1|TRPV2_HUMAN
IKEEHVIIQAEFYLNPD	17	P01903|DRA_HUMAN
IVPHVLPFIKEHIKNPD	17	Q14974|IMB1_HUMAN
LSDLIVFNGKLYSVDDR	17	Q8WVQ1-2|CANT1_HUMAN:Q8WVQ1-3|CANT1_HUMAN:Q8WVQ1|CANT1_HUMAN
DLTGDLESFKKQSFVLK	17	P52565-2|GDIR1_HUMAN:P52565|GDIR1_HUMAN
ASASGAMAKHEQILVLD	17	Q9P0L0|VAPA_HUMAN:Q9P0L0-2|VAPA_HUMAN
YGFIEGHVVIPRIHPNS	17	P16070-8|CD44_HUMAN:P16070-17|CD44_HUMAN:P16070-6|CD44_HUMAN:P16070-7|CD44_HUMAN:P16070-5|CD44_HUMAN:P16070|CD44_HUMAN:P16070-18|CD44_HUMAN:P16070-12|CD44_HUMAN:P16070-14|CD44_HUMAN:P16070-13|CD44_HUMAN:P16070-11|CD44_HUMAN:P16070-10|CD44_HUMAN:P16070-4|CD44_HUMAN:P16070-16|CD44_HUMAN:P16070-3|CD44_HUMAN
KNNQIRSLTKYFLQDAF	17	Q9NYK1|TLR7_HUMAN
LNPDVNVFQRKFVNEVR	17	Q93050-1|VPP1_HUMAN:Q93050|VPP1_HUMAN:Q93050-3|VPP1_HUMAN
IVKEVSTYIKKIGYNPD	17	Q5VTE0|EF1A3_HUMAN:P68104-2|EF1A1_HUMAN:P68104|EF1A1_HUMAN
GPYPPSVDWRKKGNFVS	17	P09668|CATH_HUMAN
DVLSQYQLNSIQKNHVH	17	Q9UKK3|PARP4_HUMAN
IAEGMAYIERKNYIHRD	17	P07948-2|LYN_HUMAN:P07948|LYN_HUMAN
NPRFDENAVVRNTQIDN	17	O00182-2|LEG9_HUMAN:O00182-3|LEG9_HUMAN:O00182-6|LEG9_HUMAN:O00182|LEG9_HUMAN
EDVLKEAVANKGPVSVG	17	P25774|CATS_HUMAN:P25774-2|CATS_HUMAN
EDFTVQLWPRQLLTRPH	17	Q99973-2|TEP1_HUMAN:Q99973|TEP1_HUMAN
RIKVLDINDNEPVFTQD	17	Q14126|DSG2_HUMAN
VIDWLVSNQSVRNRQEG	17	P08567|PLEK_HUMAN
FAGFFANSAIPGSPHPF	17	Q9Y4L5|RN115_HUMAN
LSDYNIQKESTLHLVLR	17	P62979|RS27A_HUMAN:P62987|RL40_HUMAN:P0CG47|UBB_HUMAN:P0CG48|UBC_HUMAN
SNPEIQDFMRKKGFGED	17	P06865|HEXA_HUMAN
DAGSYKAQINQRNFEVT	17	Q9HBG7-2|LY9_HUMAN:Q9HBG7|LY9_HUMAN:Q9HBG7-3|LY9_HUMAN:Q9HBG7-4|LY9_HUMAN
GPLVILDHVKFPRYAEI	17	P21281|VATB2_HUMAN
DDRGIVYSKSLDRHLYT	17	Q99523-2|SORT_HUMAN:Q99523|SORT_HUMAN
DKRDLNYIRGLIRTGGW	17	Q09327|MGAT3_HUMAN
VVGIKVDKGVVPLAGTN	17	P04075-2|ALDOA_HUMAN:P04075|ALDOA_HUMAN
MPTPVIKAFGILKRAAA	17	P07954-2|FUMH_HUMAN:P07954|FUMH_HUMAN
FTTSLTNFQKVQRQAAE	17	O15400|STX7_HUMAN:O15400-2|STX7_HUMAN
AKNWVKELQRQASPNIV	17	P51148|RAB5C_HUMAN:P51148-2|RAB5C_HUMAN:P20339-2|RAB5A_HUMAN:P20339|RAB5A_HUMAN
GPPKLDIRKEEKQIMID	17	P15260|INGR1_HUMAN:P15260-2|INGR1_HUMAN
PLLEAVPKTGDEKDVSV	17	Q16543|CDC37_HUMAN
EVILIDPFHKAIRRNPD	17	P61313|RL15_HUMAN
NVASFRSWKRIPVVVYR	17	Q9NYA4|MTMR4_HUMAN
QARNFERNKAIKVIIAV	17	P32248|CCR7_HUMAN
GNQLFRINEANQLMQYD	17	Q86SF2|GALT7_HUMAN
SSEELQANKATLVCLIS	17	B9A064|IGLL5_HUMAN:P0CG06|LAC3_HUMAN:P0CG05|LAC2_HUMAN:P0CF74|LAC6_HUMAN
DDILKYHTEIVFARTSP	17	P05023-3|AT1A1_HUMAN:P05023-4|AT1A1_HUMAN:P05023|AT1A1_HUMAN
LPIPLIVWVKRKEVQKT	17	P25445|TNR6_HUMAN:P25445-7|TNR6_HUMAN
KKETVWRLEEFGRFASF	17	P01903|DRA_HUMAN
DAVLRFNGAPTANFQQD	17	P15907|SIAT1_HUMAN
DNYCLQINPASYINPDH	17	Q96J02|ITCH_HUMAN:Q96J02-2|ITCH_HUMAN:Q96J02-3|ITCH_HUMAN
FPDQIVGFVPRKHVSTS	17	Q9UBQ6|EXTL2_HUMAN
QDEIQRLPGLAKQPSFR	17	P10619-2|PPGB_HUMAN:P10619|PPGB_HUMAN
LPAGWILSHLETYRRPE	17	P10176|COX8A_HUMAN
NGKQISGFGKKFYYKAT	17	P15529-10|MCP_HUMAN:P15529-15|MCP_HUMAN:P15529-9|MCP_HUMAN:P15529-7|MCP_HUMAN:P15529-12|MCP_HUMAN:P15529-14|MCP_HUMAN:P15529-8|MCP_HUMAN:P15529-4|MCP_HUMAN:P15529-6|MCP_HUMAN:P15529-11|MCP_HUMAN:P15529-13|MCP_HUMAN:P15529-3|MCP_HUMAN:P15529-5|MCP_HUMAN:P15529|MCP_HUMAN:P15529-2|MCP_HUMAN:P15529-16|MCP_HUMAN
DKDVIAINQDPLGKQGY	17	P06280|AGAL_HUMAN
RPRAPIIAVTRNPQTAR	17	P14618|KPYM_HUMAN
SSQIRQNYSTDVEAAVN	17	P02792|FRIL_HUMAN
HSVKYFWNDTIHNFDFL	17	Q9H7F0|AT133_HUMAN
NPAEFVVNTSNAGAGAL	17	P21333-2|FLNA_HUMAN:P21333|FLNA_HUMAN
SLELMVHRRLLKDDGRG	17	O00754-2|MA2B1_HUMAN:O00754|MA2B1_HUMAN
FLDRYFHNQEENVRFDS	17	Q5Y7A7|2B1D_HUMAN
IEKDIAAYIKKEFDKKY	17	Q96FJ2|DYL2_HUMAN
SSFQYGYNVAAVNSPAL	17	P22732|GTR5_HUMAN:P22732-2|GTR5_HUMAN
RISVGKANKRLRYVDQV	17	P11717|MPRI_HUMAN
AAQFVTRHPINEYYIAD	17	Q92673|SORL_HUMAN
ALGIFAINEAVESGDVG	17	P46940|IQGA1_HUMAN
EKEQEIERLNKLLRQHG	17	Q96D96|HVCN1_HUMAN:Q96D96-4|HVCN1_HUMAN
LPVAVFSLQKLRCLDVS	17	Q7L1W4|LRC8D_HUMAN
GEDKIFLINKLHSIYER	17	Q7Z403|TMC6_HUMAN:Q7Z403-2|TMC6_HUMAN
IKVLDINDNEPVFTQDV	17	Q14126|DSG2_HUMAN
TFKEFQNNPNPRSLVKP	17	P11215|ITAM_HUMAN:P11215-2|ITAM_HUMAN
LDYGIYVINQAGDTIFN	17	P15291-2|B4GT1_HUMAN:P15291|B4GT1_HUMAN
LNFFLSNPVEQVSCGDN	17	Q8TD19|NEK9_HUMAN
SGSQIVDIDKRKYLVPS	17	P60520|GBRL2_HUMAN
RPSPLTLHTVQKWLLAA	17	O14773|TPP1_HUMAN
DDLKYRYFSNASPHRMP	17	Q92187|SIA8D_HUMAN
GQDRIRPLWKHYFQNTQ	17	P18085|ARF4_HUMAN
GQDKIRPLWRHYFQNTQ	17	P84077|ARF1_HUMAN
LSQIVPKVAVFYRASPR	17	P98194-7|AT2C1_HUMAN:P98194-8|AT2C1_HUMAN
KPTPIQLNPAPDGSAVN	17	Q02750-2|MP2K1_HUMAN:Q02750|MP2K1_HUMAN
AKEGKIEIFRHILQREF	17	Q9Y5S1|TRPV2_HUMAN
KRFQINIYVKKLDDFVE	17	Q14108-2|SCRB2_HUMAN:Q14108|SCRB2_HUMAN
ETQISKTNTQTYRESLR	17	P30486|1B48_HUMAN:Q04826|1B40_HUMAN:P30479|1B41_HUMAN:P30464|1B15_HUMAN:P30488|1B50_HUMAN:P30483|1B45_HUMAN
SPAVLAFAKEKSFGWPS	17	Q8TEM1|PO210_HUMAN
DISKSLIRNPAESGQLA	17	Q5FWE3|PRRT3_HUMAN
APLDFRGMLRKLFSSHR	17	Q96D96|HVCN1_HUMAN:Q96D96-4|HVCN1_HUMAN
IDSHNFVIRCNLAPVVE	17	Q92187|SIA8D_HUMAN
RVDYFIASKAVDCLLDS	17	Q99442|SEC62_HUMAN
DDHDAVLRFNGAPTANF	17	P15907|SIAT1_HUMAN
LGGNYLLNIGPTKDGLI	17	P04066|FUCO_HUMAN
LNPRFDENAVVRNTQID	17	O00182-2|LEG9_HUMAN:O00182-3|LEG9_HUMAN:O00182-6|LEG9_HUMAN:O00182|LEG9_HUMAN
DFDYLRFLQKRFRHHLG	17	P16278-3|BGAL_HUMAN:P16278|BGAL_HUMAN
SSEAPPLINEDVKRTVD	17	P04843|RPN1_HUMAN
DTRIFFVNPAPPYLWPA	17	O00468-6|AGRIN_HUMAN:O00468-3|AGRIN_HUMAN:O00468-5|AGRIN_HUMAN:O00468-4|AGRIN_HUMAN:O00468-7|AGRIN_HUMAN:O00468|AGRIN_HUMAN
PGDSDIIRSMPEQTGEK	17	P62888|RL30_HUMAN
LGPDWLLDVSHLVAPHA	17	Q24JP5|T132A_HUMAN:Q24JP5-2|T132A_HUMAN:Q24JP5-4|T132A_HUMAN
EPAVLELEGKKWRVENQ	17	Q01518-2|CAP1_HUMAN:Q01518|CAP1_HUMAN
SPNAAVLWLWSSHNRVN	17	O00391|QSOX1_HUMAN:O00391-2|QSOX1_HUMAN
VPSEVEPFLSWPKIQAL	17	Q8WUX1|S38A5_HUMAN:Q8WUX1-2|S38A5_HUMAN
QPLGLTILGKHLYWIDR	17	O75197|LRP5_HUMAN
GSVSLALHLQPLRSAAG	17	P41273|TNFL9_HUMAN
SDIIILPHIILNRRTSG	17	Q9H8M5-2|CNNM2_HUMAN:Q9H8M5|CNNM2_HUMAN:Q9H8M5-3|CNNM2_HUMAN
AYPRISVNNVLPVFDNL	17	P07339|CATD_HUMAN
AGITTIEAVKRKIQVLQ	17	P06753-3|TPM3_HUMAN:P06753-4|TPM3_HUMAN:P06753-6|TPM3_HUMAN:P06753-5|TPM3_HUMAN:P06753-2|TPM3_HUMAN
KEGVLVEHVKNVFITKT	17	Q9Y6X5|ENPP4_HUMAN
VNALILKNKLKVRTAYP	17	Q92187|SIA8D_HUMAN
VPIDTTIIMNGRQIQCR	17	Q9H013-2|ADA19_HUMAN:Q9H013|ADA19_HUMAN
IDNPEYSPDPSIYAYDN	17	P27797|CALR_HUMAN
LNKAIHYFRKELEYQAN	17	Q8NBZ7|UXS1_HUMAN:Q8NBZ7-2|UXS1_HUMAN
NGVSYYINLCQKIYKGP	17	P11717|MPRI_HUMAN
VPQQAWIQNDSLRENIL	17	P33527-4|MRP1_HUMAN:P33527-3|MRP1_HUMAN
QVGDLIIVEKNQRIPSD	17	O43861-2|ATP9B_HUMAN:O43861|ATP9B_HUMAN
TARFTLNPNPTGVQNPH	17	P45985|MP2K4_HUMAN:P45985-2|MP2K4_HUMAN
TSTSLTIKSVFTRSELK	17	P20273-5|CD22_HUMAN:P20273|CD22_HUMAN
TPDQAILWLWKKHNMVN	17	Q6ZRP7|QSOX2_HUMAN
IDKIWPKLRVLARSSPT	17	P20020-6|AT2B1_HUMAN:P20020-3|AT2B1_HUMAN
LDKIWPKLRVLARSSPT	17
FKEFQNNPNPRSLVKPI	17	P11215|ITAM_HUMAN:P11215-2|ITAM_HUMAN
KSDFITMNPSVVQRAFG	17	Q92187|SIA8D_HUMAN
SPEQLAGFDKYKYSAVD	17	Q9C0D9|EPT1_HUMAN
ANQPVLVAVKMLRADAN	17	Q16832|DDR2_HUMAN
KDIALHLNPRLNIKAFV	17	O00214-2|LEG8_HUMAN:O00214|LEG8_HUMAN
LPDGSVVINARNQNNYH	17	Q99519|NEUR1_HUMAN
IYNNIKNFVRFQLSTSI	17	P98194-7|AT2C1_HUMAN:P98194-8|AT2C1_HUMAN
HDYDIHFYPTFRYFKAF	17	Q6ZRP7|QSOX2_HUMAN
DSSTFTLNVALNHKGLD	17	O60568|PLOD3_HUMAN
VLKTLQELKKLTISEQN	17	P04114|APOB_HUMAN
GTLLISKIREEYPDRIM	17	P07437|TBB5_HUMAN
NTVISVNPSTKLQEGGS	17	P19320-2|VCAM1_HUMAN:P19320-3|VCAM1_HUMAN:P19320|VCAM1_HUMAN
TDTLINYMAKFAYRGVL	17	P53992|SC24C_HUMAN
DERAAVDTYCRHNYGVV	17	Q5Y7A7|2B1D_HUMAN
QVQKIVLYAKKVGYTPD	17	Q00610-2|CLH1_HUMAN:Q00610|CLH1_HUMAN
RTPKIQVYSRHPAENGK	17	P61769|B2MG_HUMAN
LRGWLKSNVSDAVAQST	17	P60174-1|TPIS_HUMAN
TPLQVVLPNTALHLKAL	17	Q14764|MVP_HUMAN
SRSNIAFMGTLVRCGKA	17	P98194-7|AT2C1_HUMAN:P98194-8|AT2C1_HUMAN
QTMSLDAERRKLYVSSQ	17	O75326-2|SEM7A_HUMAN:O75326|SEM7A_HUMAN
KKNNIKLYVRRVFIMDS	17	P08238|HS90B_HUMAN
KAKTLATWATKELRKLK	17	Q14974|IMB1_HUMAN
GADQILLRGAQLRNTQW	17	Q9Y2Q0-3|AT8A1_HUMAN
SNDPRNFVPNKMWKGLV	17	Q96F05|CK024_HUMAN
AQNSVIIVDKNGRLVYL	17	P02786|TFR1_HUMAN
QEALIVTWQKKKAVSPE	17	P41217-2|OX2G_HUMAN:P41217|OX2G_HUMAN:P41217-3|OX2G_HUMAN
SQGRLEAQKRELQQAVL	17	Q02818|NUCB1_HUMAN
IDDHDAVLRFNGAPTAN	17	P15907|SIAT1_HUMAN
TWRKYYINVCRPLNPVP	17	P11717|MPRI_HUMAN
VPEDPHLLLKLRRRVNA	17	P08575|PTPRC_HUMAN:P08575-2|PTPRC_HUMAN
TPKIQVYSRHPAENGKS	17	P61769|B2MG_HUMAN
RRGQILWFRGLNRIQTQ	17	P20020-6|AT2B1_HUMAN:P20020-3|AT2B1_HUMAN
TSVITSSSTREYTVTEP	17	P14543|NID1_HUMAN:P14543-2|NID1_HUMAN
DTDKIKIFGSRVRVDST	17	P78371-2|TCPB_HUMAN:P78371|TCPB_HUMAN
SPPPEFSFNTPGKNVNP	17	Q6NXT4-4|ZNT6_HUMAN:Q6NXT4|ZNT6_HUMAN:Q6NXT4-2|ZNT6_HUMAN
TVTLNNNSAPANRANQN	17	Q9ULH0-2|KDIS_HUMAN:Q9ULH0-4|KDIS_HUMAN:Q9ULH0|KDIS_HUMAN
IQRDILLEKKKVAQDQL	17	P33908-2|MA1A1_HUMAN:P33908|MA1A1_HUMAN
LDSDIIVQKIQPYTEQS	17	Q8IZA0-3|K319L_HUMAN:Q8IZA0-2|K319L_HUMAN:Q8IZA0|K319L_HUMAN
VKVGVNGFGRIGRLVTR	17	P04406|G3P_HUMAN
HNYGVVESFTVQRRVHP	17	Q5Y7A7|2B1D_HUMAN
DPNSGFVFNLNPLNSSQ	17	P11717|MPRI_HUMAN
GGNYLLNIGPTKDGLIV	17	P04066|FUCO_HUMAN
HRKELALNTAQFAKSLA	17	Q13596-2|SNX1_HUMAN:Q13596|SNX1_HUMAN:Q13596-3|SNX1_HUMAN
LNASVSAFQRRFVVDVR	17	Q13488|VPP3_HUMAN
APPPPIHAINRGIFVEG	17	Q9UGH3|S23A2_HUMAN:Q9UGH3-2|S23A2_HUMAN
DKDPFWWNEAVPIWVTN	17	Q9Y6X5|ENPP4_HUMAN
SRPALKRYERLSYNFLQ	17	O00754-2|MA2B1_HUMAN:O00754|MA2B1_HUMAN
LPIILNPALIEATSPVP	17	Q92538-3|GBF1_HUMAN:Q92538-2|GBF1_HUMAN:Q92538|GBF1_HUMAN
FIGYAPNLSKLVAEWEG	17	Q02809-2|PLOD1_HUMAN:Q02809|PLOD1_HUMAN
PPYTVVYFPVRGRCAAL	17	P09211|GSTP1_HUMAN
SPELRQNPGVKNEHRPA	17	O15027-2|SC16A_HUMAN:O15027-4|SC16A_HUMAN:O15027-3|SC16A_HUMAN:O15027|SC16A_HUMAN:O15027-5|SC16A_HUMAN
NDKDPFWWNEAVPIWVT	17	Q9Y6X5|ENPP4_HUMAN
EVRDFQLRDKYMFATKV	17	Q92673|SORL_HUMAN
VVYDITNQETFARAKTW	17	P61020|RAB5B_HUMAN
YPRISVNNVLPVFDNLM	17	P07339|CATD_HUMAN
SDVGEFRAVTELGRPDA	17	Q5Y7A7|2B1D_HUMAN:P01911|2B1F_HUMAN
VDSITALKALERASSPS	17	Q9NSU2-2|TREX1_HUMAN:Q9NSU2-3|TREX1_HUMAN:Q9NSU2|TREX1_HUMAN
VPGTLLLFRKRWQNEKL	17	P11912-2|CD79A_HUMAN:P11912|CD79A_HUMAN
NKHQIKQAVKKLYDIDV	17	P62750|RL23A_HUMAN
YPEALLHFRTHCFNWHS	17	Q99538|LGMN_HUMAN
LIDLHTNVATAVLEHIK	17	Q8WVM8-2|SCFD1_HUMAN:Q8WVM8-3|SCFD1_HUMAN:Q8WVM8|SCFD1_HUMAN
GPVKFTIVWHLKYHTCH	17	Q96K49-2|TM87B_HUMAN:Q96K49|TM87B_HUMAN
SFDNIKNWIRNIEEHAS	17	Q92930|RAB8B_HUMAN
NYGVVESFTVQRRVHPK	17	Q5Y7A7|2B1D_HUMAN
LNEEEIRANVAVVSGAP	17	O00560-2|SDCB1_HUMAN:O00560|SDCB1_HUMAN
EERAYILNLVKQIKKTG	17	P50991-2|TCPD_HUMAN:P50991|TCPD_HUMAN
GLYEGLDWLSNQLRNQK	17	P84077|ARF1_HUMAN
KKNNIKLYVRRVFIMDN	17	P07900|HS90A_HUMAN:P07900-2|HS90A_HUMAN
KSSLVLRFVKGQFHEYQ	17	P61020|RAB5B_HUMAN:P51148|RAB5C_HUMAN:P51148-2|RAB5C_HUMAN
DLAEITTLDRSKRNIIG	17	Q9BS26|ERP44_HUMAN
SFDNIRNWIRNIEEHAS	17	P61006-2|RAB8A_HUMAN:P61006|RAB8A_HUMAN
QIGKVVQVYRKKYVIYI	17	P61254|RL26_HUMAN:Q9UNX3|RL26L_HUMAN
DDVFVNTHHILNYLNSL	17	Q9NY97-2|B3GN2_HUMAN:Q9NY97|B3GN2_HUMAN
RLDSRSFFWNVAPGAES	17	Q92542-2|NICA_HUMAN:Q92542|NICA_HUMAN
VYRLFIQNVAVQDSGTY	17	O75054-2|IGSF3_HUMAN:O75054|IGSF3_HUMAN
DKANLEIMTKRSNYTPI	17	P01903|DRA_HUMAN
GPITITIVNRDGTRYVQ	17	P16070-8|CD44_HUMAN:P16070-17|CD44_HUMAN:P16070-6|CD44_HUMAN:P16070-7|CD44_HUMAN:P16070-5|CD44_HUMAN:P16070|CD44_HUMAN:P16070-18|CD44_HUMAN:P16070-12|CD44_HUMAN:P16070-14|CD44_HUMAN:P16070-13|CD44_HUMAN:P16070-11|CD44_HUMAN:P16070-10|CD44_HUMAN:P16070-4|CD44_HUMAN:P16070-16|CD44_HUMAN:P16070-3|CD44_HUMAN
YGKAIELNPANAVYFCN	17	O43765|SGTA_HUMAN
LPLHFFINPNMLPDLPG	17	Q2M385|MPEG1_HUMAN
LNPALTMIGKYFYKRRP	17	P53985|MOT1_HUMAN
VNRMMKLIINSLYKNKE	17	P14625|ENPL_HUMAN
ELPSYHQNDVSLDRGYT	17	Q92538-3|GBF1_HUMAN:Q92538-2|GBF1_HUMAN:Q92538|GBF1_HUMAN
SKEFVKFFHKQLGSILQ	17	Q15154|PCM1_HUMAN
AVGAFRSDSAVLLRTRP	17	P13612|ITA4_HUMAN
NPCILVKMNRIIGLKPE	17	P54709-2|AT1B3_HUMAN:P54709|AT1B3_HUMAN
EGLCVEWLRRYLKNGKE	17	P04222|1C03_HUMAN
EKFHFKSWMSKHRKTYS	17	P09668|CATH_HUMAN
TKLWYAPNRTITVDDKM	17	P23458|JAK1_HUMAN
LKRFVNLVARHPLFSED	17	Q9Y5X2|SNX8_HUMAN
AARNILVNSNLVCKVSD	17	P54762-5|EPHB1_HUMAN:P54762|EPHB1_HUMAN
SRLQFQQNNAESTIVPI	17	O15165-6|LRAD4_HUMAN
YPAEAWNFWTRKGLVSG	17	P07858|CATB_HUMAN
WRKYYINVCRPLNPVPG	17	P11717|MPRI_HUMAN
DSAQNSVIIVDKNGRLV	17	P02786|TFR1_HUMAN
QGNQIKSITKKAFIGLE	17	O94898|LRIG2_HUMAN
EDLSSWTAADTAAQITQ	17	P30464|1B15_HUMAN:P30488|1B50_HUMAN:P30483|1B45_HUMAN:P18463|1B37_HUMAN:P30490|1B52_HUMAN:P30466|1B18_HUMAN:P30685|1B35_HUMAN
HIPKILPWHAGTYSCVA	17	P20273-5|CD22_HUMAN:P20273|CD22_HUMAN
KPGVIFLTKRSRQVCAD	17	P10147|CCL3_HUMAN
FKLWYTLDRAPEAWDYG	17	P00387-2|NB5R3_HUMAN:P00387|NB5R3_HUMAN
GPIITVHPKEIRTFFIH	17	Q9Y2E5|MA2B2_HUMAN
GGGQIIPTARRCLYASV	17	P13639|EF2_HUMAN
APWNSLSLAQRRGFTKT	17	P01033|TIMP1_HUMAN
FFGRLDYQDKWVRMQKL	17	O00754-2|MA2B1_HUMAN:O00754|MA2B1_HUMAN
GEVIIPKEKFWKISTPP	17	Q9NY97-2|B3GN2_HUMAN:Q9NY97|B3GN2_HUMAN
VNTTLQIKGKINSITVD	17	Q01518-2|CAP1_HUMAN:Q01518|CAP1_HUMAN
VVPGTLLLFRKRWQNEK	17	P11912-2|CD79A_HUMAN:P11912|CD79A_HUMAN
DFFGNGPPVNYKTGNLY	17	P13284|GILT_HUMAN
DRQLNLRLLKKHNYNIL	17	Q14596|NBR1_HUMAN
GSIVIVRAGKITFAEKV	17	P02786|TFR1_HUMAN
ADNAIIIYQTHKRVWPA	17	Q9Y5P4-2|C43BP_HUMAN:Q9Y5P4|C43BP_HUMAN
DEVYSTIRKQEYNGKIP	17	O75326-2|SEM7A_HUMAN:O75326|SEM7A_HUMAN
DRKLLLAKSKIEMEETD	17	Q15025-4|TNIP1_HUMAN:Q15025-3|TNIP1_HUMAN:Q15025|TNIP1_HUMAN:Q15025-8|TNIP1_HUMAN:Q15025-7|TNIP1_HUMAN:Q15025-5|TNIP1_HUMAN:Q15025-6|TNIP1_HUMAN:Q15025-2|TNIP1_HUMAN
QADDGKIVIFQSKPEIQ	17	Q9BXS4|TMM59_HUMAN
NIMEIQPFRRAAAIQTM	17	O75326-2|SEM7A_HUMAN:O75326|SEM7A_HUMAN
DFDQRVMEHFIKLYKKK	17	P11021|GRP78_HUMAN
LDIRKEEKQIMIDIFHP	17	P15260|INGR1_HUMAN:P15260-2|INGR1_HUMAN
ENEFILYAVRKSIYRYD	17	Q92673|SORL_HUMAN
YLGFLPWEKKKYFQDLL	17	Q3T906|GNPTA_HUMAN
EVVDIFQVVKALRKARP	17	P08575|PTPRC_HUMAN:P08575-2|PTPRC_HUMAN
FSIRLVPNMTPEVVGEQ	17	Q96KP4|CNDP2_HUMAN:Q96KP4-2|CNDP2_HUMAN
QETAVAIASRLGLYSKT	17	P98194-7|AT2C1_HUMAN:P98194-8|AT2C1_HUMAN
LPDNILNFVKKHPLMEE	17	Q9C0C4|SEM4C_HUMAN
TGAELTPHQTFVRLHNQ	17	P04844-2|RPN2_HUMAN:P04844|RPN2_HUMAN
GEVQFLGRYKLLRYSKE	17	Q9UBX8-2|B4GT6_HUMAN:Q9UBX8|B4GT6_HUMAN
EYILYNKGIMGEDTYPY	17	P09668|CATH_HUMAN
RSPLSVFKRFKETTRPF	17	P19021-2|AMD_HUMAN:P19021-6|AMD_HUMAN:P19021|AMD_HUMAN:P19021-5|AMD_HUMAN
RQLNLRLLKKHNYNILQ	17	Q14596|NBR1_HUMAN
SEYRVKIHFKVNRDIVS	17	P52566|GDIR2_HUMAN
AGIYIPTLAVLVMQDPS	17	P10619-2|PPGB_HUMAN:P10619|PPGB_HUMAN
AQGVFQILIRNRATDLD	17	P46531|NOTC1_HUMAN
FQTLVMLETVPRSGEVY	17	Q5Y7A7|2B1D_HUMAN:P01911|2B1F_HUMAN:Q30134|2B18_HUMAN
VATDITSTRSLNYKSTS	17	Q7Z2W4-2|ZCCHV_HUMAN:Q7Z2W4|ZCCHV_HUMAN:Q7Z2W4-3|ZCCHV_HUMAN
PMFIVNTNVPRASVPDG	17	P14174|MIF_HUMAN
VQGFFTSNNATRDFLLP	17	O43242|PSMD3_HUMAN
GRVYFVNHNTRITQWED	17	Q96J02|ITCH_HUMAN:Q96J02-2|ITCH_HUMAN:Q96J02-3|ITCH_HUMAN
ANNIITINKDQNVFDSK	17	O76094|SRP72_HUMAN
IHKKIALVKKLAFAFGD	17	Q14118|DAG1_HUMAN
IPGLEFAYSEAPRSMQG	17	Q8IY34|S15A3_HUMAN
GLAVDWVHKHIYWTDSG	17	Q14114-4|LRP8_HUMAN:Q14114|LRP8_HUMAN
TDKELIATVRRPAEAEA	17	Q14254|FLOT2_HUMAN
VLQEAWMFYKHTRRKES	17	O15554|KCNN4_HUMAN
GPGVIMSREVLRRMVPH	17	Q86X52|CHSS1_HUMAN
GDTRIFFVNPAPPYLWP	17	O00468-6|AGRIN_HUMAN:O00468-3|AGRIN_HUMAN:O00468-5|AGRIN_HUMAN:O00468-4|AGRIN_HUMAN:O00468-7|AGRIN_HUMAN:O00468|AGRIN_HUMAN
SPTMAYLLNRAGLSHML	17	Q16706|MA2A1_HUMAN
DAGDYKADINTQADPYT	17	Q9UIB8-6|SLAF5_HUMAN:Q9UIB8-5|SLAF5_HUMAN:Q9UIB8-4|SLAF5_HUMAN:Q9UIB8-3|SLAF5_HUMAN:Q9UIB8-2|SLAF5_HUMAN:Q9UIB8|SLAF5_HUMAN
VPGGEMFSHLRRIGRFS	17	P22694|KAPCB_HUMAN
LNQVVLWDKIVLRGDNP	17	P61009|SPCS3_HUMAN
LELNIVPRTKVVYLASE	17	Q9BTU6|P4K2A_HUMAN
VRALIEWIRRNKFVLSG	17	O75976|CBPD_HUMAN
NEDELEFAKRFELVHID	17	Q9Y4D1-3|DAAM1_HUMAN:Q9Y4D1-2|DAAM1_HUMAN:Q9Y4D1|DAAM1_HUMAN
TETEKKHFFINICHRVL	17	P11717|MPRI_HUMAN
SDFITMNPSVVQRAFGG	17	Q92187|SIA8D_HUMAN
GSFQFGYNTGVINAPEK	17	P11169|GTR3_HUMAN
FPGKAFSWPRHVAIALI	17	Q8WUX1|S38A5_HUMAN:Q8WUX1-2|S38A5_HUMAN
VPHVLPFIKEHIKNPDW	17	Q14974|IMB1_HUMAN
DYGIYVINQAGDTIFNR	17	P15291-2|B4GT1_HUMAN:P15291|B4GT1_HUMAN
KLRVFENIVAVLNKEVE	17	Q13077|TRAF1_HUMAN
DTESELDLISRLSREHG	17	P11586|C1TC_HUMAN
DDGKIVIFQSKPEIQYA	17	Q9BXS4|TMM59_HUMAN
KEKPTTALLDKVADNLA	17	Q12906-2|ILF3_HUMAN:Q12906-6|ILF3_HUMAN
RNTQISKTNTQTYRESL	17	P30466|1B18_HUMAN
GETALHLAARYSRSDAA	17	P46531|NOTC1_HUMAN
KNKEKLRKNLLELIEYT	17	Q9Y487|VPP2_HUMAN
AIYHLQLFEELRRLAPI	17	P14618|KPYM_HUMAN
AGSLDISKSLIRNPAES	17	Q5FWE3|PRRT3_HUMAN
TQDTVVALHALSRYGAA	17	P20742|PZP_HUMAN:P20742-2|PZP_HUMAN
DPILLQSLLNEMNTLRT	17	O76090-4|BEST1_HUMAN
NVIPYDYNRVPLKHELE	17	P08575|PTPRC_HUMAN:P08575-2|PTPRC_HUMAN
IATIKTKRSIQFVDWCP	17	P68363|TBA1B_HUMAN:P68363-2|TBA1B_HUMAN
NSNVIPYDYNRVPLKHE	17	P08575|PTPRC_HUMAN:P08575-2|PTPRC_HUMAN
SPQFVKAAKLLHWNGHL	17	Q68CQ7|GL8D1_HUMAN
VGRLSARPKLKAFLASP	17	P09211|GSTP1_HUMAN
HHDASTFTINIALNRVG	17	Q02809-2|PLOD1_HUMAN:Q02809|PLOD1_HUMAN
EPQAFDVFPENPRADSH	17	Q5FWE3|PRRT3_HUMAN
HGELIEFNERLHRALVA	17	Q8TEQ0-2|SNX29_HUMAN:Q8TEQ0|SNX29_HUMAN
SPTTQITHRPRVSRASS	17	O60667|FAIM3_HUMAN:O60667-3|FAIM3_HUMAN
FPKHTFLMNGLIQGVKG	17	Q96MC6|MF14A_HUMAN
DVTEIDILVKNRGVLRH	17	Q9NU53|GINM1_HUMAN
KLKDLIRLVKHWYKECE	17	P29728-2|OAS2_HUMAN:P29728|OAS2_HUMAN
DTRDRMYQMDIQQELQR	17	P04114|APOB_HUMAN
ESVLKILVNQLSVDDVN	17	P14923|PLAK_HUMAN
NSQLLSFVRDLNQYRAD	17	P02786|TFR1_HUMAN
FLKEIKIMSRLKDPNII	17	Q16832|DDR2_HUMAN
SLQFGYNIGVINAPQKV	17	P14672-2|GTR4_HUMAN:P14672|GTR4_HUMAN
SKFVLRTFNKLAEFGAE	17	O75503|CLN5_HUMAN
IVKELIKNGANCNLEDL	17	Q9ULH0-2|KDIS_HUMAN:Q9ULH0-4|KDIS_HUMAN:Q9ULH0|KDIS_HUMAN
SPRAIHSWLTRAMYSRR	17	P28070|PSB4_HUMAN
NEVPEVTVFSKSPVTLG	17	P01909|DQA1_HUMAN
VVAPFMANIPLLLYPQD	17	P07602|SAP_HUMAN:P07602-2|SAP_HUMAN:P07602-3|SAP_HUMAN
FTKNLKVLQKLMMNDND	17	Q9NYK1|TLR7_HUMAN
LPVGSNLTSNLASLVSQ	17	Q86VR2-2|F134C_HUMAN:Q86VR2|F134C_HUMAN
DIPPIFGVQQQVARQAK	17	Q9P273|TEN3_HUMAN
AGGVMTVLIKRNTTIPT	17	P11142-2|HSP7C_HUMAN:P11142|HSP7C_HUMAN
NPPDIVVQPGHIRLYVV	17	O95297-4|MPZL1_HUMAN:O95297-3|MPZL1_HUMAN:O95297-2|MPZL1_HUMAN:O95297|MPZL1_HUMAN
VGAFRSDSAVLLRTRPV	17	P13612|ITA4_HUMAN
VILIDPFHKAIRRNPDT	17	P61313|RL15_HUMAN
ESVIQTACKHIRSGDPM	17	Q92896|GSLG1_HUMAN:Q92896-3|GSLG1_HUMAN:Q92896-2|GSLG1_HUMAN
IPKEKFWKISTPPEAYW	17	Q9NY97-2|B3GN2_HUMAN:Q9NY97|B3GN2_HUMAN
AFEYILYNKGIMGEDTY	17	P09668|CATH_HUMAN
EEDMVIIYNRVPKTAST	17	Q7LGA3-3|HS2ST_HUMAN:Q7LGA3-2|HS2ST_HUMAN:Q7LGA3|HS2ST_HUMAN
IGKVVQVYRKKYVIYIE	17	P61254|RL26_HUMAN:Q9UNX3|RL26L_HUMAN
ALDFFGNGPPVNYKTG	16	P13284|GILT_HUMAN
AGKINYVFRHYIFNPR	16	Q9NYU2-2|UGGG1_HUMAN:Q9NYU2|UGGG1_HUMAN
DPEHYLINVCKSLAPQ	16	P11717|MPRI_HUMAN
YKELIERIPELNKVAR	16	P02786|TFR1_HUMAN
ADDGKIVIFQSKPEIQ	16	Q9BXS4|TMM59_HUMAN
DRETQISKTNTQTYRE	16	P30486|1B48_HUMAN:Q04826|1B40_HUMAN:P30479|1B41_HUMAN:P30464|1B15_HUMAN:P30488|1B50_HUMAN:P30483|1B45_HUMAN:P18463|1B37_HUMAN:P30490|1B52_HUMAN
DHVLLFWKSLALKEKH	16	Q92673|SORL_HUMAN
DDVALKNFAKYFLHQS	16	P02794|FRIH_HUMAN
RGDAFDFNVALQDHFK	16	Q9NVZ3|NECP2_HUMAN:Q9NVZ3-2|NECP2_HUMAN:Q9NVZ3-3|NECP2_HUMAN
FTGTIKLLNENSYVPR	16	P02786|TFR1_HUMAN
SSFQYGYNVAAVNSPA	16	P22732|GTR5_HUMAN:P22732-2|GTR5_HUMAN
VRGYWLTNKVPIKRPS	16	Q92187|SIA8D_HUMAN
NDHVLLFWKSLALKEK	16	Q92673|SORL_HUMAN
IRDMLLANKVPAAARA	16	Q8NHW5|RLA0L_HUMAN:P05388-2|RLA0_HUMAN:P05388|RLA0_HUMAN
DAFLLLRNNSIQNRQL	16	O14662-2|STX16_HUMAN:O14662-4|STX16_HUMAN:O14662-5|STX16_HUMAN:O14662|STX16_HUMAN:O14662-3|STX16_HUMAN
RPIIVISDKMLRSLES	16	P21580|TNAP3_HUMAN
DVALKNFAKYFLHQSH	16	P02794|FRIH_HUMAN
AGSLDISKSLIRNPAE	16	Q5FWE3|PRRT3_HUMAN
LPIPLIVWVKRKEVQK	16	P25445|TNR6_HUMAN:P25445-7|TNR6_HUMAN
DKDVIAINQDPLGKQG	16	P06280|AGAL_HUMAN
LLDIACWIHHKYNSDK	16	P07339|CATD_HUMAN
RYGFIEGHVVIPRIHP	16	P16070-8|CD44_HUMAN:P16070-17|CD44_HUMAN:P16070-6|CD44_HUMAN:P16070-7|CD44_HUMAN:P16070-5|CD44_HUMAN:P16070|CD44_HUMAN:P16070-18|CD44_HUMAN:P16070-12|CD44_HUMAN:P16070-14|CD44_HUMAN:P16070-13|CD44_HUMAN:P16070-11|CD44_HUMAN:P16070-10|CD44_HUMAN:P16070-4|CD44_HUMAN:P16070-16|CD44_HUMAN:P16070-3|CD44_HUMAN
FAHVIFQNVAKSYLPN	16	Q86VP1-2|TAXB1_HUMAN:Q86VP1|TAXB1_HUMAN
SDYNIQKESTLHLVLR	16	P62979|RS27A_HUMAN:P62987|RL40_HUMAN:P0CG47|UBB_HUMAN:P0CG48|UBC_HUMAN
HPNIVINNAAGNFISP	16	Q16698-2|DECR_HUMAN:Q16698|DECR_HUMAN
IHKKIALVKKLAFAFG	16	Q14118|DAG1_HUMAN
NEEEIRANVAVVSGAP	16	O00560-2|SDCB1_HUMAN:O00560|SDCB1_HUMAN
AGGFLMKKELNYFAKA	16	P00558|PGK1_HUMAN
KEQEIERLNKLLRQHG	16	Q96D96|HVCN1_HUMAN:Q96D96-4|HVCN1_HUMAN
DYGIYVINQAGDTIFN	16	P15291-2|B4GT1_HUMAN:P15291|B4GT1_HUMAN
AHVIFQNVAKSYLPNA	16	Q86VP1-2|TAXB1_HUMAN:Q86VP1|TAXB1_HUMAN
TPKIQVYSRHPAENGK	16	P61769|B2MG_HUMAN
KDSYIASQGPLLHTIE	16	P18433-4|PTPRA_HUMAN:P18433|PTPRA_HUMAN:P18433-2|PTPRA_HUMAN:P18433-3|PTPRA_HUMAN
DAVLRFNGAPTANFQQ	16	P15907|SIAT1_HUMAN
TGTIKLLNENSYVPRE	16	P02786|TFR1_HUMAN
HVDFSQNVAVANYINK	16	Q99574|NEUS_HUMAN
LNNLIYRPKILVDRLY	16	Q9UBX8-2|B4GT6_HUMAN:Q9UBX8|B4GT6_HUMAN
EVPEVTVFSKSPVTLG	16	P01909|DQA1_HUMAN
LDFFGNGPPVNYKTGN	16	P13284|GILT_HUMAN
IPQLVANVTNPNSTEH	16	Q14974|IMB1_HUMAN
SSLVLRFVKGQFHEYQ	16	P61020|RAB5B_HUMAN:P51148|RAB5C_HUMAN:P51148-2|RAB5C_HUMAN
DEDTIHIWKTNSLPLR	16	O15031|PLXB2_HUMAN
SEELQANKATLVCLIS	16	B9A064|IGLL5_HUMAN:P0CG06|LAC3_HUMAN:P0CG05|LAC2_HUMAN:P0CF74|LAC6_HUMAN
EVRDFQLRDKYMFATK	16	Q92673|SORL_HUMAN
SDFITMNPSVVQRAFG	16	Q92187|SIA8D_HUMAN
KEGKIEIFRHILQREF	16	Q9Y5S1|TRPV2_HUMAN
AIKLATNAAVTVLRVD	16	P50990-2|TCPQ_HUMAN:P50990|TCPQ_HUMAN
GPLVILDHVKFPRYAE	16	P21281|VATB2_HUMAN
VPTIDIHMNQIGFERE	16	Q02809-2|PLOD1_HUMAN:Q02809|PLOD1_HUMAN
AKKETVWRLEEFGRFA	16	P01903|DRA_HUMAN
HVIFQNVAKSYLPNAH	16	Q86VP1-2|TAXB1_HUMAN:Q86VP1|TAXB1_HUMAN
EGVIVGHWAPPIHTHG	16	Q92673|SORL_HUMAN
DGGFWLVHSVPNFPPP	16	O00115|DNS2A_HUMAN
YGFIEGHVVIPRIHPN	16	P16070-8|CD44_HUMAN:P16070-17|CD44_HUMAN:P16070-6|CD44_HUMAN:P16070-7|CD44_HUMAN:P16070-5|CD44_HUMAN:P16070|CD44_HUMAN:P16070-18|CD44_HUMAN:P16070-12|CD44_HUMAN:P16070-14|CD44_HUMAN:P16070-13|CD44_HUMAN:P16070-11|CD44_HUMAN:P16070-10|CD44_HUMAN:P16070-4|CD44_HUMAN:P16070-16|CD44_HUMAN:P16070-3|CD44_HUMAN
LYEIVTYGKIPYPGRT	16	P07948-2|LYN_HUMAN:P07948|LYN_HUMAN
DRSSFYVNGLTLGGQK	16	P07737|PROF1_HUMAN
SGQVYVNDLPVNSGVT	16	Q9NU53|GINM1_HUMAN
FAGFFANSAIPGSPHP	16	Q9Y4L5|RN115_HUMAN
DFGNYLFNFASAATKK	16	Q96A49|SYAP1_HUMAN
QQRLIFAGKQLEDGRT	16	P62979|RS27A_HUMAN:P62987|RL40_HUMAN:P0CG47|UBB_HUMAN:P0CG48|UBC_HUMAN
QALDFFGNGPPVNYKT	16	P13284|GILT_HUMAN
ASGVAVSDGVIKVFND	16	P23528|COF1_HUMAN
LPDNILNFVKKHPLME	16	Q9C0C4|SEM4C_HUMAN
VYRLFIQNVAVQDSGT	16	O75054-2|IGSF3_HUMAN:O75054|IGSF3_HUMAN
AENGKLVINGNPITIF	16	P04406|G3P_HUMAN
LEEFLANIGTSVQNVR	16	Q9UKG1|DP13A_HUMAN
LIPQLVANVTNPNSTE	16	Q14974|IMB1_HUMAN
ENGKLVINGNPITIFQ	16	P04406|G3P_HUMAN
KAVIVLNEGIKVQTKE	16	O75976|CBPD_HUMAN
ASIISIHPKIQEHQPR	16	Q13530-2|SERC3_HUMAN:Q13530|SERC3_HUMAN
AFEYILYNKGIMGEDT	16	P09668|CATH_HUMAN
DLQNLKPYTKYVLSLH	16	P08575|PTPRC_HUMAN:P08575-2|PTPRC_HUMAN
ILFVQYFHRVPFHRVD	16	O00182-2|LEG9_HUMAN:O00182-3|LEG9_HUMAN:O00182-6|LEG9_HUMAN:O00182|LEG9_HUMAN
AQFVTRHPINEYYIAD	16	Q92673|SORL_HUMAN
SSQIRQNYSTDVEAAV	16	P02792|FRIL_HUMAN
ELVDYFLNVATAQGRY	16	O00754-2|MA2B1_HUMAN:O00754|MA2B1_HUMAN
GSLQFGYNTGVINAPQ	16	P11166|GTR1_HUMAN
LNFFLSNPVEQVSCGD	16	Q8TD19|NEK9_HUMAN
VVHSFSHNVGPGDKYT	16	Q969H8|MYDGF_HUMAN
ELIERIPELNKVARAA	16	P02786|TFR1_HUMAN
KKNLMALKKFVMVKFL	16	P50897|PPT1_HUMAN
KNQVAMNPTNTVFDAK	16	P11142-2|HSP7C_HUMAN:P11142|HSP7C_HUMAN
SGIVQYLQKHSYKNTK	16	Q9NZ08|ERAP1_HUMAN:Q9NZ08-2|ERAP1_HUMAN
SGGFRTWVKMSLVKTK	16	Q9H813|TM206_HUMAN:Q9H813-2|TM206_HUMAN
QRTPKIQVYSRHPAEN	16	P61769|B2MG_HUMAN
ETQISKTNTQTYRESL	16	P30486|1B48_HUMAN:Q04826|1B40_HUMAN:P30479|1B41_HUMAN:P30464|1B15_HUMAN:P30488|1B50_HUMAN:P30483|1B45_HUMAN
VDQKLELNIVPRTKVV	16	Q9BTU6|P4K2A_HUMAN
KELIERIPELNKVARA	16	P02786|TFR1_HUMAN
KKHFFINICHRVLQEG	16	P11717|MPRI_HUMAN
LSRELDFVSHHVRTKL	16	Q02818|NUCB1_HUMAN
FQTLVMLETVPRSGEV	16	Q5Y7A7|2B1D_HUMAN:P01911|2B1F_HUMAN:Q30134|2B18_HUMAN
SSLVLRFVKGQFHEFQ	16	P20339-2|RAB5A_HUMAN:P20339|RAB5A_HUMAN
PSSEELQANKATLVCL	16	B9A064|IGLL5_HUMAN:P0CG06|LAC3_HUMAN:P0CG05|LAC2_HUMAN:P0CF74|LAC6_HUMAN:A0M8Q6|LAC7_HUMAN:P15814|IGLL1_HUMAN
VRGVKYNQATPNFHQW	16	P50552|VASP_HUMAN
VASFRSWKRIPVVVYR	16	Q9NYA4|MTMR4_HUMAN
SPRAIHSWLTRAMYSR	16	P28070|PSB4_HUMAN
DVGEFRAVTELGRPDA	16	Q5Y7A7|2B1D_HUMAN:P01911|2B1F_HUMAN
TEKKHFFINICHRVLQ	16	P11717|MPRI_HUMAN
EAPGLVSVIKHKVRDL	16	Q9H0X4|F234A_HUMAN
DFFGNGPPVNYKTGNL	16	P13284|GILT_HUMAN
GVATVKANITPFGADQ	16	Q8N697|S15A4_HUMAN
FSAYIKNSNPALNDNL	16	O00299|CLIC1_HUMAN
NDLFLAIAKKLPKSEP	16	P61020|RAB5B_HUMAN
DDHDAVLRFNGAPTAN	16	P15907|SIAT1_HUMAN
AFLLLRNNSIQNRQLL	16	O14662-2|STX16_HUMAN:O14662-4|STX16_HUMAN:O14662-5|STX16_HUMAN:O14662|STX16_HUMAN:O14662-3|STX16_HUMAN
YRLFIQNVAVQDSGTY	16	O75054-2|IGSF3_HUMAN:O75054|IGSF3_HUMAN
LRLDFHAHGRHFNLRM	16	O14672|ADA10_HUMAN
DNRSLIANLAAANCYK	16	P55263-3|ADK_HUMAN:P55263-4|ADK_HUMAN:P55263-2|ADK_HUMAN:P55263|ADK_HUMAN
WDRETQISKTNTQTYR	16	P30486|1B48_HUMAN:Q04826|1B40_HUMAN:P30479|1B41_HUMAN:P30464|1B15_HUMAN:P30488|1B50_HUMAN:P30483|1B45_HUMAN:P18463|1B37_HUMAN:P30490|1B52_HUMAN
SKLIILANGGPQALVQ	16	P14923|PLAK_HUMAN
EDLSSWTAADTAAQIT	16	P30464|1B15_HUMAN:P30488|1B50_HUMAN:P30483|1B45_HUMAN:P18463|1B37_HUMAN:P30490|1B52_HUMAN:P30466|1B18_HUMAN:P30685|1B35_HUMAN
EKKHFFINICHRVLQE	16	P11717|MPRI_HUMAN
RRPIIVISDKMLRSLE	16	P21580|TNAP3_HUMAN
DIQVLSQERQPFFHTR	16	O75197|LRP5_HUMAN
TTSLTNFQKVQRQAAE	16	O15400|STX7_HUMAN:O15400-2|STX7_HUMAN
VKVGVNGFGRIGRLVT	16	P04406|G3P_HUMAN
DYGNFLANEASPLTVS	16	P61421|VA0D1_HUMAN
GDLGTYVINKQTPNKQ	16	Q16595-2|FRDA_HUMAN:Q16595-3|FRDA_HUMAN:Q16595|FRDA_HUMAN
DLERLLPHKVFEGNRP	16	P06744|G6PI_HUMAN
AQTAFSANPANPAILS	16	O00560-2|SDCB1_HUMAN:O00560|SDCB1_HUMAN
QPTSTIILHSHHLQIS	16	Q9NZ08|ERAP1_HUMAN:Q9NZ08-2|ERAP1_HUMAN
FYKVIPKSKFVLVKFD	16	P30040|ERP29_HUMAN
APIIMSFPHFYQADER	16	Q14108-2|SCRB2_HUMAN:Q14108|SCRB2_HUMAN
SEKEQEIERLNKLLRQ	16	Q96D96|HVCN1_HUMAN:Q96D96-4|HVCN1_HUMAN
APIIININRAQLTNPE	16	Q9UIW2|PLXA1_HUMAN
GSIVIVRAGKITFAEK	16	P02786|TFR1_HUMAN
TGDLESFKKQSFVLKE	16	P52565-2|GDIR1_HUMAN:P52565|GDIR1_HUMAN
SRELDFVSHHVRTKLD	16	Q02818|NUCB1_HUMAN
LGPDWLLDVSHLVAPH	16	Q24JP5|T132A_HUMAN:Q24JP5-2|T132A_HUMAN:Q24JP5-4|T132A_HUMAN
SPTMAYLLNRAGLSHM	16	Q16706|MA2A1_HUMAN
QLNLRLLKKHNYNILQ	16	Q14596|NBR1_HUMAN
VDYFIASKAVDCLLDS	16	Q99442|SEC62_HUMAN
TPSPDVPLTIMKRKLM	16	Q99538|LGMN_HUMAN
GPIITVHPKEIRTFFI	16	Q9Y2E5|MA2B2_HUMAN
ELLDYIVNEPPPKLPS	16	Q02750-2|MP2K1_HUMAN:Q02750|MP2K1_HUMAN
EDLRSWTAADMAAQIT	16	P30443|1A01_HUMAN:P30455|1A36_HUMAN:Q09160|1A80_HUMAN:P01893|HLAH_HUMAN:P05534|1A24_HUMAN:P30447|1A23_HUMAN
DSAQNSVIIVDKNGRL	16	P02786|TFR1_HUMAN
LPVVIRVPKLIYFSVM	16	Q8TCT8|SPP2A_HUMAN
ALKDIVINANPASPPL	16	Q13155|AIMP2_HUMAN
DQENLVLNEVYLGKEK	16	P42081-4|CD86_HUMAN:P42081-3|CD86_HUMAN:P42081|CD86_HUMAN
TADGIVSHLKKQAGPA	16	P30101|PDIA3_HUMAN
IGNIAVNHAPVSPRPG	16	Q8N5I2|ARRD1_HUMAN
AWAVAMINRQEIGGPR	16	P06280|AGAL_HUMAN
GVSYYINLCQKIYKGP	16	P11717|MPRI_HUMAN
NTVISVNPSTKLQEGG	16	P19320-2|VCAM1_HUMAN:P19320-3|VCAM1_HUMAN:P19320|VCAM1_HUMAN
YKKNLMALKKFVMVKF	16	P50897|PPT1_HUMAN
VAEIGAKQVQKYVPLN	16	Q5JS37|NHLC3_HUMAN:Q5JS37-2|NHLC3_HUMAN
QSRYVLNGAFLAFERR	16	Q9NPC4|A4GAT_HUMAN
GDVIAINYNEKIYELR	16	Q92890-3|UFD1_HUMAN:Q92890|UFD1_HUMAN:Q92890-1|UFD1_HUMAN
IQRTPKIQVYSRHPAE	16	P61769|B2MG_HUMAN
HDAVLRFNGAPTANFQ	16	P15907|SIAT1_HUMAN
IRGQILSKLRLASPPS	16	P01137|TGFB1_HUMAN
VQLWVSFGRKPMRAAQ	16	Q92673|SORL_HUMAN
HSVKYFWNDTIHNFDF	16	Q9H7F0|AT133_HUMAN
LTGDLESFKKQSFVLK	16	P52565-2|GDIR1_HUMAN:P52565|GDIR1_HUMAN
IVWTFNTTPLVTIQPE	16	Q9NQ25-6|SLAF7_HUMAN:Q9NQ25|SLAF7_HUMAN
GKQISGFGKKFYYKAT	16	P15529-10|MCP_HUMAN:P15529-15|MCP_HUMAN:P15529-9|MCP_HUMAN:P15529-7|MCP_HUMAN:P15529-12|MCP_HUMAN:P15529-14|MCP_HUMAN:P15529-8|MCP_HUMAN:P15529-4|MCP_HUMAN:P15529-6|MCP_HUMAN:P15529-11|MCP_HUMAN:P15529-13|MCP_HUMAN:P15529-3|MCP_HUMAN:P15529-5|MCP_HUMAN:P15529|MCP_HUMAN:P15529-2|MCP_HUMAN:P15529-16|MCP_HUMAN
SIRLVPNMTPEVVGEQ	16	Q96KP4|CNDP2_HUMAN:Q96KP4-2|CNDP2_HUMAN
HPGNLVIKQRFSGIDE	16	P14543|NID1_HUMAN:P14543-2|NID1_HUMAN
GNPVLQLNPALPGVFG	16	Q93050-1|VPP1_HUMAN:Q93050|VPP1_HUMAN:Q93050-3|VPP1_HUMAN
IPVGKLVLNRNPVNYF	16	P04040|CATA_HUMAN
DNPEYSPDPSIYAYDN	16	P27797|CALR_HUMAN
MGEIASFDKAKLKKTE	16	P63313|TYB10_HUMAN
FIGYAPNLSKLVAEWE	16	Q02809-2|PLOD1_HUMAN:Q02809|PLOD1_HUMAN
EDTRLNINSSPDEHEP	16	Q13873|BMPR2_HUMAN
DLFLAIAKKLPKSEPQ	16	P61020|RAB5B_HUMAN
GKIDFLNNYALFLSPS	16	P04114|APOB_HUMAN
HNFIMRMNQAPTVGFE	16	Q16842|SIA4B_HUMAN
GPDWLLDVSHLVAPHA	16	Q24JP5|T132A_HUMAN:Q24JP5-2|T132A_HUMAN:Q24JP5-4|T132A_HUMAN
IYNNIKNFVRFQLSTS	16	P98194-7|AT2C1_HUMAN:P98194-8|AT2C1_HUMAN
GQHLFEYYHRLRNLPT	16	O00182-2|LEG9_HUMAN:O00182-3|LEG9_HUMAN:O00182-6|LEG9_HUMAN:O00182|LEG9_HUMAN
GPHRYIANLGHGLYPD	16	P06132|DCUP_HUMAN
RSNIAFMGTLVRCGKA	16	P98194-7|AT2C1_HUMAN:P98194-8|AT2C1_HUMAN
STSLTIKSVFTRSELK	16	P20273-5|CD22_HUMAN:P20273|CD22_HUMAN
DREFIEARRRALKRFV	16	Q9Y5X2|SNX8_HUMAN
EADDIVNWLKKRTGPA	16	P07237|PDIA1_HUMAN
IVRGVKYNQATPNFHQ	16	P50552|VASP_HUMAN
LPALLENLKLRKQNNG	16	P02786|TFR1_HUMAN
YSGLIVNKAPHDFQFV	16	Q86TI2-4|DPP9_HUMAN:Q86TI2|DPP9_HUMAN:Q86TI2-2|DPP9_HUMAN
FLDRYFHNQEENVRFD	16	Q5Y7A7|2B1D_HUMAN
TGTFIAIDRLIYQIEN	16	Q12913|PTPRJ_HUMAN
DTGNIEARKALPRKLG	16	O75410-3|TACC1_HUMAN:O75410-7|TACC1_HUMAN:O75410|TACC1_HUMAN:O75410-2|TACC1_HUMAN
KKETVWRLEEFGRFAS	16	P01903|DRA_HUMAN
VGDVILIHLKNFATRP	16	Q9BQS7-2|HEPH_HUMAN:Q9BQS7|HEPH_HUMAN:Q9BQS7-3|HEPH_HUMAN
VGNSYKCNAEEHVRVT	16	P11279|LAMP1_HUMAN
GFTIQVFTKNQRISFE	16	P29728-2|OAS2_HUMAN:P29728|OAS2_HUMAN
LGGNYLLNIGPTKDGL	16	P04066|FUCO_HUMAN
DVLKEAVANKGPVSVG	16	P25774|CATS_HUMAN:P25774-2|CATS_HUMAN
LKAMLVFAEHRYYGES	16	P42785|PCP_HUMAN:P42785-2|PCP_HUMAN
SEQLAINTSPDAVKAK	16	Q5T1M5-2|FKB15_HUMAN:Q5T1M5|FKB15_HUMAN:Q5T1M5-3|FKB15_HUMAN
SSLSVSKWNTFLKAML	16	O75326-2|SEM7A_HUMAN:O75326|SEM7A_HUMAN
TVTLNNNSAPANRANQ	16	Q9ULH0-2|KDIS_HUMAN:Q9ULH0-4|KDIS_HUMAN:Q9ULH0|KDIS_HUMAN
ELLDYIVNEPPPKLPN	16	P36507|MP2K2_HUMAN
DSRSFFWNVAPGAESA	16	Q92542-2|NICA_HUMAN:Q92542|NICA_HUMAN
SDLIVFNGKLYSVDDR	16	Q8WVQ1-2|CANT1_HUMAN:Q8WVQ1-3|CANT1_HUMAN:Q8WVQ1|CANT1_HUMAN
RILIISHNRIQYLDIS	16	Q15399|TLR1_HUMAN
GPKIDIQIKDAIGRYH	16	P26639|SYTC_HUMAN:P26639-2|SYTC_HUMAN
IPKILPWHAGTYSCVA	16	P20273-5|CD22_HUMAN:P20273|CD22_HUMAN
SLELMVHRRLLKDDGR	16	O00754-2|MA2B1_HUMAN:O00754|MA2B1_HUMAN
EQEIERLNKLLRQHGL	16	Q96D96|HVCN1_HUMAN:Q96D96-4|HVCN1_HUMAN
LPILVPSAKKAIYMDD	16	Q68CQ7|GL8D1_HUMAN
EVQFLGRYKLLRYSKE	16	Q9UBX8-2|B4GT6_HUMAN:Q9UBX8|B4GT6_HUMAN
TNPDFYINICQPLNPM	16	P11717|MPRI_HUMAN
NGKLVINGNPITIFQE	16	P04406|G3P_HUMAN
PPSSEELQANKATLVC	16	B9A064|IGLL5_HUMAN:P0CG06|LAC3_HUMAN:P0CG05|LAC2_HUMAN:P0CF74|LAC6_HUMAN:A0M8Q6|LAC7_HUMAN:P15814|IGLL1_HUMAN
SILKIHAREIFDSRGN	16	P06733|ENOA_HUMAN
NPRFDENAVVRNTQID	16	O00182-2|LEG9_HUMAN:O00182-3|LEG9_HUMAN:O00182-6|LEG9_HUMAN:O00182|LEG9_HUMAN
TLPALLENLKLRKQNN	16	P02786|TFR1_HUMAN
RSVILDNLPHPYAIAV	16	Q92673|SORL_HUMAN
DTRIFFVNPAPPYLWP	16	O00468-6|AGRIN_HUMAN:O00468-3|AGRIN_HUMAN:O00468-5|AGRIN_HUMAN:O00468-4|AGRIN_HUMAN:O00468-7|AGRIN_HUMAN:O00468|AGRIN_HUMAN
HNYGVVESFTVQRRVH	16	Q5Y7A7|2B1D_HUMAN
EALIVTWQKKKAVSPE	16	P41217-2|OX2G_HUMAN:P41217|OX2G_HUMAN:P41217-3|OX2G_HUMAN
VSYYINLCQKIYKGPL	16	P11717|MPRI_HUMAN
SLKNLILKNNQIRSLT	16	Q9NYK1|TLR7_HUMAN
LVIINSFAEHNFVAKA	16	Q6ZS10|CL17A_HUMAN
TKLWYAPNRTITVDDK	16	P23458|JAK1_HUMAN
RPRAPIIAVTRNPQTA	16	P14618|KPYM_HUMAN
AYPRISVNNVLPVFDN	16	P07339|CATD_HUMAN
PTAPSPGTVTPVPPPQ	16	Q8TAQ2|SMRC2_HUMAN
YLGFLPWEKKKYFQDL	16	Q3T906|GNPTA_HUMAN
GSFQFGYNTGVINAPE	16	P11169|GTR3_HUMAN
PSSGLGVTKQDLGPVP	16	P04233-2|HG2A_HUMAN
QVGDLIIVEKNQRIPS	16	O43861-2|ATP9B_HUMAN:O43861|ATP9B_HUMAN
KGIIQYLKKFSYRNAK	16	Q6P179-3|ERAP2_HUMAN:Q6P179|ERAP2_HUMAN:Q6P179-2|ERAP2_HUMAN
IFSLKYWIRYKRQGAA	16	Q14213|IL27B_HUMAN
TPHAFTFNTSSPSSEG	16	P04049|RAF1_HUMAN:P04049-2|RAF1_HUMAN
SSGIWSNPSPICQKLD	16	P14151|LYAM1_HUMAN:P14151-2|LYAM1_HUMAN
IAEGMAYIERKNYIHR	16	P07948-2|LYN_HUMAN:P07948|LYN_HUMAN
SDHDVIKWVRYIGRSG	16	Q96CW1-2|AP2M1_HUMAN:Q96CW1|AP2M1_HUMAN
VSPVLKENKAIPQSPR	16	Q16549|PCSK7_HUMAN
GDLEFMNEQKLNRYPA	16	Q9BXS4|TMM59_HUMAN
HRKELALNTAQFAKSL	16	Q13596-2|SNX1_HUMAN:Q13596|SNX1_HUMAN:Q13596-3|SNX1_HUMAN
GKTTILYKLKLGEIVT	16	P84077|ARF1_HUMAN:P18085|ARF4_HUMAN
IKVLDINDNEPVFTQD	16	Q14126|DSG2_HUMAN
YPRISVNNVLPVFDNL	16	P07339|CATD_HUMAN
VILIDPFHKAIRRNPD	16	P61313|RL15_HUMAN
GHDVTFYKTWYRSSRG	16	Q9H7M9|VISTA_HUMAN
QPRPNYASNFSVIGAR	16	O14976-2|GAK_HUMAN
FGRLDYQDKWVRMQKL	16	O00754-2|MA2B1_HUMAN:O00754|MA2B1_HUMAN
EGQVISCLKLRYADQR	16	Q92896|GSLG1_HUMAN:Q92896-3|GSLG1_HUMAN:Q92896-2|GSLG1_HUMAN
EGVLVEHVKNVFITKT	16	Q9Y6X5|ENPP4_HUMAN
PYNVLAPKGASGTRED	16	P10606|COX5B_HUMAN
DHASIQMNVAEVDKVT	16	P63220|RS21_HUMAN
RPLDIEFMKRLSKVVN	16	Q9UHD8-4|SEPT9_HUMAN:Q9UHD8-9|SEPT9_HUMAN:Q9UHD8-3|SEPT9_HUMAN:Q9UHD8-8|SEPT9_HUMAN:Q9UHD8-7|SEPT9_HUMAN:Q9UHD8-2|SEPT9_HUMAN:Q9UHD8-5|SEPT9_HUMAN:Q9UHD8|SEPT9_HUMAN
PAILQSAALPFCPESP	16	P11169|GTR3_HUMAN
QARNFERNKAIKVIIA	16	P32248|CCR7_HUMAN
TVISVNPSTKLQEGGS	16	P19320-2|VCAM1_HUMAN:P19320-3|VCAM1_HUMAN:P19320|VCAM1_HUMAN
IINTFYSNKEIFLREL	16	P07900|HS90A_HUMAN:P07900-2|HS90A_HUMAN:P08238|HS90B_HUMAN
VSHEFALNFNPSNPYC	16	Q99829|CPNE1_HUMAN
APPPPIHAINRGIFVE	16	Q9UGH3|S23A2_HUMAN:Q9UGH3-2|S23A2_HUMAN
STQTLYVNVAPRDTTV	16	P19320-2|VCAM1_HUMAN:P19320-3|VCAM1_HUMAN:P19320|VCAM1_HUMAN
ERAAVDTYCRHNYGVV	16	Q5Y7A7|2B1D_HUMAN
VPERVYSMNPSIRLLL	16	O14792|HS3S1_HUMAN
SIVWTFNTTPLVTIQP	16	Q9NQ25-6|SLAF7_HUMAN:Q9NQ25|SLAF7_HUMAN
KKNNIKLYVRRVFIMD	16	P07900|HS90A_HUMAN:P07900-2|HS90A_HUMAN:P08238|HS90B_HUMAN
VAQFMWIIRKRIQLPS	16	P60520|GBRL2_HUMAN
IGIIVANVPEGLLATV	16	P05023-3|AT1A1_HUMAN:P05023-4|AT1A1_HUMAN:P05023|AT1A1_HUMAN
RGQILWFRGLNRIQTQ	16	P20020-6|AT2B1_HUMAN:P20020-3|AT2B1_HUMAN
HPQVNIYSVTRKRYAH	16	Q16658|FSCN1_HUMAN
EEEIRANVAVVSGAPL	16	O00560-2|SDCB1_HUMAN:O00560|SDCB1_HUMAN
IGKVVQVYRKKYVIYI	16	P61254|RL26_HUMAN:Q9UNX3|RL26L_HUMAN
ADQILLRGAQLRNTQW	16	Q9Y2Q0-3|AT8A1_HUMAN
TAEEVFSHGKYMQSTT	16	Q92854|SEM4D_HUMAN
NEFILYAVRKSIYRYD	16	Q92673|SORL_HUMAN
VLKTLQELKKLTISEQ	16	P04114|APOB_HUMAN
GQDKIRPLWRHYFQNT	16	P84077|ARF1_HUMAN
LKEIKIMSRLKDPNII	16	Q16832|DDR2_HUMAN
GPRELLKKFRQARSQV	16	Q02809-2|PLOD1_HUMAN:Q02809|PLOD1_HUMAN
FKEFQNNPNPRSLVKP	16	P11215|ITAM_HUMAN:P11215-2|ITAM_HUMAN
NQPVLVAVKMLRADAN	16	Q16832|DDR2_HUMAN
SGSQIVDIDKRKYLVP	16	P60520|GBRL2_HUMAN
TPLVIAGNPAYRSFSN	16	P24394-3|IL4RA_HUMAN:P24394|IL4RA_HUMAN
IPELNKVARAAAEVAG	16	P02786|TFR1_HUMAN
ETAVAIASRLGLYSKT	16	P98194-7|AT2C1_HUMAN:P98194-8|AT2C1_HUMAN
EDMVIIYNRVPKTAST	16	Q7LGA3-3|HS2ST_HUMAN:Q7LGA3-2|HS2ST_HUMAN:Q7LGA3|HS2ST_HUMAN
KDIFKANKEVPCYVFD	16	P11717|MPRI_HUMAN
YEAIVSHEKNLVIAHE	16	Q96RV3-4|PCX1_HUMAN:Q96RV3-3|PCX1_HUMAN:Q96RV3|PCX1_HUMAN
QDRIRPLWKHYFQNTQ	16	P18085|ARF4_HUMAN
SFEEIYKFQRQILRVK	16	P62070-2|RRAS2_HUMAN:P62070-3|RRAS2_HUMAN:P62070|RRAS2_HUMAN:P62070-4|RRAS2_HUMAN
VPHVLPFIKEHIKNPD	16	Q14974|IMB1_HUMAN
LDRYFHNQEENVRFDS	16	Q5Y7A7|2B1D_HUMAN
YPAEAWNFWTRKGLVS	16	P07858|CATB_HUMAN
SEYRVKIHFKVNRDIV	16	P52566|GDIR2_HUMAN
DPWAVSPRRKLISVDS	16	Q9HBE5|IL21R_HUMAN
YEQLVLHPRRSLKLIL	16	O60704|TPST2_HUMAN
ITLKWFKNGNELSDFQ	16	Q5TFQ8|SIRBL_HUMAN:P78324-4|SHPS1_HUMAN:P78324|SHPS1_HUMAN:P78324-2|SHPS1_HUMAN:Q9P1W8-2|SIRPG_HUMAN:Q9P1W8|SIRPG_HUMAN
APWNSLSLAQRRGFTK	16	P01033|TIMP1_HUMAN
VVPGTLLLFRKRWQNE	16	P11912-2|CD79A_HUMAN:P11912|CD79A_HUMAN
NYGVVESFTVQRRVHP	16	Q5Y7A7|2B1D_HUMAN
YPEALLHFRTHCFNWH	16	Q99538|LGMN_HUMAN
NHVDFSQNVAVANYIN	16	Q99574|NEUS_HUMAN
RNELNAKVRLLREELQ	16	P62195-2|PRS8_HUMAN:P62195|PRS8_HUMAN
KPGVIFLTKRSRQVCA	16	P10147|CCL3_HUMAN
SSTSYSINTELSLFSK	16	Q2M385|MPEG1_HUMAN
QDTVVALHALSRYGAA	16	P20742|PZP_HUMAN:P20742-2|PZP_HUMAN
IGYAPNLSKLVAEWEG	16	Q02809-2|PLOD1_HUMAN:Q02809|PLOD1_HUMAN
VPGTLLLFRKRWQNEK	16	P11912-2|CD79A_HUMAN:P11912|CD79A_HUMAN
QITNLVFHESIPEWEH	16	P38571|LICH_HUMAN:P38571-2|LICH_HUMAN
SENEIICNALQRQKER	16	Q13137-3|CACO2_HUMAN:Q13137|CACO2_HUMAN:Q13137-4|CACO2_HUMAN:Q13137-5|CACO2_HUMAN:Q13137-2|CACO2_HUMAN
TEELKTWIKRVQKRYI	16	Q15293-2|RCN1_HUMAN:Q15293|RCN1_HUMAN
IQAEFYLNPDQSGEFM	16	P01903|DRA_HUMAN
KNKINLKQQLKYAVQI	16	P23458|JAK1_HUMAN
VNLLKIKTELCKKEVL	16	Q92896|GSLG1_HUMAN:Q92896-3|GSLG1_HUMAN:Q92896-2|GSLG1_HUMAN
RKYYINVCRPLNPVPG	16	P11717|MPRI_HUMAN
EDSFQKVKNWVKELRK	16	Q9UL25|RAB21_HUMAN
DKDPFWWNEAVPIWVT	16	Q9Y6X5|ENPP4_HUMAN
RPEPLRAVQRLQGLLE	16	Q9C0H2-2|TTYH3_HUMAN:Q9C0H2|TTYH3_HUMAN
DRDDVALKNFAKYFLH	16	P02794|FRIH_HUMAN
QAVLHMEQRKQQQQQQ	16	Q02818|NUCB1_HUMAN
LTALRIKKTLSQLSQQ	16	P36897-3|TGFR1_HUMAN:P36897|TGFR1_HUMAN:P36897-2|TGFR1_HUMAN
WRKYYINVCRPLNPVP	16	P11717|MPRI_HUMAN
QIDQILIHQKAERVET	16	Q9NRY6|PLS3_HUMAN
EGQFSINKVPGNFHVS	16	Q969X5|ERGI1_HUMAN
IRQGIQLNKTPGAPES	16	P42768|WASP_HUMAN
LKEAVANKGPVSVGVD	16	P25774|CATS_HUMAN:P25774-2|CATS_HUMAN
EDGTVRIWHSSTYRLE	16	P35606-2|COPB2_HUMAN:P35606|COPB2_HUMAN
VGDLIIVEKNQRIPSD	16	O43861-2|ATP9B_HUMAN:O43861|ATP9B_HUMAN
ISKIENHEGVRRFDEI	16	P14618|KPYM_HUMAN
SLKEIVINVPEQSAVT	16	Q9UJZ1-2|STML2_HUMAN:Q9UJZ1|STML2_HUMAN
DGKLIKNNASTDYDLS	16	P39023|RL3_HUMAN
SQLLSFVRDLNQYRAD	16	P02786|TFR1_HUMAN
IATEIILEIKKAFEES	16	P42892-3|ECE1_HUMAN:P42892-2|ECE1_HUMAN:P42892-4|ECE1_HUMAN:P42892|ECE1_HUMAN
GHPNIVINNAAGNFIS	16	Q16698-2|DECR_HUMAN:Q16698|DECR_HUMAN
EDLRSWTAADTAAQIT	16	Q04826|1B40_HUMAN:P30479|1B41_HUMAN:P04222|1C03_HUMAN:P30480|1B42_HUMAN:P30460|1B08_HUMAN:Q31612|1B73_HUMAN:Q29963|1C06_HUMAN:Q29865|1C18_HUMAN:P30504|1C04_HUMAN:P30505|1C08_HUMAN
FPGKAFSWPRHVAIAL	16	Q8WUX1|S38A5_HUMAN:Q8WUX1-2|S38A5_HUMAN
YGVVESFTVQRRVHPK	16	Q5Y7A7|2B1D_HUMAN
SVSLALHLQPLRSAAG	16	P41273|TNFL9_HUMAN
NNQIRSLTKYFLQDAF	16	Q9NYK1|TLR7_HUMAN
GRVYFVNHNTRITQWE	16	Q96J02|ITCH_HUMAN:Q96J02-2|ITCH_HUMAN:Q96J02-3|ITCH_HUMAN
FPKHTFLMNGLIQGVK	16	Q96MC6|MF14A_HUMAN
YNIITFLPRFLYSQFR	16	Q9Y2Q0-3|AT8A1_HUMAN
IRKEFRKNFATSLYSM	16	P08758|ANXA5_HUMAN
KFVLRTFNKLAEFGAE	16	O75503|CLN5_HUMAN
YEMLKEHERRRYLESL	16	Q02818|NUCB1_HUMAN
NPALTMIGKYFYKRRP	16	P53985|MOT1_HUMAN
LMSFINNEAKLGYSMT	16	Q5T0D9-2|TPRGL_HUMAN:Q5T0D9|TPRGL_HUMAN
EPAVLELEGKKWRVEN	16	Q01518-2|CAP1_HUMAN:Q01518|CAP1_HUMAN
FTKNLKVLQKLMMNDN	16	Q9NYK1|TLR7_HUMAN
SPPNYMYNPIKTLKTN	16	Q8NBZ7|UXS1_HUMAN:Q8NBZ7-2|UXS1_HUMAN
RELIELRNKVNRLLDS	16	Q92734-2|TFG_HUMAN:Q92734|TFG_HUMAN
YLYEIARRHPYFYAPE	16	P02768|ALBU_HUMAN
SVKYFWNDTIHNFDFL	16	Q9H7F0|AT133_HUMAN
PALAYLASAPPPLCPS	16	Q8IV08|PLD3_HUMAN
AIKELGDHVTNLRKMG	16	P02794|FRIH_HUMAN
GLAVDWVHKHIYWTDS	16	Q14114-4|LRP8_HUMAN:Q14114|LRP8_HUMAN
PALQDAGDSSRKEYFI	16	P04921-2|GLPC_HUMAN:P04921-3|GLPC_HUMAN:P04921|GLPC_HUMAN
RVTLKQYPRKNLFLVE	16	O60667|FAIM3_HUMAN:O60667-3|FAIM3_HUMAN
QSELAAHQKKILHVDN	16	P25786|PSA1_HUMAN:P25786-2|PSA1_HUMAN
AAVLWLWSSHNRVNAR	16	O00391|QSOX1_HUMAN:O00391-2|QSOX1_HUMAN
EYILYNKGIMGEDTYP	16	P09668|CATH_HUMAN
RKAMKKFERHTLLEYL	16	Q96RQ9-2|OXLA_HUMAN:Q96RQ9|OXLA_HUMAN
RGALLVFAEHRYYGKS	16	Q9UHL4|DPP2_HUMAN
DRYFHNQEENVRFDSD	16	Q5Y7A7|2B1D_HUMAN
IQRDILLEKKKVAQDQ	16	P33908-2|MA1A1_HUMAN:P33908|MA1A1_HUMAN
DNAIIIYQTHKRVWPA	16	Q9Y5P4-2|C43BP_HUMAN:Q9Y5P4|C43BP_HUMAN
AKNQVAMNPTNTVFDA	16	P11142-2|HSP7C_HUMAN:P11142|HSP7C_HUMAN
DSGYRPNLSPEEAYDL	16	P28062-2|PSB8_HUMAN:P28062|PSB8_HUMAN
LEGLCVEWLRRYLKNG	16	P04222|1C03_HUMAN
DPAFYMLKGKLQYELQ	16	Q9HBE5|IL21R_HUMAN
ILSFSQNKSVHSFDYD	16	O60478|G137B_HUMAN
RAAIGLLARHLKATHG	16	P07741-2|APT_HUMAN:P07741|APT_HUMAN
LGIFRAFPGLRYVDLS	16	Q9NR96-2|TLR9_HUMAN:Q9NR96-5|TLR9_HUMAN:Q9NR96|TLR9_HUMAN:Q9NR96-3|TLR9_HUMAN:Q9NR96-4|TLR9_HUMAN
IMEIQPFRRAAAIQTM	16	O75326-2|SEM7A_HUMAN:O75326|SEM7A_HUMAN
VEKIGGWLRKNVLVVA	16	P08962-3|CD63_HUMAN:P08962-2|CD63_HUMAN:P08962|CD63_HUMAN
ARNFERNKAIKVIIAV	16	P32248|CCR7_HUMAN
QLEDGRTLSDYNIQKE	16	P62979|RS27A_HUMAN:P62987|RL40_HUMAN:P0CG47|UBB_HUMAN:P0CG48|UBC_HUMAN
EGLCVEWLRRYLKNGK	16	P04222|1C03_HUMAN
GSLELMVHRRLLKDDG	16	O00754-2|MA2B1_HUMAN:O00754|MA2B1_HUMAN
ESVIQTACKHIRSGDP	16	Q92896|GSLG1_HUMAN:Q92896-3|GSLG1_HUMAN:Q92896-2|GSLG1_HUMAN
GGNYLLNIGPTKDGLI	16	P04066|FUCO_HUMAN
IPGLEFAYSEAPRSMQ	16	Q8IY34|S15A3_HUMAN
NQLFRINEANQLMQYD	16	Q86SF2|GALT7_HUMAN
ENLKVYISSRPPLVVF	16	Q9NWD8-2|TM248_HUMAN:Q9NWD8|TM248_HUMAN
GSQIVDIDKRKYLVPS	16	P60520|GBRL2_HUMAN
EFQVLKSLGKLAMGSD	16	P15907|SIAT1_HUMAN
VVDIFQVVKALRKARP	16	P08575|PTPRC_HUMAN:P08575-2|PTPRC_HUMAN
TGVSETVFLPREDHLF	16	P01903|DRA_HUMAN
AKLKEIVTNFLAGFEA	16	P25705-3|ATPA_HUMAN:P25705|ATPA_HUMAN:P25705-2|ATPA_HUMAN
VIDWLVSNQSVRNRQE	16	P08567|PLEK_HUMAN
EGKIEIFRHILQREFS	16	Q9Y5S1|TRPV2_HUMAN
EVGVLVGKDRSSFYVN	16	P07737|PROF1_HUMAN
QGRLEAQKRELQQAVL	16	Q02818|NUCB1_HUMAN
GVVWKMNKSNLNSLDE	16	O75223-2|GGCT_HUMAN:O75223-4|GGCT_HUMAN:O75223|GGCT_HUMAN
KAAQYQVNQAAAAQAA	16	Q9NR56-7|MBNL1_HUMAN
AVLRFNGAPTANFQQD	16	P15907|SIAT1_HUMAN
KKQLKLHRKIHLWNSI	16	Q14596|NBR1_HUMAN
FQKVKNWVKELRKMLG	16	Q9UL25|RAB21_HUMAN
TAGSYVRDDAVPNLIQ	16	O43747|AP1G1_HUMAN:O43747-2|AP1G1_HUMAN
SMQALSWRKLYLSRAK	16	Q96D31|CRCM1_HUMAN
FTDAIKLNPRLAILYA	16	Q8IZP2|ST134_HUMAN:P50502|F10A1_HUMAN:Q8NFI4|F10A5_HUMAN
QTPVFSKARYTVRSFG	16	P62913-2|RL11_HUMAN:P62913|RL11_HUMAN
VDAVIAELKKQSKPVT	16	P10809|CH60_HUMAN
SDYIKLYVRRVFITDD	16	P14625|ENPL_HUMAN
GETALHLAARYSRSDA	16	P46531|NOTC1_HUMAN
AAAAAAGPSPGSGPGD	16	Q9UID3|VPS51_HUMAN
HIPKILPWHAGTYSCV	16	P20273-5|CD22_HUMAN:P20273|CD22_HUMAN
DDPSTIEKLAKNKQKP	16	P60953|CDC42_HUMAN:P60953-1|CDC42_HUMAN
EELLKLIAVLEKETAQ	16	Q86VP1-2|TAXB1_HUMAN:Q86VP1|TAXB1_HUMAN
RRSLIQFMKQVHQGVR	16	O75976|CBPD_HUMAN
FTMVQVWPVRQVRPVT	16	P38606-2|VATA_HUMAN:P38606|VATA_HUMAN
PMFIVNTNVPRASVPD	16	P14174|MIF_HUMAN
KAVVVPWGSCHFLEKA	16	Q8TCT8|SPP2A_HUMAN
VPSEVEPFLSWPKIQA	16	Q8WUX1|S38A5_HUMAN:Q8WUX1-2|S38A5_HUMAN
LPPSRFSYFKKYPLHA	16	P98194-7|AT2C1_HUMAN:P98194-8|AT2C1_HUMAN
ALFFFVNNVIPPTSAT	16	O95166|GBRAP_HUMAN
GNLLMNIGPTLDGTIS	16	Q9BTY2|FUCO2_HUMAN
FGRIGRLVTRAAFNSG	16	P04406|G3P_HUMAN
IGGVILFHETLYQKAD	16	P04075-2|ALDOA_HUMAN:P04075|ALDOA_HUMAN
VLPAININENVINGQD	16	P18850|ATF6A_HUMAN
AFPTLRAYHTLRLALE	16	O00468-6|AGRIN_HUMAN:O00468-3|AGRIN_HUMAN:O00468-5|AGRIN_HUMAN:O00468-4|AGRIN_HUMAN:O00468-7|AGRIN_HUMAN:O00468|AGRIN_HUMAN
VGVLVGKDRSSFYVNG	16	P07737|PROF1_HUMAN
IRRIEIQPKHIFWSDS	16	P35606-2|COPB2_HUMAN:P35606|COPB2_HUMAN
DVTEIDILVKNRGVLR	16	Q9NU53|GINM1_HUMAN
KVVIRGAGNQYNYIGY	16	Q68CQ7|GL8D1_HUMAN
GLQFLGNIASRNEDSQ	16	Q9UBB4-2|ATX10_HUMAN:Q9UBB4|ATX10_HUMAN
QEVVRDLVRQGRLEFA	16	O00754-2|MA2B1_HUMAN:O00754|MA2B1_HUMAN
MDYFHVNANYIVWKTN	16	P40189|IL6RB_HUMAN
IVKELIKNGANCNLED	16	Q9ULH0-2|KDIS_HUMAN:Q9ULH0-4|KDIS_HUMAN:Q9ULH0|KDIS_HUMAN
SIFLTKSTKLTCLVTD	16	P01871|IGHM_HUMAN:P04220|MUCB_HUMAN
GAFRSDSAVLLRTRPV	16	P13612|ITA4_HUMAN
DSHNFVIRCNLAPVVE	16	Q92187|SIA8D_HUMAN
NIMEIQPFRRAAAIQT	16	O75326-2|SEM7A_HUMAN:O75326|SEM7A_HUMAN
ELDTIEVFPTKSARGN	16	Q96GS6-4|AB17A_HUMAN:Q96GS6-3|AB17A_HUMAN:Q96GS6|AB17A_HUMAN:Q96GS6-2|AB17A_HUMAN
KFSAYIKNSNPALNDN	16	O00299|CLIC1_HUMAN
GALKDIVINANPASPP	16	Q13155|AIMP2_HUMAN
LPTQIYPLPKQQNLPK	16	Q13873|BMPR2_HUMAN
IISKIENHEGVRRFDE	16	P14618|KPYM_HUMAN
DYVRYRLPLRVVKHFY	16	O00626|CCL22_HUMAN
YPPSVDWRKKGNFVSP	16	P09668|CATH_HUMAN
SGQAKETIPLQETSLY	16	P50897|PPT1_HUMAN
RETQISKTNTQTYRES	16	P30486|1B48_HUMAN:Q04826|1B40_HUMAN:P30479|1B41_HUMAN:P30464|1B15_HUMAN:P30488|1B50_HUMAN:P30483|1B45_HUMAN
ISALLADPTRRFIYVE	16	O00754-2|MA2B1_HUMAN:O00754|MA2B1_HUMAN
SLSLRLLQSHLRAQVV	16	Q9NY26-2|S39A1_HUMAN:Q9NY26|S39A1_HUMAN
IDWLVSNQSVRNRQEG	16	P08567|PLEK_HUMAN
TVDIVTLRVLCREGVR	16	P14784|IL2RB_HUMAN
DEEKFITIFGTRSVSH	16	P08758|ANXA5_HUMAN
FDNIRNWIRNIEEHAS	16	P61006-2|RAB8A_HUMAN:P61006|RAB8A_HUMAN
VLQEAWMFYKHTRRKE	16	O15554|KCNN4_HUMAN
GKLRVFENIVAVLNKE	16	Q13077|TRAF1_HUMAN
IGEVLYNAAPLSIWWQ	16	Q8IY34|S15A3_HUMAN
VLGGNLQGGELVVAYP	16	Q8N436|CPXM2_HUMAN
ETALHLAARYSRSDAA	16	P46531|NOTC1_HUMAN
SSLVLEIRKNILRFLD	16	Q92187|SIA8D_HUMAN
EDERAAVDTYCRHNYG	16	Q5Y7A7|2B1D_HUMAN
NDLMKKYDKSLRKYFW	16	O60449|LY75_HUMAN:O60449-3|LY75_HUMAN:O60449-2|LY75_HUMAN
IKEEHVIIQAEFYLNP	16	P01903|DRA_HUMAN
DVAFHFNPRFKRAGCI	16	O00214-2|LEG8_HUMAN:O00214|LEG8_HUMAN
KKYDFYINVCGPVSVS	16	P11717|MPRI_HUMAN
LFPEYKNNKLFLTGES	16	P10619-2|PPGB_HUMAN:P10619|PPGB_HUMAN
FVDIITWNKNVRRGDI	16	Q8WWY8|LIPH_HUMAN
VVAPFMANIPLLLYPQ	16	P07602|SAP_HUMAN:P07602-2|SAP_HUMAN:P07602-3|SAP_HUMAN
QTLIVKNENLENLEEK	16	Q9NU53|GINM1_HUMAN
QDKIRPLWRHYFQNTQ	16	P84077|ARF1_HUMAN
NPAVVFVTRKNRQVCA	16	P13501|CCL5_HUMAN
NPRLNIKAFVRNSFLQ	16	O00214-2|LEG8_HUMAN:O00214|LEG8_HUMAN
VGDIVIIKGKEYIPAD	16	Q9Y2Q0-3|AT8A1_HUMAN
GGVMTVLIKRNTTIPT	16	P11142-2|HSP7C_HUMAN:P11142|HSP7C_HUMAN
DAQGVFQILIRNRATD	16	P46531|NOTC1_HUMAN
RGGRVFIYQRRQLGFE	16	P20701-3|ITAL_HUMAN:P20701|ITAL_HUMAN:P20701-2|ITAL_HUMAN
ILRAVRPRARYYVQVA	16	Q14213|IL27B_HUMAN
LVKEFSVNENQLQLYQ	16	P16885|PLCG2_HUMAN
QLGLAFLRGLSYHDGA	16	O43557-2|TNF14_HUMAN:O43557|TNF14_HUMAN
AVNMVPFPRLHFFMPG	16	P07437|TBB5_HUMAN
KDMLDIFTRFGRTVRA	16	Q8TCT7|SPP2B_HUMAN:Q8TCT7-2|SPP2B_HUMAN:Q8TCT7-4|SPP2B_HUMAN
ASLIIGWAAHHVFRWD	16	Q16739|CEGT_HUMAN
KKRKPAWTDRILWRLK	16	Q9BT40-2|INP5K_HUMAN
DGSLELMVHRRLLKDD	16	O00754-2|MA2B1_HUMAN:O00754|MA2B1_HUMAN
SRLQFQQNNAESTIVP	16	O15165-6|LRAD4_HUMAN
SKPGVIFLTKRSRQVC	16	P10147|CCL3_HUMAN
MPAFIFEHIIKRMAPS	16	O00560-2|SDCB1_HUMAN:O00560|SDCB1_HUMAN
VPGNALVVDPRRPFRK	16	Q9H4M9|EHD1_HUMAN
EAKELRQKVKYLQDQL	16	Q15025-4|TNIP1_HUMAN:Q15025-3|TNIP1_HUMAN:Q15025|TNIP1_HUMAN:Q15025-8|TNIP1_HUMAN:Q15025-7|TNIP1_HUMAN:Q15025-5|TNIP1_HUMAN:Q15025-6|TNIP1_HUMAN:Q15025-2|TNIP1_HUMAN
SPTYEYALRHLYVLVN	16	Q99538|LGMN_HUMAN
RPALKRYERLSYNFLQ	16	O00754-2|MA2B1_HUMAN:O00754|MA2B1_HUMAN
GFFTSNNATRDFLLPF	16	O43242|PSMD3_HUMAN
EALTVYNLNRTTPGVR	16	Q9NRW7-2|VPS45_HUMAN:Q9NRW7|VPS45_HUMAN
SLGGNYLLNIGPTKDG	16	P04066|FUCO_HUMAN
GEIIYSFGSHNRAGVR	16	Q9UN70-2|PCDGK_HUMAN:Q9UN70|PCDGK_HUMAN
KNNIKLYVRRVFIMDN	16	P07900|HS90A_HUMAN:P07900-2|HS90A_HUMAN
LERLREEVTKLRMELQ	16	P06734|FCER2_HUMAN
VDLTEFQTNLVPYPRI	16	P68363|TBA1B_HUMAN:P68363-2|TBA1B_HUMAN:Q13748-2|TBA3C_HUMAN:Q13748|TBA3C_HUMAN:Q6PEY2|TBA3E_HUMAN:Q9BQE3|TBA1C_HUMAN:Q71U36-2|TBA1A_HUMAN:Q71U36|TBA1A_HUMAN
LQALVVMAAQPRHAGA	16	Q9C0C4|SEM4C_HUMAN
PPQDQESSPIENDSSP	16	P11836|CD20_HUMAN
ARTQLSWLKKQLAAAR	16	P13686|PPA5_HUMAN
GKEKTHINIVVIGHVD	16	Q5VTE0|EF1A3_HUMAN:P68104-2|EF1A1_HUMAN:P68104|EF1A1_HUMAN
AGPIFRTNEMFINAIK	16	Q9Y6D6|BIG1_HUMAN
TGYFSSRPALKRYERL	16	O00754-2|MA2B1_HUMAN:O00754|MA2B1_HUMAN
APSFIQRDRFSRFQPT	16	O15165-6|LRAD4_HUMAN
TQEEIVAKVREVSQPD	16	P13667|PDIA4_HUMAN
IGVVKNREKYLLPFLS	16	Q13571|LAPM5_HUMAN
KVGVNGFGRIGRLVTR	16	P04406|G3P_HUMAN
ISVGKANKRLRYVDQV	16	P11717|MPRI_HUMAN
DTTTLIEPAPRYPSPP	16	P46109|CRKL_HUMAN
DHVLLFWKSLALKEK	15	Q92673|SORL_HUMAN
DAVLRFNGAPTANFQ	15	P15907|SIAT1_HUMAN
LDFFGNGPPVNYKTG	15	P13284|GILT_HUMAN
ALDFFGNGPPVNYKT	15	P13284|GILT_HUMAN
TGTIKLLNENSYVPR	15	P02786|TFR1_HUMAN
RTPKIQVYSRHPAEN	15	P61769|B2MG_HUMAN
RPIIVISDKMLRSLE	15	P21580|TNAP3_HUMAN
DKDVIAINQDPLGKQ	15	P06280|AGAL_HUMAN
DDVALKNFAKYFLHQ	15	P02794|FRIH_HUMAN
RYGFIEGHVVIPRIH	15	P16070-8|CD44_HUMAN:P16070-17|CD44_HUMAN:P16070-6|CD44_HUMAN:P16070-7|CD44_HUMAN:P16070-5|CD44_HUMAN:P16070|CD44_HUMAN:P16070-18|CD44_HUMAN:P16070-12|CD44_HUMAN:P16070-14|CD44_HUMAN:P16070-13|CD44_HUMAN:P16070-11|CD44_HUMAN:P16070-10|CD44_HUMAN:P16070-4|CD44_HUMAN:P16070-16|CD44_HUMAN:P16070-3|CD44_HUMAN
ELVDYFLNVATAQGR	15	O00754-2|MA2B1_HUMAN:O00754|MA2B1_HUMAN
QIRQLESHLSLGRKL	15	O96011-2|PX11B_HUMAN:O96011|PX11B_HUMAN
KDVIAINQDPLGKQG	15	P06280|AGAL_HUMAN
DRETQISKTNTQTYR	15	P30486|1B48_HUMAN:Q04826|1B40_HUMAN:P30479|1B41_HUMAN:P30464|1B15_HUMAN:P30488|1B50_HUMAN:P30483|1B45_HUMAN:P18463|1B37_HUMAN:P30490|1B52_HUMAN
SDYNIQKESTLHLVL	15	P62979|RS27A_HUMAN:P62987|RL40_HUMAN:P0CG47|UBB_HUMAN:P0CG48|UBC_HUMAN
QALDFFGNGPPVNYK	15	P13284|GILT_HUMAN
LMSFINNEAKLGYSM	15	Q5T0D9-2|TPRGL_HUMAN:Q5T0D9|TPRGL_HUMAN
IQAEFYLNPDQSGEF	15	P01903|DRA_HUMAN
SFQYGYNVAAVNSPA	15	P22732|GTR5_HUMAN:P22732-2|GTR5_HUMAN
NGKLVINGNPITIFQ	15	P04406|G3P_HUMAN
SFQFGYNTGVINAPE	15	P11169|GTR3_HUMAN
KHDVVFLITKYGYIH	15	Q00610-2|CLH1_HUMAN:Q00610|CLH1_HUMAN
DRYFHNQEENVRFDS	15	Q5Y7A7|2B1D_HUMAN
DDGKIVIFQSKPEIQ	15	Q9BXS4|TMM59_HUMAN
SILKIHAREIFDSRG	15	P06733|ENOA_HUMAN
LGGNYLLNIGPTKDG	15	P04066|FUCO_HUMAN
FSAYIKNSNPALNDN	15	O00299|CLIC1_HUMAN
KELIERIPELNKVAR	15	P02786|TFR1_HUMAN
DVALKNFAKYFLHQS	15	P02794|FRIH_HUMAN
RTQLSWLKKQLAAAR	15	P13686|PPA5_HUMAN
VSHEFALNFNPSNPY	15	Q99829|CPNE1_HUMAN
LQKRFILNLPTFSVR	15	P49721|PSB2_HUMAN
YGFIEGHVVIPRIHP	15	P16070-8|CD44_HUMAN:P16070-17|CD44_HUMAN:P16070-6|CD44_HUMAN:P16070-7|CD44_HUMAN:P16070-5|CD44_HUMAN:P16070|CD44_HUMAN:P16070-18|CD44_HUMAN:P16070-12|CD44_HUMAN:P16070-14|CD44_HUMAN:P16070-13|CD44_HUMAN:P16070-11|CD44_HUMAN:P16070-10|CD44_HUMAN:P16070-4|CD44_HUMAN:P16070-16|CD44_HUMAN:P16070-3|CD44_HUMAN
VALKNFAKYFLHQSH	15	P02794|FRIH_HUMAN
SQLIVLLKHKVFVER	15	P51798-2|CLCN7_HUMAN:P51798|CLCN7_HUMAN
DYNIQKESTLHLVLR	15	P62979|RS27A_HUMAN:P62987|RL40_HUMAN:P0CG47|UBB_HUMAN:P0CG48|UBC_HUMAN
DASTFTINIALNRVG	15	Q02809-2|PLOD1_HUMAN:Q02809|PLOD1_HUMAN
KKNLMALKKFVMVKF	15	P50897|PPT1_HUMAN
QKKTFEINPRHPLIR	15	P14625|ENPL_HUMAN
QRTPKIQVYSRHPAE	15	P61769|B2MG_HUMAN
AQTAFSANPANPAIL	15	O00560-2|SDCB1_HUMAN:O00560|SDCB1_HUMAN
DSSTFTLNVALNHKG	15	O60568|PLOD3_HUMAN
ENEFILYAVRKSIYR	15	Q92673|SORL_HUMAN
IQRTPKIQVYSRHPA	15	P61769|B2MG_HUMAN
FQVLKSLGKLAMGSD	15	P15907|SIAT1_HUMAN
ELIERIPELNKVARA	15	P02786|TFR1_HUMAN
HPNIVINNAAGNFIS	15	Q16698-2|DECR_HUMAN:Q16698|DECR_HUMAN
IPQLVANVTNPNSTE	15	Q14974|IMB1_HUMAN
FEGQFSINKVPGNFH	15	Q969X5|ERGI1_HUMAN
SEELQANKATLVCLI	15	B9A064|IGLL5_HUMAN:P0CG06|LAC3_HUMAN:P0CG05|LAC2_HUMAN:P0CF74|LAC6_HUMAN
IGYAPNLSKLVAEWE	15	Q02809-2|PLOD1_HUMAN:Q02809|PLOD1_HUMAN
DAGSYKAQINQRNFE	15	Q9HBG7-2|LY9_HUMAN:Q9HBG7|LY9_HUMAN:Q9HBG7-3|LY9_HUMAN:Q9HBG7-4|LY9_HUMAN
DAFLLLRNNSIQNRQ	15	O14662-2|STX16_HUMAN:O14662-4|STX16_HUMAN:O14662-5|STX16_HUMAN:O14662|STX16_HUMAN:O14662-3|STX16_HUMAN
LSLRLLQSHLRAQVV	15	Q9NY26-2|S39A1_HUMAN:Q9NY26|S39A1_HUMAN
VNHFIAEFKRKHKKD	15	P11142-2|HSP7C_HUMAN:P11142|HSP7C_HUMAN
IRDMLLANKVPAAAR	15	Q8NHW5|RLA0L_HUMAN:P05388-2|RLA0_HUMAN:P05388|RLA0_HUMAN
KKETVWRLEEFGRFA	15	P01903|DRA_HUMAN
LDIACWIHHKYNSDK	15	P07339|CATD_HUMAN
GKINYVFRHYIFNPR	15	Q9NYU2-2|UGGG1_HUMAN:Q9NYU2|UGGG1_HUMAN
GTSWTYNPAAVSKVA	15	Q86YT6|MIB1_HUMAN
HSVKYFWNDTIHNFD	15	Q9H7F0|AT133_HUMAN
SMLRLQKRLASSVLR	15	P84098|RL19_HUMAN
GHDVTFYKTWYRSSR	15	Q9H7M9|VISTA_HUMAN
SFQKVKNWVKELRKM	15	Q9UL25|RAB21_HUMAN
STSLTIKSVFTRSEL	15	P20273-5|CD22_HUMAN:P20273|CD22_HUMAN
SLQFGYNTGVINAPQ	15	P11166|GTR1_HUMAN
SDFITMNPSVVQRAF	15	Q92187|SIA8D_HUMAN
DFFGNGPPVNYKTGN	15	P13284|GILT_HUMAN
ILRQITVNDLPVGRS	15	Q06830|PRDX1_HUMAN
NPAEFVVNTSNAGAG	15	P21333-2|FLNA_HUMAN:P21333|FLNA_HUMAN
ALKRINKELSDLARD	15	P61077|UB2D3_HUMAN:P61077-2|UB2D3_HUMAN
VSLSLRLLQSHLRAQ	15	Q9NY26-2|S39A1_HUMAN:Q9NY26|S39A1_HUMAN
APGLVSVIKHKVRDL	15	Q9H0X4|F234A_HUMAN
KLIILANGGPQALVQ	15	P14923|PLAK_HUMAN
NFIMRMNQAPTVGFE	15	Q16842|SIA4B_HUMAN
EQEIERLNKLLRQHG	15	Q96D96|HVCN1_HUMAN:Q96D96-4|HVCN1_HUMAN
EKKHFFINICHRVLQ	15	P11717|MPRI_HUMAN
LPDNILNFVKKHPLM	15	Q9C0C4|SEM4C_HUMAN
KGIIQYLKKFSYRNA	15	Q6P179-3|ERAP2_HUMAN:Q6P179|ERAP2_HUMAN:Q6P179-2|ERAP2_HUMAN
GLRDYQVNPSAPLLH	15	P52849|NDST2_HUMAN:P52849-2|NDST2_HUMAN
GPIEIKETFKYINTV	15	P24530-2|EDNRB_HUMAN:P24530|EDNRB_HUMAN:P24530-3|EDNRB_HUMAN
GILFVQYFHRVPFHR	15	O00182-2|LEG9_HUMAN:O00182-3|LEG9_HUMAN:O00182-6|LEG9_HUMAN:O00182|LEG9_HUMAN
ARNFERNKAIKVIIA	15	P32248|CCR7_HUMAN
TPKIQVYSRHPAENG	15	P61769|B2MG_HUMAN
ALKDIVINANPASPP	15	Q13155|AIMP2_HUMAN
SPPNYMYNPIKTLKT	15	Q8NBZ7|UXS1_HUMAN:Q8NBZ7-2|UXS1_HUMAN
ITNLVFHESIPEWEH	15	P38571|LICH_HUMAN:P38571-2|LICH_HUMAN
AVLRFNGAPTANFQQ	15	P15907|SIAT1_HUMAN
ADEIAKAQVARPGGD	15	P49773|HINT1_HUMAN
VAWKISGFPKNRVIG	15	P00338-4|LDHA_HUMAN:P00338|LDHA_HUMAN:P00338-3|LDHA_HUMAN
VAWKLSGFPKNRVIG	15
VDQKLELNIVPRTKV	15	Q9BTU6|P4K2A_HUMAN
IGIIVANVPEGLLAT	15	P05023-3|AT1A1_HUMAN:P05023-4|AT1A1_HUMAN:P05023|AT1A1_HUMAN
LPLYIANVAHFSAKE	15	Q8TED4-3|G6PT3_HUMAN
VYGFLEVNKVAGNFH	15	Q9Y282|ERGI3_HUMAN:Q9Y282-3|ERGI3_HUMAN:Q9Y282-2|ERGI3_HUMAN
DSRSFFWNVAPGAES	15	Q92542-2|NICA_HUMAN:Q92542|NICA_HUMAN
FDGVMEVLKKHLKPH	15	P51692|STA5B_HUMAN
PSSEELQANKATLVC	15	B9A064|IGLL5_HUMAN:P0CG06|LAC3_HUMAN:P0CG05|LAC2_HUMAN:P0CF74|LAC6_HUMAN:A0M8Q6|LAC7_HUMAN:P15814|IGLL1_HUMAN
GNQLFRINEANQLMQ	15	Q86SF2|GALT7_HUMAN
GPDWLLDVSHLVAPH	15	Q24JP5|T132A_HUMAN:Q24JP5-2|T132A_HUMAN:Q24JP5-4|T132A_HUMAN
VDYFIASKAVDCLLD	15	Q99442|SEC62_HUMAN
LDRYFHNQEENVRFD	15	Q5Y7A7|2B1D_HUMAN
SGKELHINLIPNKQD	15	P07900|HS90A_HUMAN:P07900-2|HS90A_HUMAN
YRLFIQNVAVQDSGT	15	O75054-2|IGSF3_HUMAN:O75054|IGSF3_HUMAN
NPVLQLNPALPGVFG	15	Q93050-1|VPP1_HUMAN:Q93050|VPP1_HUMAN:Q93050-3|VPP1_HUMAN
VPGNALVVDPRRPFR	15	Q9H4M9|EHD1_HUMAN
ELPSYHQNDVSLDRG	15	Q92538-3|GBF1_HUMAN:Q92538-2|GBF1_HUMAN:Q92538|GBF1_HUMAN
EGKIEIFRHILQREF	15	Q9Y5S1|TRPV2_HUMAN
TVTLNNNSAPANRAN	15	Q9ULH0-2|KDIS_HUMAN:Q9ULH0-4|KDIS_HUMAN:Q9ULH0|KDIS_HUMAN
IVRGVKYNQATPNFH	15	P50552|VASP_HUMAN
RSVILDNLPHPYAIA	15	Q92673|SORL_HUMAN
GPRELLKKFRQARSQ	15	Q02809-2|PLOD1_HUMAN:Q02809|PLOD1_HUMAN
PEHYLINVCKSLAPQ	15	P11717|MPRI_HUMAN
IRGQILSKLRLASPP	15	P01137|TGFB1_HUMAN
HVDFSQNVAVANYIN	15	Q99574|NEUS_HUMAN
ETQISKTNTQTYRES	15	P30486|1B48_HUMAN:Q04826|1B40_HUMAN:P30479|1B41_HUMAN:P30464|1B15_HUMAN:P30488|1B50_HUMAN:P30483|1B45_HUMAN
IPVGKLVLNRNPVNY	15	P04040|CATA_HUMAN
LSEQLAINTSPDAVK	15	Q5T1M5-2|FKB15_HUMAN:Q5T1M5|FKB15_HUMAN:Q5T1M5-3|FKB15_HUMAN
QPVLVAVKMLRADAN	15	Q16832|DDR2_HUMAN
SSLVLRFVKGQFHEY	15	P61020|RAB5B_HUMAN:P51148|RAB5C_HUMAN:P51148-2|RAB5C_HUMAN
LPIPLIVWVKRKEVQ	15	P25445|TNR6_HUMAN:P25445-7|TNR6_HUMAN
DGFTIQVFTKNQRIS	15	P29728-2|OAS2_HUMAN:P29728|OAS2_HUMAN
AKELRQKVKYLQDQL	15	Q15025-4|TNIP1_HUMAN:Q15025-3|TNIP1_HUMAN:Q15025|TNIP1_HUMAN:Q15025-8|TNIP1_HUMAN:Q15025-7|TNIP1_HUMAN:Q15025-5|TNIP1_HUMAN:Q15025-6|TNIP1_HUMAN:Q15025-2|TNIP1_HUMAN
LVIINSFAEHNFVAK	15	Q6ZS10|CL17A_HUMAN
YPRISVNNVLPVFDN	15	P07339|CATD_HUMAN
AFLLLRNNSIQNRQL	15	O14662-2|STX16_HUMAN:O14662-4|STX16_HUMAN:O14662-5|STX16_HUMAN:O14662|STX16_HUMAN:O14662-3|STX16_HUMAN
IDQILIHQKAERVET	15	Q9NRY6|PLS3_HUMAN
GFIEGHVVIPRIHPN	15	P16070-8|CD44_HUMAN:P16070-17|CD44_HUMAN:P16070-6|CD44_HUMAN:P16070-7|CD44_HUMAN:P16070-5|CD44_HUMAN:P16070|CD44_HUMAN:P16070-18|CD44_HUMAN:P16070-12|CD44_HUMAN:P16070-14|CD44_HUMAN:P16070-13|CD44_HUMAN:P16070-11|CD44_HUMAN:P16070-10|CD44_HUMAN:P16070-4|CD44_HUMAN:P16070-16|CD44_HUMAN:P16070-3|CD44_HUMAN
ALKRIQKELSDLQRD	15	P51668|UB2D1_HUMAN
GVILFHETLYQKADD	15	P04075-2|ALDOA_HUMAN:P04075|ALDOA_HUMAN
KEQEIERLNKLLRQH	15	Q96D96|HVCN1_HUMAN:Q96D96-4|HVCN1_HUMAN
EFILYAVRKSIYRYD	15	Q92673|SORL_HUMAN
ENGKLVINGNPITIF	15	P04406|G3P_HUMAN
GIIHHFKTMHRYTLE	15	P21580|TNAP3_HUMAN
SPVLKENKAIPQSPR	15	Q16549|PCSK7_HUMAN
AGDTIFNRAKLLNVG	15	P15291-2|B4GT1_HUMAN:P15291|B4GT1_HUMAN
DERAAVDTYCRHNYG	15	Q5Y7A7|2B1D_HUMAN
FEYILYNKGIMGEDT	15	P09668|CATH_HUMAN
AQNSVIIVDKNGRLV	15	P02786|TFR1_HUMAN
SSQIRQNYSTDVEAA	15	P02792|FRIL_HUMAN
GGWIKANPVPDGHSR	15	P42892-3|ECE1_HUMAN:P42892-2|ECE1_HUMAN:P42892-4|ECE1_HUMAN:P42892|ECE1_HUMAN
NGRVYFVNHNTRITQ	15	Q96J02|ITCH_HUMAN:Q96J02-2|ITCH_HUMAN:Q96J02-3|ITCH_HUMAN
QLGLAFLRGLSYHDG	15	O43557-2|TNF14_HUMAN:O43557|TNF14_HUMAN
DYGNFLANEASPLTV	15	P61421|VA0D1_HUMAN
TSNFKVSASPLLYTL	15	P02786|TFR1_HUMAN
HVIFQNVAKSYLPNA	15	Q86VP1-2|TAXB1_HUMAN:Q86VP1|TAXB1_HUMAN
GRKVNWMVRLPVSEG	15	O00754-2|MA2B1_HUMAN:O00754|MA2B1_HUMAN
SIVIVRAGKITFAEK	15	P02786|TFR1_HUMAN
DDLKYRYFSNASPHR	15	Q92187|SIA8D_HUMAN
LSASYKADTVAKVQG	15	P04114|APOB_HUMAN
GKTTILYKLKLGEIV	15	P84077|ARF1_HUMAN:P18085|ARF4_HUMAN
VPTIDIHMNQIGFER	15	Q02809-2|PLOD1_HUMAN:Q02809|PLOD1_HUMAN
VQGFFTSNNATRDFL	15	O43242|PSMD3_HUMAN
QHLFEYYHRLRNLPT	15	O00182-2|LEG9_HUMAN:O00182-3|LEG9_HUMAN:O00182-6|LEG9_HUMAN:O00182|LEG9_HUMAN
EKFHFKSWMSKHRKT	15	P09668|CATH_HUMAN
DPEHYLINVCKSLAP	15	P11717|MPRI_HUMAN
QARNFERNKAIKVII	15	P32248|CCR7_HUMAN
TEKKHFFINICHRVL	15	P11717|MPRI_HUMAN
VLKEAVANKGPVSVG	15	P25774|CATS_HUMAN:P25774-2|CATS_HUMAN
AGSLDISKSLIRNPA	15	Q5FWE3|PRRT3_HUMAN
EEFLANIGTSVQNVR	15	Q9UKG1|DP13A_HUMAN
VSYYINLCQKIYKGP	15	P11717|MPRI_HUMAN
GVKYIPNRGPLDKWR	15	P27635|RL10_HUMAN
REDSWLKSLFVRKVD	15	O75323-2|NIPS2_HUMAN:O75323|NIPS2_HUMAN
DLFLAIAKKLPKSEP	15	P61020|RAB5B_HUMAN
GPRSYTIAVASLGKG	15	P06280|AGAL_HUMAN
LDSDIIVQKIQPYTE	15	Q8IZA0-3|K319L_HUMAN:Q8IZA0-2|K319L_HUMAN:Q8IZA0|K319L_HUMAN
FQTLVMLETVPRSGE	15	Q5Y7A7|2B1D_HUMAN:P01911|2B1F_HUMAN:Q30134|2B18_HUMAN
NDHVLLFWKSLALKE	15	Q92673|SORL_HUMAN
TVISVNPSTKLQEGG	15	P19320-2|VCAM1_HUMAN:P19320-3|VCAM1_HUMAN:P19320|VCAM1_HUMAN
DARTILLNTKRLIVD	15	P46940|IQGA1_HUMAN
GIYVSEKGTVQQADE	15	P32969|RL9_HUMAN
ELLDYIVNEPPPKLP	15	Q02750-2|MP2K1_HUMAN:Q02750|MP2K1_HUMAN:P36507|MP2K2_HUMAN
ESGQVYVNDLPVNSG	15	Q9NU53|GINM1_HUMAN
EADDIVNWLKKRTGP	15	P07237|PDIA1_HUMAN
SEQLAINTSPDAVKA	15	Q5T1M5-2|FKB15_HUMAN:Q5T1M5|FKB15_HUMAN:Q5T1M5-3|FKB15_HUMAN
DVGEFRAVTELGRPD	15	Q5Y7A7|2B1D_HUMAN:P01911|2B1F_HUMAN
GPLVILDHVKFPRYA	15	P21281|VATB2_HUMAN
TLPALLENLKLRKQN	15	P02786|TFR1_HUMAN
HPQVNIYSVTRKRYA	15	Q16658|FSCN1_HUMAN
NPEYSPDPSIYAYDN	15	P27797|CALR_HUMAN
SKPGVIFLTKRSRQV	15	P10147|CCL3_HUMAN
LNNLIYRPKILVDRL	15	Q9UBX8-2|B4GT6_HUMAN:Q9UBX8|B4GT6_HUMAN
DYLRFLQKRFRHHLG	15	P16278-3|BGAL_HUMAN:P16278|BGAL_HUMAN
IQNIVAGSTYLFSTK	15	Q9UIQ6-3|LCAP_HUMAN:Q9UIQ6-2|LCAP_HUMAN:Q9UIQ6|LCAP_HUMAN
LGFLPWEKKKYFQDL	15	Q3T906|GNPTA_HUMAN
DSGYRPNLSPEEAYD	15	P28062-2|PSB8_HUMAN:P28062|PSB8_HUMAN
TDNELELYKTKTYRQ	15	P55011-3|S12A2_HUMAN:P55011|S12A2_HUMAN
IGVVKNREKYLLPFL	15	Q13571|LAPM5_HUMAN
QQSSVQLWVSFGRKP	15	Q92673|SORL_HUMAN
SNPAVVFVTRKNRQV	15	P13501|CCL5_HUMAN
DKEQLTAEAKELRQK	15	Q15025-4|TNIP1_HUMAN:Q15025-3|TNIP1_HUMAN:Q15025|TNIP1_HUMAN:Q15025-8|TNIP1_HUMAN:Q15025-7|TNIP1_HUMAN:Q15025-5|TNIP1_HUMAN:Q15025-6|TNIP1_HUMAN:Q15025-2|TNIP1_HUMAN
LLDIACWIHHKYNSD	15	P07339|CATD_HUMAN
SNVIVALARDSLALA	15	Q92673|SORL_HUMAN
FLAWLYNESPVRGTV	15	Q9BTY2|FUCO2_HUMAN
LQFLGNIASRNEDSQ	15	Q9UBB4-2|ATX10_HUMAN:Q9UBB4|ATX10_HUMAN
GAVVIIFKKEMDPVT	15	Q13740-2|CD166_HUMAN:Q13740|CD166_HUMAN
DTRIFFVNPAPPYLW	15	O00468-6|AGRIN_HUMAN:O00468-3|AGRIN_HUMAN:O00468-5|AGRIN_HUMAN:O00468-4|AGRIN_HUMAN:O00468-7|AGRIN_HUMAN:O00468|AGRIN_HUMAN
NGVSYYINLCQKIYK	15	P11717|MPRI_HUMAN
DDVDFKAKVTRVEFE	15	Q9Y4L1|HYOU1_HUMAN:Q9Y4L1-2|HYOU1_HUMAN
EYILYNKGIMGEDTY	15	P09668|CATH_HUMAN
TPDQAILWLWKKHNM	15	Q6ZRP7|QSOX2_HUMAN
FPVVIKNKTWKFVEG	15	P40925-2|MDHC_HUMAN:P40925|MDHC_HUMAN:P40925-3|MDHC_HUMAN
AGYIEDLKKFLKPYT	15	P54709-2|AT1B3_HUMAN:P54709|AT1B3_HUMAN
NEVPEVTVFSKSPVT	15	P01909|DQA1_HUMAN
SVSLALHLQPLRSAA	15	P41273|TNFL9_HUMAN
GHPNIVINNAAGNFI	15	Q16698-2|DECR_HUMAN:Q16698|DECR_HUMAN
RAAVDTYCRHNYGVV	15	Q5Y7A7|2B1D_HUMAN:P01911|2B1F_HUMAN
LVDYFLNVATAQGRY	15	O00754-2|MA2B1_HUMAN:O00754|MA2B1_HUMAN
DLEFMNEQKLNRYPA	15	Q9BXS4|TMM59_HUMAN
SPTMAYLLNRAGLSH	15	Q16706|MA2A1_HUMAN
TGVSETVFLPREDHL	15	P01903|DRA_HUMAN
SIISIHPKIQEHQPR	15	Q13530-2|SERC3_HUMAN:Q13530|SERC3_HUMAN
RRGQILWFRGLNRIQ	15	P20020-6|AT2B1_HUMAN:P20020-3|AT2B1_HUMAN
DDRGIVYSKSLDRHL	15	Q99523-2|SORT_HUMAN:Q99523|SORT_HUMAN
VLRQITVNDLPVGRS	15	P32119|PRDX2_HUMAN
RVTLKQYPRKNLFLV	15	O60667|FAIM3_HUMAN:O60667-3|FAIM3_HUMAN
NAHTYHINSISINSD	15	P63151|2ABA_HUMAN:P63151-2|2ABA_HUMAN
DVLSQYQLNSIQKNH	15	Q9UKK3|PARP4_HUMAN
SPTWLKTNGAVNGKG	15	P04062-4|GLCM_HUMAN:P04062-2|GLCM_HUMAN:P04062|GLCM_HUMAN:P04062-3|GLCM_HUMAN:P04062-5|GLCM_HUMAN
AQRFHINLCSGNHIA	15	O00182-2|LEG9_HUMAN:O00182-3|LEG9_HUMAN:O00182-6|LEG9_HUMAN:O00182|LEG9_HUMAN
GNLVIKQRFSGIDEH	15	P14543|NID1_HUMAN:P14543-2|NID1_HUMAN
KEGKIEIFRHILQRE	15	Q9Y5S1|TRPV2_HUMAN
IKVLDINDNEPVFTQ	15	Q14126|DSG2_HUMAN
VPGTLLLFRKRWQNE	15	P11912-2|CD79A_HUMAN:P11912|CD79A_HUMAN
EEEIRANVAVVSGAP	15	O00560-2|SDCB1_HUMAN:O00560|SDCB1_HUMAN
VGVNGFGRIGRLVTR	15	P04406|G3P_HUMAN
TSLTNFQKVQRQAAE	15	O15400|STX7_HUMAN:O15400-2|STX7_HUMAN
IVWTFNTTPLVTIQP	15	Q9NQ25-6|SLAF7_HUMAN:Q9NQ25|SLAF7_HUMAN
EAILAIHKEAQRIAE	15	O43707|ACTN4_HUMAN:O43707-2|ACTN4_HUMAN:O43707-3|ACTN4_HUMAN
KPLPVSRWAQIHLVK	15	O00754-2|MA2B1_HUMAN:O00754|MA2B1_HUMAN
ADGIVSHLKKQAGPA	15	P30101|PDIA3_HUMAN
EVQAFFENQSEATFR	15	Q9UIQ6-3|LCAP_HUMAN:Q9UIQ6-2|LCAP_HUMAN:Q9UIQ6|LCAP_HUMAN
TGDLESFKKQSFVLK	15	P52565-2|GDIR1_HUMAN:P52565|GDIR1_HUMAN
DSYIASQGPLLHTIE	15	P18433-4|PTPRA_HUMAN:P18433|PTPRA_HUMAN:P18433-2|PTPRA_HUMAN:P18433-3|PTPRA_HUMAN
VSLALHLQPLRSAAG	15	P41273|TNFL9_HUMAN
SMQALSWRKLYLSRA	15	Q96D31|CRCM1_HUMAN
DEDTIHIWKTNSLPL	15	O15031|PLXB2_HUMAN
IPRWYYNPFSEHCAR	15	O43278-2|SPIT1_HUMAN:O43278|SPIT1_HUMAN
QEEIVAKVREVSQPD	15	P13667|PDIA4_HUMAN
VGDLIIVEKNQRIPS	15	O43861-2|ATP9B_HUMAN:O43861|ATP9B_HUMAN
AGGFLMKKELNYFAK	15	P00558|PGK1_HUMAN
GGNYLLNIGPTKDGL	15	P04066|FUCO_HUMAN
DFGNYLFNFASAATK	15	Q96A49|SYAP1_HUMAN
VPERVYSMNPSIRLL	15	O14792|HS3S1_HUMAN
TKDIILPFRVIPLVR	15	Q96CW1-2|AP2M1_HUMAN:Q96CW1|AP2M1_HUMAN
LKEIVINVPEQSAVT	15	Q9UJZ1-2|STML2_HUMAN:Q9UJZ1|STML2_HUMAN
QLNLRLLKKHNYNIL	15	Q14596|NBR1_HUMAN
KVVIRGAGNQYNYIG	15	Q68CQ7|GL8D1_HUMAN
NFVIRCNLAPVVEFA	15	Q92187|SIA8D_HUMAN
KVNLLKIKTELCKKE	15	Q92896|GSLG1_HUMAN:Q92896-3|GSLG1_HUMAN:Q92896-2|GSLG1_HUMAN
FHFKSWMSKHRKTYS	15	P09668|CATH_HUMAN
EVQFLGRYKLLRYSK	15	Q9UBX8-2|B4GT6_HUMAN:Q9UBX8|B4GT6_HUMAN
LIPQLVANVTNPNST	15	Q14974|IMB1_HUMAN
KLRVFENIVAVLNKE	15	Q13077|TRAF1_HUMAN
VRGVKYNQATPNFHQ	15	P50552|VASP_HUMAN
KDIFKANKEVPCYVF	15	P11717|MPRI_HUMAN
LPILVPSAKKAIYMD	15	Q68CQ7|GL8D1_HUMAN
CSFVAPWNSLSLAQR	15	P01033|TIMP1_HUMAN
QFVTRHPINEYYIAD	15	Q92673|SORL_HUMAN
TTSLTNFQKVQRQAA	15	O15400|STX7_HUMAN:O15400-2|STX7_HUMAN
LFVQYFHRVPFHRVD	15	O00182-2|LEG9_HUMAN:O00182-3|LEG9_HUMAN:O00182-6|LEG9_HUMAN:O00182|LEG9_HUMAN
KEFQNNPNPRSLVKP	15	P11215|ITAM_HUMAN:P11215-2|ITAM_HUMAN
DFITMNPSVVQRAFG	15	Q92187|SIA8D_HUMAN
AENGKLVINGNPITI	15	P04406|G3P_HUMAN
TDYGNFLANEASPLT	15	P61421|VA0D1_HUMAN
QTNLVPYPRIHFPLA	15	P68363|TBA1B_HUMAN:P68363-2|TBA1B_HUMAN:Q13748-2|TBA3C_HUMAN:Q13748|TBA3C_HUMAN:Q6PEY2|TBA3E_HUMAN:Q9BQE3|TBA1C_HUMAN:Q71U36-2|TBA1A_HUMAN:Q71U36|TBA1A_HUMAN
AERGALLVFAEHRYY	15	Q9UHL4|DPP2_HUMAN
LPPSRFSYFKKYPLH	15	P98194-7|AT2C1_HUMAN:P98194-8|AT2C1_HUMAN
GTLLISKIREEYPDR	15	P07437|TBB5_HUMAN
GTLLLSKIREEYPDR	15
EVVDIFQVVKALRKA	15	P08575|PTPRC_HUMAN:P08575-2|PTPRC_HUMAN
GGRVFIYQRRQLGFE	15	P20701-3|ITAL_HUMAN:P20701|ITAL_HUMAN:P20701-2|ITAL_HUMAN
ASIISIHPKIQEHQP	15	Q13530-2|SERC3_HUMAN:Q13530|SERC3_HUMAN
KDMLDIFTRFGRTVR	15	Q8TCT7|SPP2B_HUMAN:Q8TCT7-2|SPP2B_HUMAN:Q8TCT7-4|SPP2B_HUMAN
FPTLRAYHTLRLALE	15	O00468-6|AGRIN_HUMAN:O00468-3|AGRIN_HUMAN:O00468-5|AGRIN_HUMAN:O00468-4|AGRIN_HUMAN:O00468-7|AGRIN_HUMAN:O00468|AGRIN_HUMAN
AAQYQVNQAAAAQAA	15	Q9NR56-7|MBNL1_HUMAN
DNIRNWIRNIEEHAS	15	P61006-2|RAB8A_HUMAN:P61006|RAB8A_HUMAN
RMMKLIINSLYKNKE	15	P14625|ENPL_HUMAN
EPRKYIAAQGPRDET	15	P08575|PTPRC_HUMAN:P08575-2|PTPRC_HUMAN
TQTLYVNVAPRDTTV	15	P19320-2|VCAM1_HUMAN:P19320-3|VCAM1_HUMAN:P19320|VCAM1_HUMAN
QSRYVLNGAFLAFER	15	Q9NPC4|A4GAT_HUMAN
VDFSQNVAVANYINK	15	Q99574|NEUS_HUMAN
KDYIALNEDLRSWTA	15	P30486|1B48_HUMAN:Q04826|1B40_HUMAN:P30479|1B41_HUMAN:P30443|1A01_HUMAN:P30455|1A36_HUMAN:P04222|1C03_HUMAN:Q09160|1A80_HUMAN:P30480|1B42_HUMAN:P30460|1B08_HUMAN:Q31612|1B73_HUMAN:P01893|HLAH_HUMAN:Q29963|1C06_HUMAN:Q29865|1C18_HUMAN:P30504|1C04_HUMAN:P30505|1C08_HUMAN
KDYLALNEDLRSWTA	15
AQFMWIIRKRIQLPS	15	P60520|GBRL2_HUMAN
LLDYIVNEPPPKLPN	15	P36507|MP2K2_HUMAN
LLDYIVNEPPPKLPS	15	Q02750-2|MP2K1_HUMAN:Q02750|MP2K1_HUMAN
IPKILPWHAGTYSCV	15	P20273-5|CD22_HUMAN:P20273|CD22_HUMAN
SVILDNLPHPYAIAV	15	Q92673|SORL_HUMAN
LPAININENVINGQD	15	P18850|ATF6A_HUMAN
GSQIVDIDKRKYLVP	15	P60520|GBRL2_HUMAN
EPKIVINTVPQLHSE	15	Q92854|SEM4D_HUMAN
APFMANIPLLLYPQD	15	P07602|SAP_HUMAN:P07602-2|SAP_HUMAN:P07602-3|SAP_HUMAN
DPWAVSPRRKLISVD	15	Q9HBE5|IL21R_HUMAN
IINTFYSNKEIFLRE	15	P07900|HS90A_HUMAN:P07900-2|HS90A_HUMAN:P08238|HS90B_HUMAN
HPGNLVIKQRFSGID	15	P14543|NID1_HUMAN:P14543-2|NID1_HUMAN
DIRKEEKQIMIDIFH	15	P15260|INGR1_HUMAN:P15260-2|INGR1_HUMAN
LPALLENLKLRKQNN	15	P02786|TFR1_HUMAN
VLKTLQELKKLTISE	15	P04114|APOB_HUMAN
VAEIGAKQVQKYVPL	15	Q5JS37|NHLC3_HUMAN:Q5JS37-2|NHLC3_HUMAN
NQVAMNPTNTVFDAK	15	P11142-2|HSP7C_HUMAN:P11142|HSP7C_HUMAN
YEIVTYGKIPYPGRT	15	P07948-2|LYN_HUMAN:P07948|LYN_HUMAN
KIDFLNNYALFLSPS	15	P04114|APOB_HUMAN
DEVYSTIRKQEYNGK	15	O75326-2|SEM7A_HUMAN:O75326|SEM7A_HUMAN
KTTILYKLKLGEIVT	15	P84077|ARF1_HUMAN:P18085|ARF4_HUMAN
EYRVKIHFKVNRDIV	15	P52566|GDIR2_HUMAN
LNFFLSNPVEQVSCG	15	Q8TD19|NEK9_HUMAN
ISKSLIRNPAESGQL	15	Q5FWE3|PRRT3_HUMAN
LVDQKLELNIVPRTK	15	Q9BTU6|P4K2A_HUMAN
EKEQEIERLNKLLRQ	15	Q96D96|HVCN1_HUMAN:Q96D96-4|HVCN1_HUMAN
GPCEVLLSNALARLR	15	O00754-2|MA2B1_HUMAN:O00754|MA2B1_HUMAN
SPRAIHSWLTRAMYS	15	P28070|PSB4_HUMAN
AIKELGDHVTNLRKM	15	P02794|FRIH_HUMAN
EDLRSWTAADTAAQI	15	P30486|1B48_HUMAN:Q04826|1B40_HUMAN:P30479|1B41_HUMAN:P04222|1C03_HUMAN:P30480|1B42_HUMAN:P30460|1B08_HUMAN:Q31612|1B73_HUMAN:Q29963|1C06_HUMAN:Q29865|1C18_HUMAN:P30504|1C04_HUMAN:P30505|1C08_HUMAN
QPAPELAVFQKELRK	15	O75665|OFD1_HUMAN
WTGYFSSRPALKRYE	15	O00754-2|MA2B1_HUMAN:O00754|MA2B1_HUMAN
DTVVALHALSRYGAA	15	P20742|PZP_HUMAN:P20742-2|PZP_HUMAN
LGVLLPKMKPLLYQN	15	P16278-3|BGAL_HUMAN:P16278|BGAL_HUMAN
KAAQYQVNQAAAAQA	15	Q9NR56-7|MBNL1_HUMAN
NVIPYDYNRVPLKHE	15	P08575|PTPRC_HUMAN:P08575-2|PTPRC_HUMAN
AGSRIVLNPNKPVVE	15	Q9BRR6-2|ADPGK_HUMAN:Q9BRR6|ADPGK_HUMAN
SSLSVSKWNTFLKAM	15	O75326-2|SEM7A_HUMAN:O75326|SEM7A_HUMAN
INYYDMNAANVGWNN	15	P14174|MIF_HUMAN
KSSLVLRFVKGQFHE	15	P61020|RAB5B_HUMAN:P51148|RAB5C_HUMAN:P51148-2|RAB5C_HUMAN:P20339-2|RAB5A_HUMAN:P20339|RAB5A_HUMAN
NGKQISGFGKKFYYK	15	P15529-10|MCP_HUMAN:P15529-15|MCP_HUMAN:P15529-9|MCP_HUMAN:P15529-7|MCP_HUMAN:P15529-12|MCP_HUMAN:P15529-14|MCP_HUMAN:P15529-8|MCP_HUMAN:P15529-4|MCP_HUMAN:P15529-6|MCP_HUMAN:P15529-11|MCP_HUMAN:P15529-13|MCP_HUMAN:P15529-3|MCP_HUMAN:P15529-5|MCP_HUMAN:P15529|MCP_HUMAN:P15529-2|MCP_HUMAN:P15529-16|MCP_HUMAN
KNNIKLYVRRVFIMD	15	P07900|HS90A_HUMAN:P07900-2|HS90A_HUMAN:P08238|HS90B_HUMAN
VPIDTTIIMNGRQIQ	15	Q9H013-2|ADA19_HUMAN:Q9H013|ADA19_HUMAN
ISVGKANKRLRYVDQ	15	P11717|MPRI_HUMAN
FPGKAFSWPRHVAIA	15	Q8WUX1|S38A5_HUMAN:Q8WUX1-2|S38A5_HUMAN
VQLWVSFGRKPMRAA	15	Q92673|SORL_HUMAN
LAGLHANIAVANIVN	15	Q9BRQ8|AIFM2_HUMAN
DTRLNINSSPDEHEP	15	Q13873|BMPR2_HUMAN
SENEIICNALQRQKE	15	Q13137-3|CACO2_HUMAN:Q13137|CACO2_HUMAN:Q13137-4|CACO2_HUMAN:Q13137-5|CACO2_HUMAN:Q13137-2|CACO2_HUMAN
VASFRSWKRIPVVVY	15	Q9NYA4|MTMR4_HUMAN
DYVRYRLPLRVVKHF	15	O00626|CCL22_HUMAN
VNLLKIKTELCKKEV	15	Q92896|GSLG1_HUMAN:Q92896-3|GSLG1_HUMAN:Q92896-2|GSLG1_HUMAN
IFSLKYWIRYKRQGA	15	Q14213|IL27B_HUMAN
LIGVVKNREKYLLPF	15	Q13571|LAPM5_HUMAN
ADHPFLFFIRHNRAN	15	P50453|SPB9_HUMAN
GKLVINGNPITIFQE	15	P04406|G3P_HUMAN
STVEYTLNKLEPGGK	15	Q92673|SORL_HUMAN
EELQANKATLVCLIS	15	B9A064|IGLL5_HUMAN:P0CG06|LAC3_HUMAN:P0CG05|LAC2_HUMAN:P0CF74|LAC6_HUMAN
VPSEVEPFLSWPKIQ	15	Q8WUX1|S38A5_HUMAN:Q8WUX1-2|S38A5_HUMAN
VAPFMANIPLLLYPQ	15	P07602|SAP_HUMAN:P07602-2|SAP_HUMAN:P07602-3|SAP_HUMAN
NIMEIQPFRRAAAIQ	15	O75326-2|SEM7A_HUMAN:O75326|SEM7A_HUMAN
ENYITLLERRSEGLL	15	O75326-2|SEM7A_HUMAN:O75326|SEM7A_HUMAN
DTNHVLLKLRRPVVG	15	Q14596|NBR1_HUMAN
DRSSFYVNGLTLGGQ	15	P07737|PROF1_HUMAN
RKVNWMVRLPVSEGV	15	O00754-2|MA2B1_HUMAN:O00754|MA2B1_HUMAN
QSFFVRNKKVRRAPL	15	P20273-5|CD22_HUMAN:P20273|CD22_HUMAN
EGLCVEWLRRYLKNG	15	P04222|1C03_HUMAN
LKNLILKNNQIRSLT	15	Q9NYK1|TLR7_HUMAN
KEFVKFFHKQLGSIL	15	Q15154|PCM1_HUMAN
LKDIVINANPASPPL	15	Q13155|AIMP2_HUMAN
DRIRPLWKHYFQNTQ	15	P18085|ARF4_HUMAN
VFPSIVGRPRHQGVM	15	P60709|ACTB_HUMAN
VGVLVGKDRSSFYVN	15	P07737|PROF1_HUMAN
IDWLVSNQSVRNRQE	15	P08567|PLEK_HUMAN
GRVYFVNHNTRITQW	15	Q96J02|ITCH_HUMAN:Q96J02-2|ITCH_HUMAN:Q96J02-3|ITCH_HUMAN
VVPGTLLLFRKRWQN	15	P11912-2|CD79A_HUMAN:P11912|CD79A_HUMAN
GKELNKSINPDEAVA	15	P11142-2|HSP7C_HUMAN:P11142|HSP7C_HUMAN
RRPIIVISDKMLRSL	15	P21580|TNAP3_HUMAN
IVKELIKNGANCNLE	15	Q9ULH0-2|KDIS_HUMAN:Q9ULH0-4|KDIS_HUMAN:Q9ULH0|KDIS_HUMAN
ITGAVVAAVMWRRKS	15	P30443|1A01_HUMAN:P30455|1A36_HUMAN:P10316|1A69_HUMAN
LFFFVNNVIPPTSAT	15	O95166|GBRAP_HUMAN
KNQVAMNPTNTVFDA	15	P11142-2|HSP7C_HUMAN:P11142|HSP7C_HUMAN
DTIFNRAKLLNVGFQ	15	P15291-2|B4GT1_HUMAN:P15291|B4GT1_HUMAN
LPSVDGQKRYTFRVR	15	P31785-2|IL2RG_HUMAN
LQNLKPYTKYVLSLH	15	P08575|PTPRC_HUMAN:P08575-2|PTPRC_HUMAN
NYGVVESFTVQRRVH	15	Q5Y7A7|2B1D_HUMAN
DKAEFFSSENVKVFE	15	Q96EU7|C1GLC_HUMAN
LLERLREEVTKLRME	15	P06734|FCER2_HUMAN
SDYIKLYVRRVFITD	15	P14625|ENPL_HUMAN
LVPYFVPNTPAARAD	15	P51688|SPHM_HUMAN
GVVESFTVQRRVHPK	15	Q5Y7A7|2B1D_HUMAN
GGQDKIRPLWRHYFQ	15	P84077|ARF1_HUMAN
KPGVIFLTKRSRQVC	15	P10147|CCL3_HUMAN
SVKYFWNDTIHNFDF	15	Q9H7F0|AT133_HUMAN
YGVVESFTVQRRVHP	15	Q5Y7A7|2B1D_HUMAN
TNPDFYINICQPLNP	15	P11717|MPRI_HUMAN
SARFKLWYTLDRAPE	15	P00387-2|NB5R3_HUMAN:P00387|NB5R3_HUMAN
LSSYEQNDNSLVYFA	15	P10619-2|PPGB_HUMAN:P10619|PPGB_HUMAN
DEIEAMIKRVRLAKE	15	Q460N5|PAR14_HUMAN
KKHFFINICHRVLQE	15	P11717|MPRI_HUMAN
DMVIIYNRVPKTAST	15	Q7LGA3-3|HS2ST_HUMAN:Q7LGA3-2|HS2ST_HUMAN:Q7LGA3|HS2ST_HUMAN
TSLTIKSVFTRSELK	15	P20273-5|CD22_HUMAN:P20273|CD22_HUMAN
ESVIQTACKHIRSGD	15	Q92896|GSLG1_HUMAN:Q92896-3|GSLG1_HUMAN:Q92896-2|GSLG1_HUMAN
VIDWLVSNQSVRNRQ	15	P08567|PLEK_HUMAN
VDYFLNVATAQGRYY	15	O00754-2|MA2B1_HUMAN:O00754|MA2B1_HUMAN
AGSYVRDDAVPNLIQ	15	O43747|AP1G1_HUMAN:O43747-2|AP1G1_HUMAN
SIVWTFNTTPLVTIQ	15	Q9NQ25-6|SLAF7_HUMAN:Q9NQ25|SLAF7_HUMAN
KKYPLHAIRRYLSTL	15	P98194-7|AT2C1_HUMAN:P98194-8|AT2C1_HUMAN
TGYFSSRPALKRYER	15	O00754-2|MA2B1_HUMAN:O00754|MA2B1_HUMAN
INSIILFLRNHNFDG	15	Q15782-6|CH3L2_HUMAN
KHFFINICHRVLQEG	15	P11717|MPRI_HUMAN
IMEIQPFRRAAAIQT	15	O75326-2|SEM7A_HUMAN:O75326|SEM7A_HUMAN
ALIEWIRRNKFVLSG	15	O75976|CBPD_HUMAN
VATVKANITPFGADQ	15	Q8N697|S15A4_HUMAN
GSLELMVHRRLLKDD	15	O00754-2|MA2B1_HUMAN:O00754|MA2B1_HUMAN
FLHFFKTLSYVTFPR	15	Q09327|MGAT3_HUMAN
LVDLGVLSDPGSGLY	15	O95424|DEXI_HUMAN
LGIFAINEAVESGDV	15	P46940|IQGA1_HUMAN
FVPLQIWSKVLAISG	15	P11049|CD37_HUMAN
GPIITVHPKEIRTFF	15	Q9Y2E5|MA2B2_HUMAN
ADLVFTPNSGASSVS	15	P32927|IL3RB_HUMAN:P32927-2|IL3RB_HUMAN
SARMKLNWAVAAGAE	15	P48960|CD97_HUMAN:P48960-2|CD97_HUMAN:P48960-3|CD97_HUMAN
QENLVLNEVYLGKEK	15	P42081-4|CD86_HUMAN:P42081-3|CD86_HUMAN:P42081|CD86_HUMAN
GVLVLNDANFDNFVA	15	P13667|PDIA4_HUMAN
GQDKIRPLWRHYFQN	15	P84077|ARF1_HUMAN
HIPKILPWHAGTYSC	15	P20273-5|CD22_HUMAN:P20273|CD22_HUMAN
TPLVIAGNPAYRSFS	15	P24394-3|IL4RA_HUMAN:P24394|IL4RA_HUMAN
SIKAILKNISVLAFS	15	Q99808|S29A1_HUMAN:Q99808-2|S29A1_HUMAN
TVTYTCNPGPERGVE	15	P20023-4|CR2_HUMAN
ENFKIAFYLSHQRLM	15	Q9NYK1|TLR7_HUMAN
GQVYVNDLPVNSGVT	15	Q9NU53|GINM1_HUMAN
LELNIVPRTKVVYLA	15	Q9BTU6|P4K2A_HUMAN
TGDVIAINYNEKIYE	15	Q92890-3|UFD1_HUMAN:Q92890|UFD1_HUMAN:Q92890-1|UFD1_HUMAN
EAKELRQKVKYLQDQ	15	Q15025-4|TNIP1_HUMAN:Q15025-3|TNIP1_HUMAN:Q15025|TNIP1_HUMAN:Q15025-8|TNIP1_HUMAN:Q15025-7|TNIP1_HUMAN:Q15025-5|TNIP1_HUMAN:Q15025-6|TNIP1_HUMAN:Q15025-2|TNIP1_HUMAN
AEEVFSHGKYMQSTT	15	Q92854|SEM4D_HUMAN
NSNNFDLNRNFPDQF	15	O75976|CBPD_HUMAN
DFAELIKHLKRTIPG	15	P42785|PCP_HUMAN:P42785-2|PCP_HUMAN
DPRNFVPNKMWKGLV	15	Q96F05|CK024_HUMAN
QSSVQLWVSFGRKPM	15	Q92673|SORL_HUMAN
QEKEELISTLQAQLT	15	Q14789-4|GOGB1_HUMAN:Q14789-3|GOGB1_HUMAN:Q14789|GOGB1_HUMAN:Q14789-2|GOGB1_HUMAN
LSDLCVSNHIAIPVT	15	Q14573|ITPR3_HUMAN
KAMKKFERHTLLEYL	15	Q96RQ9-2|OXLA_HUMAN:Q96RQ9|OXLA_HUMAN
QKDSYIASQGPLLHT	15	P18433-4|PTPRA_HUMAN:P18433|PTPRA_HUMAN:P18433-2|PTPRA_HUMAN:P18433-3|PTPRA_HUMAN
DVVVGRHPLHLLEDA	15	O00468-6|AGRIN_HUMAN:O00468-3|AGRIN_HUMAN:O00468-5|AGRIN_HUMAN:O00468-4|AGRIN_HUMAN:O00468-7|AGRIN_HUMAN:O00468|AGRIN_HUMAN
SGFVFNLNPLNSSQG	15	P11717|MPRI_HUMAN
RQIIKLNRRLQLLEE	15	Q9GZY8|MFF_HUMAN
VRNLVFHLKKGYMIV	15	P20591|MX1_HUMAN
QKQEQIINTMTQDLR	15	P12270|TPR_HUMAN
NPAVVFVTRKNRQVC	15	P13501|CCL5_HUMAN
TRIFFVNPAPPYLWP	15	O00468-6|AGRIN_HUMAN:O00468-3|AGRIN_HUMAN:O00468-5|AGRIN_HUMAN:O00468-4|AGRIN_HUMAN:O00468-7|AGRIN_HUMAN:O00468|AGRIN_HUMAN
QDRIRPLWKHYFQNT	15	P18085|ARF4_HUMAN
LAPHITLNPTIPLFQ	15	A5YKK6-4|CNOT1_HUMAN:A5YKK6-3|CNOT1_HUMAN:A5YKK6-2|CNOT1_HUMAN:A5YKK6|CNOT1_HUMAN
ETAVAIASRLGLYSK	15	P98194-7|AT2C1_HUMAN:P98194-8|AT2C1_HUMAN
QSLKGKILVKGKKLP	15	Q4KWH8-2|PLCH1_HUMAN:Q4KWH8|PLCH1_HUMAN:Q4KWH8-4|PLCH1_HUMAN
EVEYTVNKGPASSNR	15	P0CAP2-3|GRL1A_HUMAN:P0CAP2|GRL1A_HUMAN:Q9BZD3|GCOM2_HUMAN
SQSWAALVVLPHIRP	15	O75691|UTP20_HUMAN
DLGTYVINKQTPNKQ	15	Q16595-2|FRDA_HUMAN:Q16595-3|FRDA_HUMAN:Q16595|FRDA_HUMAN
LWSFLSWRRKLLAQK	15	Q9H013-2|ADA19_HUMAN:Q9H013|ADA19_HUMAN
VGYVEGLFFKDLKQT	15	Q8N2C7-2|UNC80_HUMAN:Q8N2C7-4|UNC80_HUMAN:Q8N2C7-7|UNC80_HUMAN:Q8N2C7|UNC80_HUMAN
HPIEWAINAATLSQF	15	Q96EK5|KBP_HUMAN
VPLQIWSKVLAISGI	15	P11049|CD37_HUMAN
TPVFSKARYTVRSFG	15	P62913-2|RL11_HUMAN:P62913|RL11_HUMAN
ELKAMLVFAEHRYYG	15	P42785|PCP_HUMAN:P42785-2|PCP_HUMAN
ITDGKSQDLVDTAAQ	15	Q02388-2|CO7A1_HUMAN:Q02388|CO7A1_HUMAN
SSHICDFIRKTLNAG	15	P50897|PPT1_HUMAN
HFIAEFKRKHKKDIS	15	P11142-2|HSP7C_HUMAN:P11142|HSP7C_HUMAN
SLELMVHRRLLKDDG	15	O00754-2|MA2B1_HUMAN:O00754|MA2B1_HUMAN
WTLEVLYAPRRLRVS	15	P20273-5|CD22_HUMAN:P20273|CD22_HUMAN
LDIRKEEKQIMIDIF	15	P15260|INGR1_HUMAN:P15260-2|INGR1_HUMAN
SSLVLEIRKNILRFL	15	Q92187|SIA8D_HUMAN
KDPFWWNEAVPIWVT	15	Q9Y6X5|ENPP4_HUMAN
KLWYAPNRTITVDDK	15	P23458|JAK1_HUMAN
LPGFYRKTKLVGFQD	15	Q9NS68-2|TNR19_HUMAN:Q9NS68|TNR19_HUMAN
GVVWKMNKSNLNSLD	15	O75223-2|GGCT_HUMAN:O75223-4|GGCT_HUMAN:O75223|GGCT_HUMAN
LYEIARRHPYFYAPE	15	P02768|ALBU_HUMAN
ALDFFGNGPPVNYK	14	P13284|GILT_HUMAN
LVDYFLNVATAQGR	14	O00754-2|MA2B1_HUMAN:O00754|MA2B1_HUMAN
LDFFGNGPPVNYKT	14	P13284|GILT_HUMAN
DAVLRFNGAPTANF	14	P15907|SIAT1_HUMAN
AVLRFNGAPTANFQ	14	P15907|SIAT1_HUMAN
VPLQIWSKVLAISG	14	P11049|CD37_HUMAN
QIRIQIQEKLQQLK	14	P04114|APOB_HUMAN
KLLDIACWIHHKYN	14	P07339|CATD_HUMAN
VDQKLELNIVPRTK	14	Q9BTU6|P4K2A_HUMAN
NDHVLLFWKSLALK	14	Q92673|SORL_HUMAN
SVKYFWNDTIHNFD	14	Q9H7F0|AT133_HUMAN
TPKIQVYSRHPAEN	14	P61769|B2MG_HUMAN
DFFGNGPPVNYKTG	14	P13284|GILT_HUMAN
ILFVQYFHRVPFHR	14	O00182-2|LEG9_HUMAN:O00182-3|LEG9_HUMAN:O00182-6|LEG9_HUMAN:O00182|LEG9_HUMAN
DVALKNFAKYFLHQ	14	P02794|FRIH_HUMAN
YGFIEGHVVIPRIH	14	P16070-8|CD44_HUMAN:P16070-17|CD44_HUMAN:P16070-6|CD44_HUMAN:P16070-7|CD44_HUMAN:P16070-5|CD44_HUMAN:P16070|CD44_HUMAN:P16070-18|CD44_HUMAN:P16070-12|CD44_HUMAN:P16070-14|CD44_HUMAN:P16070-13|CD44_HUMAN:P16070-11|CD44_HUMAN:P16070-10|CD44_HUMAN:P16070-4|CD44_HUMAN:P16070-16|CD44_HUMAN:P16070-3|CD44_HUMAN
AEFYLNPDQSGEFM	14	P01903|DRA_HUMAN
KAVIVLNEGIKVQT	14	O75976|CBPD_HUMAN
KDVIAINQDPLGKQ	14	P06280|AGAL_HUMAN
LLLWHWDTTQSLKQ	14	P06734|FCER2_HUMAN
DGVMEVLKKHLKPH	14	P51692|STA5B_HUMAN
LMSFINNEAKLGYS	14	Q5T0D9-2|TPRGL_HUMAN:Q5T0D9|TPRGL_HUMAN
KDIALHLNPRLNIK	14	O00214-2|LEG8_HUMAN:O00214|LEG8_HUMAN
SASYKADTVAKVQG	14	P04114|APOB_HUMAN
GVSYYINLCQKIYK	14	P11717|MPRI_HUMAN
AAVLWLWSSHNRVN	14	O00391|QSOX1_HUMAN:O00391-2|QSOX1_HUMAN
VPEVTVFSKSPVTL	14	P01909|DQA1_HUMAN
NQLFRINEANQLMQ	14	Q86SF2|GALT7_HUMAN
LDYIVNEPPPKLPS	14	Q02750-2|MP2K1_HUMAN:Q02750|MP2K1_HUMAN
QKAYNLNRTPSTVT	14	Q9ULH0-2|KDIS_HUMAN:Q9ULH0-4|KDIS_HUMAN:Q9ULH0|KDIS_HUMAN
SDFITMNPSVVQRA	14	Q92187|SIA8D_HUMAN
DHVLLFWKSLALKE	14	Q92673|SORL_HUMAN
LPLYIANVAHFSAK	14	Q8TED4-3|G6PT3_HUMAN
EVPEVTVFSKSPVT	14	P01909|DQA1_HUMAN
LRDYQVNPSAPLLH	14	P52849|NDST2_HUMAN:P52849-2|NDST2_HUMAN
DDRGIVYSKSLDRH	14	Q99523-2|SORT_HUMAN:Q99523|SORT_HUMAN
SLQFGYNTGVINAP	14	P11166|GTR1_HUMAN
IRQLESHLSLGRKL	14	O96011-2|PX11B_HUMAN:O96011|PX11B_HUMAN
DRYFHNQEENVRFD	14	Q5Y7A7|2B1D_HUMAN
VVDIFQVVKALRKA	14	P08575|PTPRC_HUMAN:P08575-2|PTPRC_HUMAN
SEELQANKATLVCL	14	B9A064|IGLL5_HUMAN:P0CG06|LAC3_HUMAN:P0CG05|LAC2_HUMAN:P0CF74|LAC6_HUMAN:A0M8Q6|LAC7_HUMAN:P15814|IGLL1_HUMAN
FQTLVMLETVPRSG	14	Q5Y7A7|2B1D_HUMAN:P01911|2B1F_HUMAN:Q30134|2B18_HUMAN
QKRFILNLPTFSVR	14	P49721|PSB2_HUMAN
RTPKIQVYSRHPAE	14	P61769|B2MG_HUMAN
GPIEIKETFKYINT	14	P24530-2|EDNRB_HUMAN:P24530|EDNRB_HUMAN:P24530-3|EDNRB_HUMAN
GYWLTNKVPIKRPS	14	Q92187|SIA8D_HUMAN
TLPALLENLKLRKQ	14	P02786|TFR1_HUMAN
SGFVFNLNPLNSSQ	14	P11717|MPRI_HUMAN
VASIISIHPKIQEH	14	Q13530-2|SERC3_HUMAN:Q13530|SERC3_HUMAN
SILKIHAREIFDSR	14	P06733|ENOA_HUMAN
SSQIRQNYSTDVEA	14	P02792|FRIL_HUMAN
[truncated: 518 more rows]

## Sheet: IHW09061
Peptide	Length	Accession
SPLQALDFFGNGPPVNYKTGN	21	P13284|GILT_HUMAN
GNHTLFHNPHVNPLPTGYEDE	21	P12074|CX6A1_HUMAN
GFLVGGASLKPEFVDIINAKQ	21	P60174-1|TPIS_HUMAN:P60174|TPIS_HUMAN:P60174-4|TPIS_HUMAN
KPISKAVIVLNEGIKVQTKEG	21	O75976|CBPD_HUMAN
EGPLKGILGYTEHQVVSSDFN	21	P04406|G3P_HUMAN
MEGAKPTLQLVYQAVQALYHD	21	Q9Y5L0-3|TNPO3_HUMAN:Q9Y5L0|TNPO3_HUMAN:Q9Y5L0-1|TNPO3_HUMAN:Q9Y5L0-5|TNPO3_HUMAN
TPALAYLASAPPPLCPSGRTP	21	Q8IV08|PLD3_HUMAN
ASGVAVSDGVIKVFNDMKVRK	21	P23528|COF1_HUMAN
LPVGSNLTSNLASLVSQGMIQ	21	Q86VR2|F134C_HUMAN
EIDDHDAVLRFNGAPTANFQQ	21	P15907|SIAT1_HUMAN
SRSGGGGGGGLGSGGSIRSSY	21	P35527|K1C9_HUMAN
TPSKQSNNKYAASSYLSLTPE	21	P0CG05|LAC2_HUMAN:P15814|IGLL1_HUMAN
GPEPTGFLLKFNPSLNVVDKI	21	Q8IUH4|ZDH13_HUMAN:Q8IUH4-2|ZDH13_HUMAN:Q8IUH4-3|ZDH13_HUMAN
ARGSVSDEEMMELREAFAKVD	21	P13796|PLSL_HUMAN
FPPSSEELQANKATLVCLISD	21	P0CG05|LAC2_HUMAN
QEAAAAAADGPPAADGEDGQD	21	Q8NBS9|TXND5_HUMAN
TTPRNSVNGTFPAEPMKGPIA	21	P11836|CD20_HUMAN
MQIFVKTLTGKTITLEVEPSD	21	P62987|RL40_HUMAN:P62979|RS27A_HUMAN:P0CG47|UBB_HUMAN:P0CG48|UBC_HUMAN
ASGNARIGKPAPDFKATAVVD	21	P32119|PRDX2_HUMAN
QEKNPLPSKETIEQEKQAGES	21	P62328|TYB4_HUMAN
SPKVPERVYSMNPSIRLLLIL	21	O14792|HS3S1_HUMAN
PPSSEELQANKATLVCLISDF	21	P0CG05|LAC2_HUMAN
FTSLPGSTMTPPPSGPNPYAR	21	Q92734-2|TFG_HUMAN:Q92734|TFG_HUMAN
SETAPAAPAAPAPAEKTPVKK	21	P10412|H14_HUMAN
APAPSRGPQELVPTTHPGQPA	21	P78325|ADAM8_HUMAN
VPGGVKTIEAHSRMVIPGGID	21	Q16555-2|DPYL2_HUMAN:Q16555|DPYL2_HUMAN
SETAPAAPAAAPPAEKAPVKK	21	P16403|H12_HUMAN
SSAAEPPPPPPPESAPSKPAA	21	O60264|SMCA5_HUMAN
QPKPREISNLLVATKKAQEWQ	21	P23458|JAK1_HUMAN
ASPLQALDFFGNGPPVNYKTG	21	P13284|GILT_HUMAN
KPPKPVSKMRMATPLLMQALP	21	P04233-2|HG2A_HUMAN
GPPKLDIRKEEKQIMIDIFHP	21	P15260|INGR1_HUMAN
GPSEDPSVNFLKNVGESVAAA	21	Q13501|SQSTM_HUMAN
GPALVKPTQTLTLTCTFSGFS	21	P01815|HV202_HUMAN
KPISKAVIVLNEGIKVQTKE	20	O75976|CBPD_HUMAN
SPLQALDFFGNGPPVNYKTG	20	P13284|GILT_HUMAN
GPLKGILGYTEHQVVSSDFN	20	P04406|G3P_HUMAN
LPVGSNLTSNLASLVSQGMI	20	Q86VR2|F134C_HUMAN
FPPSSEELQANKATLVCLIS	20	P0CG05|LAC2_HUMAN
GPQEKKVVVYLQKLDTAYDD	20	P53634|CATC_HUMAN
DGDEIFHVDMAKKETVWRLE	20	P01903|DRA_HUMAN
NGKLVINGNPITIFQERDPS	20	P04406|G3P_HUMAN
LVPSDITVAQFMWIIRKRIQ	20	P60520|GBRL2_HUMAN
APGLVSVIKHKVRDLVPSSR	20	Q9H0X4|F234A_HUMAN
ESGQVYVNDLPVNSGVTRIS	20	Q9NU53|GINM1_HUMAN
IDDHDAVLRFNGAPTANFQQ	20	P15907|SIAT1_HUMAN
DPGTSIKYSCNPGYVLVGEE	20	P20023|CR2_HUMAN:P20023-4|CR2_HUMAN:P20023-3|CR2_HUMAN
RFGQGGAGPVGGQGPRGMGP	20	P23246|SFPQ_HUMAN
RPGGVVHSFSHNVGPGDKYT	20	Q969H8|MYDGF_HUMAN
GPEPTGFLLKFNPSLNVVDK	20	Q8IUH4|ZDH13_HUMAN:Q8IUH4-2|ZDH13_HUMAN:Q8IUH4-3|ZDH13_HUMAN
HDAVLRFNGAPTANFQQDVG	20	P15907|SIAT1_HUMAN
EPGEQEHSFAFNIMEIQPFR	20	O75326-2|SEM7A_HUMAN:O75326|SEM7A_HUMAN
GPPKLDIRKEEKQIMIDIFH	20	P15260|INGR1_HUMAN
EEDKEEDEEEDVPGQAKDEL	20	P27797|CALR_HUMAN
MELSDANLQTLTEYLKKTLD	20	P55060-4|XPO2_HUMAN:P55060-3|XPO2_HUMAN:P55060|XPO2_HUMAN
QKTGTAEMSSILEERILGAD	20	P25705-3|ATPA_HUMAN:P25705|ATPA_HUMAN
DPELPDKNMFTINRNTGVIS	20	P12830-2|CADH1_HUMAN:P12830|CADH1_HUMAN
KPLPVSRWAQIHLVKTPLVQ	20	O00754|MA2B1_HUMAN:O00754-2|MA2B1_HUMAN
SPDFGDIAVSHVGAVVPTHG	20	Q8WVQ1-3|CANT1_HUMAN:Q8WVQ1|CANT1_HUMAN
GREIDDHDAVLRFNGAPTAN	20	P15907|SIAT1_HUMAN
GFGDLKSPAGLQVLNDYLAD	20	P24534|EF1B_HUMAN
APAPSRGPQELVPTTHPGQP	20	P78325|ADAM8_HUMAN
TPSTVTLNNNSAPANRANQN	20	Q9ULH0|KDIS_HUMAN:Q9ULH0-4|KDIS_HUMAN:Q9ULH0-2|KDIS_HUMAN
EIDDHDAVLRFNGAPTANFQ	20	P15907|SIAT1_HUMAN
LPKPPKPVSKMRMATPLLMQ	20	P04233-2|HG2A_HUMAN
SARMKLNWAVAAGAEDPGPA	20	P48960-2|CD97_HUMAN:P48960-3|CD97_HUMAN:P48960|CD97_HUMAN
ETGAKVERADGYEPPVQESV	20	P61247|RS3A_HUMAN
EVSRLRMLLKAKMDAEQDPN	20	Q02818|NUCB1_HUMAN
DISKSLIRNPAESGQLATPS	20	Q5FWE3|PRRT3_HUMAN:Q5FWE3-2|PRRT3_HUMAN
KPPKPVSKMRMATPLLMQAL	20	P04233-2|HG2A_HUMAN
NEFGYSNRVVDLMAHMASKE	20	P04406|G3P_HUMAN
SLVIPEKFQHILRVLNTNID	20	P62269|RS18_HUMAN
GPSEDPSVNFLKNVGESVAA	20	Q13501|SQSTM_HUMAN
VGTDEEEETAKESTAEKDEL	20	P14625|ENPL_HUMAN
QSSNFGPMKGGNFGGRSSGP	20	P09651-2|ROA1_HUMAN
QTSVSPSKVILPRGGSVLVT	20	P05362|ICAM1_HUMAN
IDDDVEEIKKSEPEPVYIDE	20	O75886|STAM2_HUMAN
GPSQPQSLIVTERVYAPAST	20	Q14126|DSG2_HUMAN
TAPTRPQDGNKPTETSQPQS	20	Q01844-2|EWS_HUMAN:Q01844|EWS_HUMAN
KPISKAVIVLNEGIKVQTK	19	O75976|CBPD_HUMAN
TEVVAPFMANIPLLLYPQD	19	P07602|SAP_HUMAN:P07602-2|SAP_HUMAN:P07602-3|SAP_HUMAN
VPSHPQDPQGPSLEWLKKL	19	O95167|NDUA3_HUMAN
DHDGGFWLVHSVPNFPPPA	19	O00115|DNS2A_HUMAN
VPSDITVAQFMWIIRKRIQ	19	P60520|GBRL2_HUMAN
FPPSSEELQANKATLVCLI	19	P0CG05|LAC2_HUMAN
IDDHDAVLRFNGAPTANFQ	19	P15907|SIAT1_HUMAN
GPQEKKVVVYLQKLDTAYD	19	P53634|CATC_HUMAN
EDVLKEAVANKGPVSVGVD	19	P25774|CATS_HUMAN
IPKEKFWKISTPPEAYWNR	19	Q9NY97-2|B3GN2_HUMAN:Q9NY97|B3GN2_HUMAN
GKLVINGNPITIFQERDPS	19	P04406|G3P_HUMAN
GKNVNAGGHKLGLGLEFQA	19	P21796|VDAC1_HUMAN
SPASPPNYMYNPIKTLKTN	19	Q8NBZ7|UXS1_HUMAN:Q8NBZ7-2|UXS1_HUMAN
KSNVIVALARDSLALARPK	19	Q92673|SORL_HUMAN
DPPEVTVFPKEPVELGQPN	19	P20036|DPA1_HUMAN
NPLENLKVYISSRPPLVVF	19	Q9NWD8-2|TM248_HUMAN:Q9NWD8|TM248_HUMAN
GTGDPEHYLINVCKSLAPQ	19	P11717|MPRI_HUMAN
DAAKNQVAMNPTNTVFDAK	19	P11142|HSP7C_HUMAN
GPLKGILGYTEHQVVSSDF	19	P04406|G3P_HUMAN
MPHHDASTFTINIALNRVG	19	Q02809|PLOD1_HUMAN:Q02809-2|PLOD1_HUMAN
LQALDFFGNGPPVNYKTGN	19	P13284|GILT_HUMAN
KPLPVSRWAQIHLVKTPLV	19	O00754|MA2B1_HUMAN:O00754-2|MA2B1_HUMAN
GPPKLDIRKEEKQIMIDIF	19	P15260|INGR1_HUMAN
TPALAYLASAPPPLCPSGR	19	Q8IV08|PLD3_HUMAN
QTKEFQVLKSLGKLAMGSD	19	P15907|SIAT1_HUMAN
SPKNTVISVNPSTKLQEGG	19	P19320-2|VCAM1_HUMAN:P19320-3|VCAM1_HUMAN:P19320|VCAM1_HUMAN
SGYDQVLQENSSDFQSNIA	19	P31943|HNRH1_HUMAN
DDHDAVLRFNGAPTANFQQ	19	P15907|SIAT1_HUMAN
MTEVVAPFMANIPLLLYPQ	19	P07602|SAP_HUMAN:P07602-2|SAP_HUMAN:P07602-3|SAP_HUMAN
VNITPAEVGVLVGKDRSSF	19	P07737|PROF1_HUMAN
NPDLQAIRIASVNPILDPW	19	P35408|PE2R4_HUMAN
RAAAEVAGQFVIKLTHDVE	19	P02786|TFR1_HUMAN
SDAAVDTSSEITTKDLKEK	19	P06454-2|PTMA_HUMAN:P06454|PTMA_HUMAN
HPLEGAVVIIFKKEMDPVT	19	Q13740-2|CD166_HUMAN:Q13740|CD166_HUMAN
DFYPGAVTVAWKADSSPVK	19	P0CG05|LAC2_HUMAN
YPDRPGWLRYIQRTPYSDG	19	O43556|SGCE_HUMAN:O43556-4|SGCE_HUMAN
PPSSEELQANKATLVCLIS	19	P0CG05|LAC2_HUMAN
GDVVHGFYNPAVSRIVEAG	19	P98194-2|AT2C1_HUMAN:P98194-4|AT2C1_HUMAN:P98194|AT2C1_HUMAN:P98194-3|AT2C1_HUMAN:P98194-5|AT2C1_HUMAN:P98194-8|AT2C1_HUMAN:P98194-9|AT2C1_HUMAN:P98194-6|AT2C1_HUMAN:P98194-7|AT2C1_HUMAN
PPSSEELQANKATLVCLVS	19	A0M8Q6|LAC7_HUMAN
LPSAQRFHINLCSGNHIAF	19	O00182-2|LEG9_HUMAN:O00182|LEG9_HUMAN
SELDQLRQEAEQLKNQIRD	19	P62873-2|GBB1_HUMAN:P62873|GBB1_HUMAN
APEPGVEVIFYLSDREPLR	19	P23458|JAK1_HUMAN
GSDEEVDGKADGAEAKPAE	19	P35579|MYH9_HUMAN
KNPLPSKETIEQEKQAGES	19	P62328|TYB4_HUMAN
TPSTVTLNNNSAPANRANQ	19	Q9ULH0|KDIS_HUMAN:Q9ULH0-4|KDIS_HUMAN:Q9ULH0-2|KDIS_HUMAN
GERIEKVEHSDLSFSKDWS	19	P61769|B2MG_HUMAN
KSSASAPDVDDPEAFPALA	19	Q8NC51-4|PAIRB_HUMAN:Q8NC51-3|PAIRB_HUMAN:Q8NC51-2|PAIRB_HUMAN:Q8NC51|PAIRB_HUMAN
YPFHVPLLSSQKMVYPGLQ	19	P01374|TNFB_HUMAN
LPVGSNLTSNLASLVSQGM	19	Q86VR2|F134C_HUMAN
YPGPTPPSILPSRRGGILD	19	Q53ET0|CRTC2_HUMAN
GLPLHFFINPNMLPDLPGP	19	Q2M385|MPEG1_HUMAN
ADSGLREPQEDSQKDLEND	19	Q8NFQ8|TOIP2_HUMAN
YPGAVTVAWKADSSPVKAG	19	P0CG05|LAC2_HUMAN
APGLVSVIKHKVRDLVPSS	19	Q9H0X4|F234A_HUMAN
QALDFFGNGPPVNYKTGNL	19	P13284|GILT_HUMAN
SGFLGTNPAPRSGVFPGPG	19	P0CG12|CTF8A_HUMAN
GPISKTINMLVRWYVDGPA	19	P48449-2|ERG7_HUMAN
VVYGIFYATSFLDLYRNPK	19	Q92673|SORL_HUMAN
QGTDEDIYLLGKATLPGFR	19	P15907|SIAT1_HUMAN
AASKPVEAAVVAAAVPSSG	19	O94826|TOM70_HUMAN
GDPEHYLINVCKSLAPQAG	19	P11717|MPRI_HUMAN
VDSIVWTFNTTPLVTIQPE	19	Q9NQ25-5|SLAF7_HUMAN:Q9NQ25-3|SLAF7_HUMAN:Q9NQ25|SLAF7_HUMAN
GNDGSNFGGGGSYNDFGNY	19	P09651-2|ROA1_HUMAN
GTDEDIYLLGKATLPGFR	18	P15907|SIAT1_HUMAN
ADTVIVGTVKAELPEGRG	18	P28908-3|TNR8_HUMAN:P28908|TNR8_HUMAN:P28908-2|TNR8_HUMAN
DDHDAVLRFNGAPTANFQ	18	P15907|SIAT1_HUMAN
TEKKHFFINICHRVLQEG	18	P11717|MPRI_HUMAN
FPPSSEELQANKATLVCL	18	P0CG05|LAC2_HUMAN:P15814|IGLL1_HUMAN:A0M8Q6|LAC7_HUMAN
NPGGYVAYSKAATVTGKL	18	P02786|TFR1_HUMAN
PGMGAMGGMGGGMGGGMF	18	P10809|CH60_HUMAN
HDFNFHINYGDLGFLGPE	18	Q9Y4L1|HYOU1_HUMAN:Q9Y4L1-2|HYOU1_HUMAN
GERIEKVEHSDLSFSKDW	18	P61769|B2MG_HUMAN
RPSPLTLHTVQKWLLAAG	18	O14773|TPP1_HUMAN
GPLKGILGYTEHQVVSSD	18	P04406|G3P_HUMAN
IPREQLTMSDKLLVWGTK	18	Q6UWB1|I27RA_HUMAN
GEPRFISVGYVDDTQFVR	18	P30480|1B42_HUMAN:P30486|1B48_HUMAN:P01889|1B07_HUMAN:P30460|1B08_HUMAN:Q31610|1B81_HUMAN:P18463|1B37_HUMAN:P13747|HLAE_HUMAN
YNIQKESTLHLVLRLRGG	18	P62987|RL40_HUMAN:P62979|RS27A_HUMAN:P0CG47|UBB_HUMAN:P0CG48|UBC_HUMAN
DHDAVLRFNGAPTANFQQ	18	P15907|SIAT1_HUMAN
AEPDYIEDDNPELIRPQK	18	Q9H098|F107B_HUMAN:Q9H098-2|F107B_HUMAN
DSQETAVAIASRLGLYSK	18	P98194-2|AT2C1_HUMAN:P98194-4|AT2C1_HUMAN:P98194|AT2C1_HUMAN:P98194-3|AT2C1_HUMAN:P98194-5|AT2C1_HUMAN:P98194-8|AT2C1_HUMAN:P98194-9|AT2C1_HUMAN:P98194-6|AT2C1_HUMAN:P98194-7|AT2C1_HUMAN
QTQHILNSMVSKLQEDPR	18	P49641-1|MA2A2_HUMAN:P49641|MA2A2_HUMAN:P49641-2|MA2A2_HUMAN
QPGGKMVAAAKASVPTIQ	18	Q9Y490|TLN1_HUMAN
DVLKEAVANKGPVSVGVD	18	P25774|CATS_HUMAN
DHDGGFWLVHSVPNFPPP	18	O00115|DNS2A_HUMAN
GSLQFGYNTGVINAPQKV	18	P11166|GTR1_HUMAN
AGVEEVAASGSHLNGDLD	18	P50579-3|MAP2_HUMAN:P50579-2|MAP2_HUMAN:P50579|MAP2_HUMAN
DSIVWTFNTTPLVTIQPE	18	Q9NQ25-5|SLAF7_HUMAN:Q9NQ25-3|SLAF7_HUMAN:Q9NQ25|SLAF7_HUMAN
SPSDPSSSLAPVQRPKLR	18	Q9BZ67-3|FRMD8_HUMAN:Q9BZ67|FRMD8_HUMAN:Q9BZ67-2|FRMD8_HUMAN
APGLVSVIKHKVRDLVPS	18	Q9H0X4|F234A_HUMAN
APRDTTVLVSPSSILEEG	18	P19320-2|VCAM1_HUMAN:P19320-3|VCAM1_HUMAN:P19320|VCAM1_HUMAN
TEVVAPFMANIPLLLYPQ	18	P07602|SAP_HUMAN:P07602-2|SAP_HUMAN:P07602-3|SAP_HUMAN
EVVAPFMANIPLLLYPQD	18	P07602|SAP_HUMAN:P07602-2|SAP_HUMAN:P07602-3|SAP_HUMAN
LPVGSNLTSNLASLVSQG	18	Q86VR2|F134C_HUMAN
LPHGDFFIEPVKKHPLVE	18	P58397-2|ATS12_HUMAN:P58397-3|ATS12_HUMAN:P58397|ATS12_HUMAN
EPGEEFEIVDRSQLPGPG	18	Q96T51|RUFY1_HUMAN:Q96T51-3|RUFY1_HUMAN
AHSPVQSGLPGMQNLKAD	18	Q9Y6E0-2|STK24_HUMAN
AHLLPSPEPSPEGSYVGQ	18	Q8IY67-2|RAVR1_HUMAN
TPGKKEDLYLKPIQRTIL	18	P13639|EF2_HUMAN
NGVSYYINLCQKIYKGPL	18	P11717|MPRI_HUMAN
NPLGRKVNWMVRLPVSEG	18	O00754|MA2B1_HUMAN:O00754-2|MA2B1_HUMAN
QTSVSPSKVILPRGGSVL	18	P05362|ICAM1_HUMAN
LTSMQPTEAMGEEPSRAE	18	P32942|ICAM3_HUMAN
PPFEVRGANQWIKFKSVS	18	P08559-3|ODPA_HUMAN:P08559|ODPA_HUMAN:P08559-2|ODPA_HUMAN:P08559-4|ODPA_HUMAN
TGDPEHYLINVCKSLAPQ	18	P11717|MPRI_HUMAN
PALLPVASRLLLLPRVLL	18	O60888-2|CUTA_HUMAN:O60888-3|CUTA_HUMAN:O60888|CUTA_HUMAN
IQPDTIIQVWREDIPVNY	18	P06865|HEXA_HUMAN
TKSDFITMNPSVVQRAFG	18	Q92187|SIA8D_HUMAN
DLSSNKIQMIQKTSFPEN	18	Q9NYK1|TLR7_HUMAN
PSSEELQANKATLVCLIS	18	P0CG05|LAC2_HUMAN
VVLPSYEEALSLPSKTPE	18	Q13571|LAPM5_HUMAN
LDYGIYVINQAGDTIFNR	18	P15291|B4GT1_HUMAN:P15291-2|B4GT1_HUMAN
IDPEFYNSIVWIKENNLE	18	O00308|WWP2_HUMAN:O00308-2|WWP2_HUMAN:O00308-3|WWP2_HUMAN
GPPKLDIRKEEKQIMIDI	18	P15260|INGR1_HUMAN
TWRKYYINVCRPLNPVPG	18	P11717|MPRI_HUMAN
GPQEKKVVVYLQKLDTAY	18	P53634|CATC_HUMAN
SSEAETQQPPAAPPAAPA	18	P67809|YBOX1_HUMAN
IDDKGILRQITVNDLPVG	18	Q06830|PRDX1_HUMAN
DPVPKPVIKIEKIEDMDD	18	P09326|CD48_HUMAN
AAKNQVAMNPTNTVFDAK	18	P11142|HSP7C_HUMAN
DPEHYLINVCKSLAPQAG	18	P11717|MPRI_HUMAN
DPGTSIKYSCNPGYVLVG	18	P20023|CR2_HUMAN:P20023-4|CR2_HUMAN:P20023-3|CR2_HUMAN
SNVIVALARDSLALARPK	18	Q92673|SORL_HUMAN
HPLEGAVVIIFKKEMDPV	18	Q13740-2|CD166_HUMAN:Q13740|CD166_HUMAN
QKDSYVGDEAQSKRGILT	18	P60709|ACTB_HUMAN:P63261|ACTG_HUMAN:P68032|ACTC_HUMAN:P68133|ACTS_HUMAN
NPLPSKETIEQEKQAGES	18	P62328|TYB4_HUMAN
HSRGMLRFMVKEIVRDLD	18	Q9BRK5-6|CAB45_HUMAN:Q9BRK5-2|CAB45_HUMAN:Q9BRK5|CAB45_HUMAN
SKPHSEAGTAFIQTQQLH	18	P14618|KPYM_HUMAN:P14618-2|KPYM_HUMAN
DQENLVLNEVYLGKEKFD	18	P42081-4|CD86_HUMAN:P42081-3|CD86_HUMAN:P42081|CD86_HUMAN
LPLHFFINPNMLPDLPGP	18	Q2M385|MPEG1_HUMAN
NGERIEKVEHSDLSFSKD	18	P61769|B2MG_HUMAN
HDGGFWLVHSVPNFPPPA	18	O00115|DNS2A_HUMAN
RRVHPKVTVYPSKTQPLQ	18	Q9GIY3|2B1E_HUMAN:Q95IE3|2B1C_HUMAN:P20039|2B1B_HUMAN:P01912|2B13_HUMAN:Q5Y7A7|2B1D_HUMAN:Q30134|2B18_HUMAN
DVLELLDKYLIPNATQPE	18	P31946-2|1433B_HUMAN:P31946|1433B_HUMAN
RIKVLDINDNEPVFTQDV	18	Q14126|DSG2_HUMAN
GITNHLVAIDRSGLPLHF	18	Q2M385|MPEG1_HUMAN
GPSQPQSLIVTERVYAPA	18	Q14126|DSG2_HUMAN
KSNVIVALARDSLALARP	18	Q92673|SORL_HUMAN
RVDYFIASKAVDCLLDSK	18	Q99442|SEC62_HUMAN
MNGPLHPRPLVALLDGRD	18	P56545-2|CTBP2_HUMAN
PDGYWIEILNPNKMATLM	18	Q04760-2|LGUL_HUMAN
LPGTPVFSYGDEIGLDAA	18	P08195-2|4F2_HUMAN:P08195-3|4F2_HUMAN:P08195|4F2_HUMAN:P08195-4|4F2_HUMAN
LPSAQRFHINLCSGNHIA	18	O00182-2|LEG9_HUMAN:O00182|LEG9_HUMAN
DAAKNQVAMNPTNTVFDA	18	P11142|HSP7C_HUMAN
TPSTVTLNNNSAPANRAN	18	Q9ULH0|KDIS_HUMAN:Q9ULH0-4|KDIS_HUMAN:Q9ULH0-2|KDIS_HUMAN
QALDFFGNGPPVNYKTGN	18	P13284|GILT_HUMAN
WAGEKSNVIVALARDSLA	18	Q92673|SORL_HUMAN
SETAPAAPAAAPPAEKAP	18	P16403|H12_HUMAN
NQQPSNYGPMKSGNFGGS	18	P22626-2|ROA2_HUMAN:P22626|ROA2_HUMAN
IPRESIKLVKRLGAGQFG	18	P07948|LYN_HUMAN:P07948-2|LYN_HUMAN
KPPKPVSKMRMATPLLMQ	18	P04233-2|HG2A_HUMAN
HPEHSRGMLRFMVKEIVR	18	Q9BRK5-6|CAB45_HUMAN:Q9BRK5-2|CAB45_HUMAN:Q9BRK5|CAB45_HUMAN
APEPGVEVIFYLSDREPL	18	P23458|JAK1_HUMAN
TNPDFYINICQPLNPMHG	18	P11717|MPRI_HUMAN
PEWSSETDALVGSRLSHS	18	Q7Z7N9|T179B_HUMAN
VHRVLQSAKEQIKWSLLR	18	P61923-5|COPZ1_HUMAN
PPSSEELQANKATLVCLI	18	P0CG05|LAC2_HUMAN
DEEKQETAKESTAEKDEL	18	Q58FF3|ENPLL_HUMAN
LPSGSKKVISSANRAVVG	18	P62917|RL8_HUMAN
NDLSVWDYAHQHGIPDET	18	Q9UBR2|CATZ_HUMAN
GAGGALFVHRDTPENNPD	18	P19404|NDUV2_HUMAN
GLAWAVAMINRQEIGGPR	18	P06280|AGAL_HUMAN
IPPDQQRLIFAGKQLEDG	18	P62987|RL40_HUMAN:P62979|RS27A_HUMAN:P0CG47|UBB_HUMAN:P0CG48|UBC_HUMAN
EVPDLVENFDEASKNEAN	18	P20290|BTF3_HUMAN:P20290-2|BTF3_HUMAN
VGRTGTFIAIDRLIYQIE	18	Q12913|PTPRJ_HUMAN
PPSSEELQANKATLVCLM	18	P15814|IGLL1_HUMAN
GPKGTGYIKTELISVSEV	18	P42224-2|STAT1_HUMAN:P42224|STAT1_HUMAN
ENPGGYVAYSKAATVTGK	18	P02786|TFR1_HUMAN
DPHLCDFLETHFLDEEVK	18	P02792|FRIL_HUMAN
DLVRPSPLTLHTVQKWLL	18	O14773|TPP1_HUMAN
EIPPLEGDEDASRMEEVD	18	P08238|HS90B_HUMAN
LKKSIAYTLTSNIPEITP	18	P05023-4|AT1A1_HUMAN:P05023|AT1A1_HUMAN
GDTRIFFVNPAPPYLWPA	18	O00468-6|AGRIN_HUMAN:O00468-3|AGRIN_HUMAN:O00468-5|AGRIN_HUMAN:O00468-4|AGRIN_HUMAN:O00468-7|AGRIN_HUMAN:O00468|AGRIN_HUMAN
GGPSVPGSGGPPAGGSGF	18	Q96EP5|DAZP1_HUMAN
SILKIHAREIFDSRGNPT	18	P06733|ENOA_HUMAN
IPKEKFWKISTPPEAYWN	18	Q9NY97-2|B3GN2_HUMAN:Q9NY97|B3GN2_HUMAN
IVWTFNTTPLVTIQPEGG	18	Q9NQ25-5|SLAF7_HUMAN:Q9NQ25-3|SLAF7_HUMAN:Q9NQ25|SLAF7_HUMAN
AVGAFRSDSAVLLRTRPV	18	P13612|ITA4_HUMAN
DGVREVFEMATRAALQAR	18	P61586|RHOA_HUMAN
TEKAPEPHVEEDDDDELD	18	P52566|GDIR2_HUMAN
DSKDSTYSLSSTLTLSKA	18	P01834|IGKC_HUMAN
QKLEMEQVWRASTSLKPP	18	O00754|MA2B1_HUMAN:O00754-2|MA2B1_HUMAN
NVDLTEFQTNLVPYPRIH	18	P68363-2|TBA1B_HUMAN:P68363|TBA1B_HUMAN
AVLKTLQELKKLTISEQN	18	P04114|APOB_HUMAN
RGEIIAKQGGGGGGGSVP	18	P52272-2|HNRPM_HUMAN:P52272|HNRPM_HUMAN
DQPQDKVISGIAREKLPK	18	Q92844|TANK_HUMAN
KKPTPIQLNPAPDGSAVN	18	Q02750-2|MP2K1_HUMAN:Q02750|MP2K1_HUMAN
TKEFQVLKSLGKLAMGSD	18	P15907|SIAT1_HUMAN
GTSIKYSCNPGYVLVGEE	18	P20023|CR2_HUMAN:P20023-4|CR2_HUMAN:P20023-3|CR2_HUMAN
KPSGIHVFAVLLHAHLAG	18	Q6UVY6-2|MOXD1_HUMAN:Q6UVY6|MOXD1_HUMAN
APDKTLILDVPPGVEKFQ	18	P08575|PTPRC_HUMAN:P08575-2|PTPRC_HUMAN
YPSGNRWTFNPAVLTKAN	18	Q86YT6|MIB1_HUMAN
APSPRPLSLVARLSYAVG	18
TDEDIYLLGKATLPGFRT	18	P15907|SIAT1_HUMAN
VIDWLVSNQSVRNRQEGL	18	P08567|PLEK_HUMAN
SESSSKSSQPLASKQEKD	18	P17096-3|HMGA1_HUMAN:P17096|HMGA1_HUMAN:P17096-2|HMGA1_HUMAN
FPIKTNLEIVRKLKLLMG	18	Q02742|GCNT1_HUMAN
PGDSDIIRSMPEQTGEK	17	P62888|RL30_HUMAN
YQKVVAGVANALAHKYH	17	P68871|HBB_HUMAN
PSSGLGVTKQDLGPVPM	17	P04233-2|HG2A_HUMAN
TDEDIYLLGKATLPGFR	17	P15907|SIAT1_HUMAN
APDEETLIALLAHAKML	17	Q9Y3E5|PTH2_HUMAN
YPGAVTVAWKADSSPVK	17	P0CG05|LAC2_HUMAN
GDKDVMITGKLDIPEPR	17	O15031|PLXB2_HUMAN
ADTVIVGTVKAELPEGR	17	P28908-3|TNR8_HUMAN:P28908|TNR8_HUMAN:P28908-2|TNR8_HUMAN
DAFLLLRNNSIQNRQLL	17	O14662-2|STX16_HUMAN:O14662-4|STX16_HUMAN:O14662-5|STX16_HUMAN:O14662|STX16_HUMAN:O14662-3|STX16_HUMAN
FPPSSEELQANKATLVC	17	P0CG05|LAC2_HUMAN:P15814|IGLL1_HUMAN:A0M8Q6|LAC7_HUMAN
KPISKAVIVLNEGIKVQ	17	O75976|CBPD_HUMAN
VDLTEFQTNLVPYPRIH	17	P68363-2|TBA1B_HUMAN:P68363|TBA1B_HUMAN
DIHKKIALVKKLAFAFG	17	Q14118|DAG1_HUMAN
PPAENSSAPEAEQGGAE	17	P67809|YBOX1_HUMAN
GPQEKKVVVYLQKLDTA	17	P53634|CATC_HUMAN
IVRGVKYNQATPNFHQW	17	P50552|VASP_HUMAN
WGKVNVDEVGGEALGRL	17	P68871|HBB_HUMAN
RVDYFIASKAVDCLLDS	17	Q99442|SEC62_HUMAN
DSILRLAKADGIVSKNF	17	P63220|RS21_HUMAN
QALDFFGNGPPVNYKTG	17	P13284|GILT_HUMAN
DPELCAVTFVDRPVIGS	17	P16278-3|BGAL_HUMAN:P16278|BGAL_HUMAN:P16278-2|BGAL_HUMAN
KSDFITMNPSVVQRAFG	17	Q92187|SIA8D_HUMAN
HDAVLRFNGAPTANFQQ	17	P15907|SIAT1_HUMAN
QPTEKVLADTKELVSSK	17	O60664-3|PLIN3_HUMAN:O60664|PLIN3_HUMAN
DGTTPLILAARLAVEGM	17	P46531|NOTC1_HUMAN:Q04721|NOTC2_HUMAN
EPRFIAVGYVDDTQFVR	17	P16188|1A30_HUMAN:P13746|1A11_HUMAN:P30443|1A01_HUMAN:P30455|1A36_HUMAN:P13746-2|1A11_HUMAN:Q95604|1C17_HUMAN:P30510|1C14_HUMAN:P30508|1C12_HUMAN:P30504|1C04_HUMAN:P10319|1B58_HUMAN:P30685|1B35_HUMAN:P30491|1B53_HUMAN:P05534|1A24_HUMAN:P30447|1A23_HUMAN:P30456|1A43_HUMAN:P18462|1A25_HUMAN:P30450|1A26_HUMAN:P30457|1A66_HUMAN
LIPQLVANVTNPNSTEH	17	Q14974|IMB1_HUMAN
DARHLIEKSVRKIVSLL	17	Q99538|LGMN_HUMAN
ITNHLVAIDRSGLPLHF	17	Q2M385|MPEG1_HUMAN
GDPEHYLINVCKSLAPQ	17	P11717|MPRI_HUMAN
GPDWLLDVSHLVAPHAR	17	Q24JP5-4|T132A_HUMAN:Q24JP5|T132A_HUMAN:Q24JP5-2|T132A_HUMAN
VPEDELVSTLKQLVSEK	17	P11441|UBL4A_HUMAN
HSVKYFWNDTIHNFDFL	17	Q9H7F0|AT133_HUMAN
IPREQLTMSDKLLVWGT	17	Q6UWB1|I27RA_HUMAN
IPRESIKLVKRLGAGQF	17	P07948|LYN_HUMAN:P07948-2|LYN_HUMAN
EEEAIALAEKYGIPYFE	17	P51159|RB27A_HUMAN
ESGQVYVNDLPVNSGVT	17	Q9NU53|GINM1_HUMAN
IDNPEYSPDPSIYAYDN	17	P27797|CALR_HUMAN
VDQKLELNIVPRTKVVY	17	Q9BTU6|P4K2A_HUMAN
SIVWTFNTTPLVTIQPE	17	Q9NQ25-5|SLAF7_HUMAN:Q9NQ25-3|SLAF7_HUMAN:Q9NQ25|SLAF7_HUMAN
NPRLAILYAKRASVFVK	17	P50502|F10A1_HUMAN:Q8NFI4|F10A5_HUMAN
PDASKPEDWDERAKIDD	17	P27797|CALR_HUMAN
RPRAPIIAVTRNPQTAR	17	P14618|KPYM_HUMAN:P14618-2|KPYM_HUMAN
GPLKFLHQDIDSGQGIR	17	P11717|MPRI_HUMAN
EPRFISVGYVDDTQFVR	17	P30480|1B42_HUMAN:P30486|1B48_HUMAN:P01889|1B07_HUMAN:P30460|1B08_HUMAN:Q31610|1B81_HUMAN:P18463|1B37_HUMAN:P13747|HLAE_HUMAN
QPDTIIQVWREDIPVNY	17	P06865|HEXA_HUMAN
GITNHLVAIDRSGLPLH	17	Q2M385|MPEG1_HUMAN
GLHAIVVSDRDGVPVIK	17	Q9UHA4|LTOR3_HUMAN:Q9UHA4-2|LTOR3_HUMAN
AENGKLVINGNPITIFQ	17	P04406|G3P_HUMAN
GVSYYINLCQKIYKGPL	17	P11717|MPRI_HUMAN
ASASGAMAKHEQILVLD	17	Q9P0L0|VAPA_HUMAN:Q9P0L0-2|VAPA_HUMAN
AGEKSNVIVALARDSLA	17	Q92673|SORL_HUMAN
TPALAYLASAPPPLCPS	17	Q8IV08|PLD3_HUMAN
EDVLKEAVANKGPVSVG	17	P25774|CATS_HUMAN
SNGCINYEELVRMVLNG	17	P60660-2|MYL6_HUMAN
SPTMAYLLNRAGLSHML	17	Q16706|MA2A1_HUMAN
ELVDYFLNVATAQGRYY	17	O00754|MA2B1_HUMAN:O00754-2|MA2B1_HUMAN
YPGVLVPSSRGGLPLEE	17	P15289|ARSA_HUMAN:P15289-2|ARSA_HUMAN
IQPDTIIQVWREDIPVN	17	P06865|HEXA_HUMAN
GPLKGILGYTEHQVVSS	17	P04406|G3P_HUMAN
IQRTPKIQVYSRHPAEN	17	P61769|B2MG_HUMAN
SEDTIRASLISAVSDKL	17	Q99816|TS101_HUMAN:Q99816-2|TS101_HUMAN
LPDNILNFVKKHPLMEE	17	Q9C0C4|SEM4C_HUMAN
SPVVLWLNGGPGCSSLD	17	P10619-2|PPGB_HUMAN:P10619|PPGB_HUMAN
RPSPLTLHTVQKWLLAA	17	O14773|TPP1_HUMAN
RVHPKVTVYPSKTQPLQ	17	Q9GIY3|2B1E_HUMAN:Q95IE3|2B1C_HUMAN:P20039|2B1B_HUMAN:P01912|2B13_HUMAN:Q5Y7A7|2B1D_HUMAN:Q30134|2B18_HUMAN
SRQVLIYLARELAAGYR	17	O75976|CBPD_HUMAN
VLRQITVNDLPVGRSVD	17	P32119|PRDX2_HUMAN
DAGSYKAQINQRNFEVT	17	Q9HBG7-4|LY9_HUMAN:Q9HBG7-2|LY9_HUMAN:Q9HBG7|LY9_HUMAN:Q9HBG7-3|LY9_HUMAN
FVKEFSHIAFLTIKGAG	17	P10619-2|PPGB_HUMAN:P10619|PPGB_HUMAN
SPSDPSSSLAPVQRPKL	17	Q9BZ67-3|FRMD8_HUMAN:Q9BZ67|FRMD8_HUMAN:Q9BZ67-2|FRMD8_HUMAN
DHDAVLRFNGAPTANFQ	17	P15907|SIAT1_HUMAN
EVVAPFMANIPLLLYPQ	17	P07602|SAP_HUMAN:P07602-2|SAP_HUMAN:P07602-3|SAP_HUMAN
QLEEFLANIGTSVQNVR	17	Q9UKG1|DP13A_HUMAN
DVRKLYWLMKSSLNGDN	17	Q9UIQ6-3|LCAP_HUMAN:Q9UIQ6-2|LCAP_HUMAN:Q9UIQ6|LCAP_HUMAN
VLKEAVANKGPVSVGVD	17	P25774|CATS_HUMAN
SDKPDMAEIEKFDKSKL	17	P62328|TYB4_HUMAN
GLYEGLDWLSNQLRNQK	17	P84077|ARF1_HUMAN
PLLEAVPKTGDEKDVSV	17	Q16543|CDC37_HUMAN
PPSSEELQANKATLVCL	17	P0CG05|LAC2_HUMAN:P15814|IGLL1_HUMAN:A0M8Q6|LAC7_HUMAN
VEQAFQTIARNALKQET	17	P51149|RAB7A_HUMAN
ESSGIWSNPSPICQKLD	17	P14151|LYAM1_HUMAN:P14151-2|LYAM1_HUMAN
IPPSFASIFLTKSTKLT	17	P01871|IGHM_HUMAN:P01871-2|IGHM_HUMAN:P04220|MUCB_HUMAN
DSKDSTYSLSSTLTLSK	17	P01834|IGKC_HUMAN
VVAPFMANIPLLLYPQD	17	P07602|SAP_HUMAN:P07602-2|SAP_HUMAN:P07602-3|SAP_HUMAN
ATAEEEEDFGEEAEEEA	17	P07437|TBB5_HUMAN
IDDHDAVLRFNGAPTAN	17	P15907|SIAT1_HUMAN
GERIEKVEHSDLSFSKD	17	P61769|B2MG_HUMAN
GPVGVFEWEAFARGTKA	17	P00558|PGK1_HUMAN
AEDMETKIKNYKTAPFD	17	P14854|CX6B1_HUMAN
RIKVLDINDNEPVFTQD	17	Q14126|DSG2_HUMAN
NPGGYVAYSKAATVTGK	17	P02786|TFR1_HUMAN
GDGQVNYEEFVQMMTAK	17	P62158|CALM_HUMAN
PDQDATYFGAFKVRDID	17	O14788|TNF11_HUMAN:O14788-3|TNF11_HUMAN:O14788-2|TNF11_HUMAN
IKEEHVIIQAEFYLNPD	17	P01903|DRA_HUMAN
KLEMEQVWRASTSLKPP	17	O00754|MA2B1_HUMAN:O00754-2|MA2B1_HUMAN
FEGQFSINKVPGNFHVS	17	Q969X5-2|ERGI1_HUMAN:Q969X5|ERGI1_HUMAN
SDAAVDTSSEITTKDLK	17	P06454-2|PTMA_HUMAN:P06454|PTMA_HUMAN
FLDRYFHNQEEFVRFDS	17	Q9GIY3|2B1E_HUMAN
NGERIEKVEHSDLSFSK	17	P61769|B2MG_HUMAN
GDVVHGFYNPAVSRIVE	17	P98194-2|AT2C1_HUMAN:P98194-4|AT2C1_HUMAN:P98194|AT2C1_HUMAN:P98194-3|AT2C1_HUMAN:P98194-5|AT2C1_HUMAN:P98194-8|AT2C1_HUMAN:P98194-9|AT2C1_HUMAN:P98194-6|AT2C1_HUMAN:P98194-7|AT2C1_HUMAN
WGESDMTFICVARNPVS	17	Q9NQ25-5|SLAF7_HUMAN:Q9NQ25-3|SLAF7_HUMAN:Q9NQ25|SLAF7_HUMAN
GPPKLDIRKEEKQIMID	17	P15260|INGR1_HUMAN
EKKVVVYLQKLDTAYDD	17	P53634|CATC_HUMAN
IPRNTVVPTKKSQIFST	17	P11021|GRP78_HUMAN
QQPSNYGPMKSGNFGGS	17	P22626-2|ROA2_HUMAN:P22626|ROA2_HUMAN
QKDSYIASQGPLLHTIE	17	P18433-4|PTPRA_HUMAN:P18433-2|PTPRA_HUMAN:P18433-3|PTPRA_HUMAN:P18433|PTPRA_HUMAN
NPDLQAIRIASVNPILD	17	P35408|PE2R4_HUMAN
GGSRNMGGPYGGGNYGP	17	P22626-2|ROA2_HUMAN:P22626|ROA2_HUMAN
SPPTTFLLFSQKSAISR	17	O75197|LRP5_HUMAN
HDFNFHINYGDLGFLGP	17	Q9Y4L1|HYOU1_HUMAN:Q9Y4L1-2|HYOU1_HUMAN
KRTFYLSVCNPLPYIPG	17	P11717|MPRI_HUMAN
SLPVVVISNVSQLPSGW	17	P42224-2|STAT1_HUMAN:P42224|STAT1_HUMAN
PSSEELQANKATLVCLI	17	P0CG05|LAC2_HUMAN
SSQIRQNYSTDVEAAVN	17	P02792|FRIL_HUMAN
AKNQVAMNPTNTVFDAK	17	P11142|HSP7C_HUMAN
VHPKVTVYPSKTQPLQH	17	Q9GIY3|2B1E_HUMAN:Q95IE3|2B1C_HUMAN:P20039|2B1B_HUMAN:P01912|2B13_HUMAN:Q5Y7A7|2B1D_HUMAN:Q30134|2B18_HUMAN
IPKEKFWKISTPPEAYW	17	Q9NY97-2|B3GN2_HUMAN:Q9NY97|B3GN2_HUMAN
KSYELPDGQVITIGNER	17	P60709|ACTB_HUMAN:P63261|ACTG_HUMAN:P68032|ACTC_HUMAN:P68133|ACTS_HUMAN
ILRQITVNDLPVGRSVD	17	Q06830|PRDX1_HUMAN
LDTTTLIEPAPRYPSPP	17	P46109|CRKL_HUMAN
SKMDFILSHAVYCRDVL	17	Q9NYU2-2|UGGG1_HUMAN:Q9NYU2|UGGG1_HUMAN
QSSPAGGHAPTPPTPAP	17	Q8WUM4-2|PDC6I_HUMAN:Q8WUM4|PDC6I_HUMAN
ERIPELNKVARAAAEVA	17	P02786|TFR1_HUMAN
LSPEIILSCRGEIEHHC	17	Q92896|GSLG1_HUMAN:Q92896-3|GSLG1_HUMAN:Q92896-2|GSLG1_HUMAN
SAPAAKVSKKELNSNHD	17	Q01105-2|SET_HUMAN
LDYGIYVINQAGDTIFN	17	P15291|B4GT1_HUMAN:P15291-2|B4GT1_HUMAN
GVREVFEMATRAALQAR	17	P61586|RHOA_HUMAN
KEEDEEEDVPGQAKDEL	17	P27797|CALR_HUMAN
TPLQVVLPNTALHLKAL	17	Q14764|MVP_HUMAN
TASELLLDRRLRIPELE	17	Q92508|PIEZ1_HUMAN
DPEFYNSIVWIKENNLE	17	O00308|WWP2_HUMAN:O00308-2|WWP2_HUMAN:O00308-3|WWP2_HUMAN
VAVGVIKAVDKKAAGAG	17	Q5VTE0|EF1A3_HUMAN:P68104|EF1A1_HUMAN
FGDIAVSHVGAVVPTHG	17	Q8WVQ1-3|CANT1_HUMAN:Q8WVQ1|CANT1_HUMAN
AARNILVNSNLVCKVSD	17	P54764-2|EPHA4_HUMAN:P54764|EPHA4_HUMAN
PLPSKETIEQEKQAGES	17	P62328|TYB4_HUMAN
LPLHFFINPNMLPDLPG	17	Q2M385|MPEG1_HUMAN
VLKTLQELKKLTISEQN	17	P04114|APOB_HUMAN
DALFFFVNNVIPPTSAT	17	O95166|GBRAP_HUMAN
DLSVWDYAHQHGIPDET	17	Q9UBR2|CATZ_HUMAN
GHQQLYWSHPRKFGQGS	17	P62273|RS29_HUMAN
KGEKAPKLTVTIRALLQ	17	Q9UNK0|STX8_HUMAN
SSEAPPLINEDVKRTVD	17	P04843|RPN1_HUMAN
IDSHNFVIRCNLAPVVE	17	Q92187|SIA8D_HUMAN
RFGQGGAGPVGGQGPRG	17	P23246|SFPQ_HUMAN
TLPTKETIEQEKRSEIS	17	P63313|TYB10_HUMAN
KPSGIHVFAVLLHAHLA	17	Q6UVY6-2|MOXD1_HUMAN:Q6UVY6|MOXD1_HUMAN
HDGGFWLVHSVPNFPPP	17	O00115|DNS2A_HUMAN
REELVKNLGTIAKSGTS	17	P14625|ENPL_HUMAN
NFHPLLVSGRLRIPENF	17	O60449-3|LY75_HUMAN:O60449-2|LY75_HUMAN:O60449|LY75_HUMAN
KDSYVGDEAQSKRGILT	17	P60709|ACTB_HUMAN:P63261|ACTG_HUMAN:P68032|ACTC_HUMAN:P68133|ACTS_HUMAN
LAWAVAMINRQEIGGPR	17	P06280|AGAL_HUMAN
IPALELVEPIKKHEVPA	17	P07602|SAP_HUMAN:P07602-2|SAP_HUMAN:P07602-3|SAP_HUMAN
ADTPRDAGLKQAPASRN	17	Q9UHD8-7|SEPT9_HUMAN:Q9UHD8-2|SEPT9_HUMAN:Q9UHD8-5|SEPT9_HUMAN:Q9UHD8|SEPT9_HUMAN:Q9UHD8-3|SEPT9_HUMAN:Q9UHD8-4|SEPT9_HUMAN:Q9UHD8-9|SEPT9_HUMAN:Q9UHD8-8|SEPT9_HUMAN
AGITTIEAVKRKIQVLQ	17	P06753-5|TPM3_HUMAN:P06753-2|TPM3_HUMAN
TLAAPYRTQSSASLAAS	17	Q96PK6|RBM14_HUMAN
LPILVPSAKKAIYMDDD	17	Q68CQ7|GL8D1_HUMAN
NEEEIRANVAVVSGAPL	17	O00560-3|SDCB1_HUMAN:O00560-2|SDCB1_HUMAN:O00560|SDCB1_HUMAN
QQYLPLPTPKVIGIDLG	17	P48723|HSP13_HUMAN
SSGLYSLSSVVTVPSSS	17	P01860|IGHG3_HUMAN:P01857|IGHG1_HUMAN:P01861|IGHG4_HUMAN
DGKSLVSVTKEGLELPE	17	P08238|HS90B_HUMAN
KKDIFKANKEVPCYVFD	17	P11717|MPRI_HUMAN
DGDEIFHVDMAKKETVW	17	P01903|DRA_HUMAN
FPTPSISDFEIPTSNIR	17	P33681-2|CD80_HUMAN:P33681|CD80_HUMAN
ENEFILYAVRKSIYRYD	17	Q92673|SORL_HUMAN
GSSNNTGGLFGNSQTKP	17	P52948-4|NUP98_HUMAN:P52948-3|NUP98_HUMAN:P52948-2|NUP98_HUMAN:P52948-5|NUP98_HUMAN:P52948-6|NUP98_HUMAN:P52948|NUP98_HUMAN
LSDLARDPPAQCSAGPV	17	P61077|UB2D3_HUMAN:P61077-2|UB2D3_HUMAN
MAYPRISVNNVLPVFDN	17	P07339|CATD_HUMAN
DPVPKPVIKIEKIEDMD	17	P09326|CD48_HUMAN
SRGMLRFMVKEIVRDLD	17	Q9BRK5-6|CAB45_HUMAN:Q9BRK5-2|CAB45_HUMAN:Q9BRK5|CAB45_HUMAN
QISQFLQAAERYGINTT	17	P37802-2|TAGL2_HUMAN:P37802|TAGL2_HUMAN
EGKTLVSVTKEGLELPE	17	P07900|HS90A_HUMAN:P07900-2|HS90A_HUMAN
RRVHPKVTVYPSKTQPL	17	Q9GIY3|2B1E_HUMAN:Q95IE3|2B1C_HUMAN:P20039|2B1B_HUMAN:P01912|2B13_HUMAN:Q5Y7A7|2B1D_HUMAN:Q30134|2B18_HUMAN
AYPRISVNNVLPVFDNL	17	P07339|CATD_HUMAN
EQRSVESSLRAQVPFEQ	17	Q99828-2|CIB1_HUMAN:Q99828|CIB1_HUMAN
SKAIGSSPLGSGEGLLG	17	Q8IY67-2|RAVR1_HUMAN
VIDWLVSNQSVRNRQEG	17	P08567|PLEK_HUMAN
DTRIFFVNPAPPYLWPA	17	O00468-6|AGRIN_HUMAN:O00468-3|AGRIN_HUMAN:O00468-5|AGRIN_HUMAN:O00468-4|AGRIN_HUMAN:O00468-7|AGRIN_HUMAN:O00468|AGRIN_HUMAN
LPVFHPVTGEIIPPLHT	17	O43556|SGCE_HUMAN:O43556-4|SGCE_HUMAN
SIRKAFITSTRQVVRDM	17	O43752|STX6_HUMAN
AAKNLTDFAEQYSIQDW	17	P04114|APOB_HUMAN
PGEVPEYPPYYQEEAGY	17	Q99439-2|CNN2_HUMAN:Q99439|CNN2_HUMAN
MEATRLRQKAEELVKDN	17	Q15025-7|TNIP1_HUMAN:Q15025-8|TNIP1_HUMAN:Q15025-5|TNIP1_HUMAN:Q15025-6|TNIP1_HUMAN:Q15025-4|TNIP1_HUMAN:Q15025-3|TNIP1_HUMAN:Q15025-2|TNIP1_HUMAN:Q15025|TNIP1_HUMAN
ELKRIARELAEDDSILK	17	P56385|ATP5I_HUMAN
PVDLSKWSGPLSLQEVD	17	P30086|PEBP1_HUMAN
DGGFWLVHSVPNFPPPA	17	O00115|DNS2A_HUMAN
MHLLQNADPLKVYPPLK	17	P04233-2|HG2A_HUMAN
SNFHPLLVSGRLRIPEN	17	O60449-3|LY75_HUMAN:O60449-2|LY75_HUMAN:O60449|LY75_HUMAN
QVIFNSVEKFYIPGGDV	17	Q13137-2|CACO2_HUMAN:Q13137|CACO2_HUMAN:Q13137-3|CACO2_HUMAN:Q13137-4|CACO2_HUMAN
EGPLKGILGYTEHQVVS	17	P04406|G3P_HUMAN
AVLKTLQELKKLTISEQ	17	P04114|APOB_HUMAN
FDNFIICADRRIVDDWA	17	P27824-3|CALX_HUMAN:P27824|CALX_HUMAN:P27824-2|CALX_HUMAN
DPKPTIEVSGKKYTAPH	17	P00390-4|GSHR_HUMAN:P00390|GSHR_HUMAN
LKNNVVSVNKEPVAEPD	17	Q15582|BGH3_HUMAN
YPDRPGWLRYIQRTPYS	17	O43556|SGCE_HUMAN:O43556-4|SGCE_HUMAN
DPELDYTLMRVCKQMIK	17	Q92896|GSLG1_HUMAN:Q92896-3|GSLG1_HUMAN:Q92896-2|GSLG1_HUMAN
LNPRFDENAVVRNTQID	17	O00182-2|LEG9_HUMAN:O00182|LEG9_HUMAN
TGKPIEASIRGELSGDF	17	P08133|ANXA6_HUMAN
SDFITMNPSVVQRAFGG	17	Q92187|SIA8D_HUMAN
ELEGQVISCLKLRYADQ	17	Q92896|GSLG1_HUMAN:Q92896-3|GSLG1_HUMAN:Q92896-2|GSLG1_HUMAN
GNRDVLLCQKLEQKNPL	17	Q2M385|MPEG1_HUMAN
TSVSPSKVILPRGGSVL	17	P05362|ICAM1_HUMAN
EPVPEPEPEPEPEPVKE	17	P14635|CCNB1_HUMAN:P14635-2|CCNB1_HUMAN
PLASKLNKVTQLTGFSD	17	P53618|COPB_HUMAN
DIGAALDTIQYSKHPPP	17	Q13501|SQSTM_HUMAN
NPDAASRAIDYVQRQLH	17	O60637-3|TSN3_HUMAN:O60637-2|TSN3_HUMAN:O60637|TSN3_HUMAN
DTNPDFYINICQPLNPM	17	P11717|MPRI_HUMAN
KSIYRYDLASGATEQLP	17	Q92673|SORL_HUMAN
LPIPLIVWVKRKEVQKT	17	P25445|TNR6_HUMAN
GDTRIFFVNPAPPYLWP	17	O00468-6|AGRIN_HUMAN:O00468-3|AGRIN_HUMAN:O00468-5|AGRIN_HUMAN:O00468-4|AGRIN_HUMAN:O00468-7|AGRIN_HUMAN:O00468|AGRIN_HUMAN
NGVSYYINLCQKIYKGP	17	P11717|MPRI_HUMAN
ALDDMISTLKKISIPVD	17	P49368|TCPG_HUMAN:P49368-2|TCPG_HUMAN
DGKDYIALNEDLRSWTA	17	P30480|1B42_HUMAN:P30486|1B48_HUMAN:P01889|1B07_HUMAN:P30460|1B08_HUMAN:Q31610|1B81_HUMAN:P16188|1A30_HUMAN:P13746|1A11_HUMAN:P30443|1A01_HUMAN:P30455|1A36_HUMAN:P13746-2|1A11_HUMAN:Q95604|1C17_HUMAN:P30510|1C14_HUMAN:P30508|1C12_HUMAN:P30504|1C04_HUMAN:P30456|1A43_HUMAN:P18462|1A25_HUMAN:P30450|1A26_HUMAN:P30457|1A66_HUMAN:Q31612|1B73_HUMAN
DGKDYLALNEDLRSWTA	17
IPVQTISRAAAEKLFGN	17	P02786|TFR1_HUMAN
GPEAFRFDGGVEAIATR	17	P33908|MA1A1_HUMAN
WRKYYINVCRPLNPVPG	17	P11717|MPRI_HUMAN
APGLVSVIKHKVRDLVP	17	Q9H0X4|F234A_HUMAN
SSSRVRFSSRESVPETS	17	Q9UHW9-3|S12A6_HUMAN:Q9UHW9-4|S12A6_HUMAN:Q9UHW9|S12A6_HUMAN
VPRETLKLVERLGAGQF	17	P06239|LCK_HUMAN:P06239-3|LCK_HUMAN
DSRSFFWNVAPGAESAV	17	Q92542-2|NICA_HUMAN:Q92542|NICA_HUMAN
RPHYFIFNSQTVYAVPI	17	Q96QD8-2|S38A2_HUMAN:Q96QD8|S38A2_HUMAN
YPRISVNNVLPVFDNLM	17	P07339|CATD_HUMAN
NPDHSIIETLRQKAEAD	17	P07900|HS90A_HUMAN:P07900-2|HS90A_HUMAN
DSIVWTFNTTPLVTIQP	17	Q9NQ25-5|SLAF7_HUMAN:Q9NQ25-3|SLAF7_HUMAN:Q9NQ25|SLAF7_HUMAN
ADKPDMGEIASFDKAKL	17	P63313|TYB10_HUMAN
NDLSVWDYAHQHGIPDE	17	Q9UBR2|CATZ_HUMAN
VADAIRLNEELKVDEET	17	Q9BRK5-6|CAB45_HUMAN:Q9BRK5-2|CAB45_HUMAN:Q9BRK5|CAB45_HUMAN
DVEEIKKSEPEPVYIDE	17	O75886|STAM2_HUMAN
FDRSVIVAAKKSAVSPS	17	P50851-2|LRBA_HUMAN:P50851|LRBA_HUMAN
IIQAEFYLNPDQSGEFM	17	P01903|DRA_HUMAN
SVPGPYQAATGPSSAPS	17	Q99732-3|LITAF_HUMAN:Q99732|LITAF_HUMAN:Q99732-2|LITAF_HUMAN
VKRYYTFNTYPGCTDLN	17	Q2M385|MPEG1_HUMAN
VKELVGSVGGAVTFPLK	17	Q9NQ25-5|SLAF7_HUMAN:Q9NQ25-3|SLAF7_HUMAN:Q9NQ25|SLAF7_HUMAN
HLDARHLIEKSVRKIVS	17	Q99538|LGMN_HUMAN
AAFLKKSGKLKVPEWVD	17	P39019|RS19_HUMAN
GAGDVAFVKHSTVLENT	17	P08582|TRFM_HUMAN:P08582-2|TRFM_HUMAN
YGGGNYGSGNYNDFGNY	17	P22626-2|ROA2_HUMAN:P22626|ROA2_HUMAN
MKPEIQPSDTSYLWHIP	17	Q9UIQ6-3|LCAP_HUMAN:Q9UIQ6-2|LCAP_HUMAN:Q9UIQ6|LCAP_HUMAN
YLPILVPSAKKAIYMDD	17	Q68CQ7|GL8D1_HUMAN
EGTVVVTERVIQPHGGG	17	Q14126|DSG2_HUMAN
NHVDFSQNVAVANYINK	17	Q99574|NEUS_HUMAN
PSSEELQANKATLVCLM	17	P15814|IGLL1_HUMAN
QPRPNYASNFSVIGARE	17	O14976-2|GAK_HUMAN:O14976|GAK_HUMAN
GPKPVVFLQHGLLADSS	17	P38571|LICH_HUMAN
ATYLRYVRRLDFFEKPD	17	Q9Y6M4-3|KC1G3_HUMAN:Q9Y6M4|KC1G3_HUMAN
AELQQLQEFEIPTGREA	17
RIPELNKVARAAAEVAG	17	P02786|TFR1_HUMAN
STARTENPVIMGLSSQN	17	P26196|DDX6_HUMAN
LNEEEIRANVAVVSGAP	17	O00560-3|SDCB1_HUMAN:O00560-2|SDCB1_HUMAN:O00560|SDCB1_HUMAN
NPLEDYYVSKSAVVFGG	17	Q15043-3|S39AE_HUMAN
ASGGGVPTDEEQATGLE	17
DGIPHLVLSPSTVFFGA	17	P01374|TNFB_HUMAN
LHLLLHSDRDPIPDVPA	17
LKPDDRVVVAATRLDSR	17	Q92542-2|NICA_HUMAN:Q92542|NICA_HUMAN
APVLKVIVNSLKNMIN	16	Q13510|ASAH1_HUMAN:Q13510-2|ASAH1_HUMAN
SPEDYTLKVSQAGKTL	16	P07339|CATD_HUMAN
APDEETLIALLAHAKM	16	Q9Y3E5|PTH2_HUMAN
ASGVAVSDGVIKVFND	16	P23528|COF1_HUMAN
DAVLRFNGAPTANFQQ	16	P15907|SIAT1_HUMAN
ALDFFGNGPPVNYKTG	16	P13284|GILT_HUMAN
ILNIFGVIKGFVEPDH	16	P02786|TFR1_HUMAN
GPLKGILGYTEHQVVS	16	P04406|G3P_HUMAN
AEAFDDVVGETVGKTD	16	P27816|MAP4_HUMAN:P27816-6|MAP4_HUMAN:P27816-2|MAP4_HUMAN
DTVIVGTVKAELPEGR	16	P28908-3|TNR8_HUMAN:P28908|TNR8_HUMAN:P28908-2|TNR8_HUMAN
AGKINYVFRHYIFNPR	16	Q9NYU2-2|UGGG1_HUMAN:Q9NYU2|UGGG1_HUMAN
DEDIYLLGKATLPGFR	16	P15907|SIAT1_HUMAN
QPDTIIQVWREDIPVN	16	P06865|HEXA_HUMAN
SSGIWSNPSPICQKLD	16	P14151|LYAM1_HUMAN:P14151-2|LYAM1_HUMAN
ADESETAVKPPAPPLP	16	P30419|NMT1_HUMAN
LDDMISTLKKISIPVD	16	P49368|TCPG_HUMAN:P49368-2|TCPG_HUMAN
LPDNILNFVKKHPLME	16	Q9C0C4|SEM4C_HUMAN
VDQKLELNIVPRTKVV	16	Q9BTU6|P4K2A_HUMAN
KPSGIHVFAVLLHAHL	16	Q6UVY6-2|MOXD1_HUMAN:Q6UVY6|MOXD1_HUMAN
SILRLAKADGIVSKNF	16	P63220|RS21_HUMAN
TPLVIAGNPAYRSFSN	16	P24394-3|IL4RA_HUMAN:P24394|IL4RA_HUMAN
KTRKVAMVLKEFIDQM	16	Q8WWY8|LIPH_HUMAN
DLQFLLRETKLFVGLG	16	Q09328|MGT5A_HUMAN
DPELCAVTFVDRPVIG	16	P16278-3|BGAL_HUMAN:P16278|BGAL_HUMAN:P16278-2|BGAL_HUMAN
LHAIVVSDRDGVPVIK	16	Q9UHA4|LTOR3_HUMAN:Q9UHA4-2|LTOR3_HUMAN
LPIPLIVWVKRKEVQK	16	P25445|TNR6_HUMAN
YPGAVTVAWKADSSPV	16	P0CG05|LAC2_HUMAN
LPSYEEALSLPSKTPE	16	Q13571|LAPM5_HUMAN
GPQEKKVVVYLQKLDT	16	P53634|CATC_HUMAN
DPEHYLINVCKSLAPQ	16	P11717|MPRI_HUMAN
DPPEVTVFPKEPVELG	16	P20036|DPA1_HUMAN
QKLELNIVPRTKVVYL	16	Q9BTU6|P4K2A_HUMAN
INVEQAFQTIARNALK	16	P51149|RAB7A_HUMAN
LGPDWLLDVSHLVAPH	16	Q24JP5-4|T132A_HUMAN:Q24JP5|T132A_HUMAN:Q24JP5-2|T132A_HUMAN
DAADIRFVYTPAMESV	16	P01033|TIMP1_HUMAN
ATDTSQGELVHPKALP	16	Q5SSJ5|HP1B3_HUMAN
LPVVVISNVSQLPSGW	16	P42224-2|STAT1_HUMAN:P42224|STAT1_HUMAN
GESDMTFICVARNPVS	16	Q9NQ25-5|SLAF7_HUMAN:Q9NQ25-3|SLAF7_HUMAN:Q9NQ25|SLAF7_HUMAN
VEQAFQTIARNALKQE	16	P51149|RAB7A_HUMAN
GTDEDIYLLGKATLPG	16	P15907|SIAT1_HUMAN
ITNHLVAIDRSGLPLH	16	Q2M385|MPEG1_HUMAN
EIKILNIFGVIKGFVE	16	P02786|TFR1_HUMAN
VAPFMANIPLLLYPQD	16	P07602|SAP_HUMAN:P07602-2|SAP_HUMAN:P07602-3|SAP_HUMAN
APDALKIITENDHVLL	16	Q92673|SORL_HUMAN
LPVILDIIKGEMSRPG	16	P07602|SAP_HUMAN:P07602-2|SAP_HUMAN:P07602-3|SAP_HUMAN
PMFIVNTNVPRASVPD	16	P14174|MIF_HUMAN
ADTVIVGTVKAELPEG	16	P28908-3|TNR8_HUMAN:P28908|TNR8_HUMAN:P28908-2|TNR8_HUMAN
ISQFLQAAERYGINTT	16	P37802-2|TAGL2_HUMAN:P37802|TAGL2_HUMAN
GFGDLKSPAGLQVLND	16	P24534|EF1B_HUMAN
APIIININRAQLTNPE	16	Q9UIW2|PLXA1_HUMAN
KKVVVYLQKLDTAYDD	16	P53634|CATC_HUMAN
ARHLIEKSVRKIVSLL	16	Q99538|LGMN_HUMAN
SSQIRQNYSTDVEAAV	16	P02792|FRIL_HUMAN
AEDKQKLEFLKKSMLL	16	Q99805|TM9S2_HUMAN
RQVLIYLARELAAGYR	16	O75976|CBPD_HUMAN
FIGYAPNLSKLVAEWE	16	Q02809|PLOD1_HUMAN:Q02809-2|PLOD1_HUMAN
QTPDFIVPLTDLRIPS	16	P04114|APOB_HUMAN
TAQVIILNHPGQISAG	16	Q5VTE0|EF1A3_HUMAN:P68104|EF1A1_HUMAN
SGPRIFAVWKGHVGQD	16	O75326-2|SEM7A_HUMAN:O75326|SEM7A_HUMAN
SERYLFVVDRLIALDA	16	Q8N565|MREG_HUMAN:Q8N565-2|MREG_HUMAN
IGSGIFVSPKGVLVHT	16	Q92536|YLAT2_HUMAN
AIFLRDWDSPYSHDLD	16	Q8IV08|PLD3_HUMAN
GITNHLVAIDRSGLPL	16	Q2M385|MPEG1_HUMAN
FTDAIKLNPRLAILYA	16	P50502|F10A1_HUMAN:Q8NFI4|F10A5_HUMAN
SDFITMNPSVVQRAFG	16	Q92187|SIA8D_HUMAN
NPLGRKVNWMVRLPVS	16	O00754|MA2B1_HUMAN:O00754-2|MA2B1_HUMAN
SSFQYGYNVAAVNSPA	16	P22732|GTR5_HUMAN:P22732-2|GTR5_HUMAN
NPGGYVAYSKAATVTG	16	P02786|TFR1_HUMAN
QALDFFGNGPPVNYKT	16	P13284|GILT_HUMAN
LQLMVYVTKTSIKIPS	16	O14788|TNF11_HUMAN:O14788-3|TNF11_HUMAN:O14788-2|TNF11_HUMAN
GPVGVFEWEAFARGTK	16	P00558|PGK1_HUMAN
DARHLIEKSVRKIVSL	16	Q99538|LGMN_HUMAN
DTTTLIEPAPRYPSPP	16	P46109|CRKL_HUMAN
KKHFFINICHRVLQEG	16	P11717|MPRI_HUMAN
QPQDKVISGIAREKLP	16	Q92844|TANK_HUMAN
FPPSSEELQANKATLV	16	P0CG05|LAC2_HUMAN:P15814|IGLL1_HUMAN:A0M8Q6|LAC7_HUMAN
SEDTIRASLISAVSDK	16	Q99816|TS101_HUMAN:Q99816-2|TS101_HUMAN
EKKVVVYLQKLDTAYD	16	P53634|CATC_HUMAN
RPSPLTLHTVQKWLLA	16	O14773|TPP1_HUMAN
DPVVIVSAARTIIGSF	16	Q9BWD1|THIC_HUMAN
GSLQFGYNTGVINAPQ	16	P11166|GTR1_HUMAN
DGGFWLVHSVPNFPPP	16	O00115|DNS2A_HUMAN
LDARHLIEKSVRKIVS	16	Q99538|LGMN_HUMAN
QPGGKMVAAAKASVPT	16	Q9Y490|TLN1_HUMAN
GEKSNVIVALARDSLA	16	Q92673|SORL_HUMAN
DNPEYSPDPSIYAYDN	16	P27797|CALR_HUMAN
DITVAQFMWIIRKRIQ	16	P60520|GBRL2_HUMAN
HDAVLRFNGAPTANFQ	16	P15907|SIAT1_HUMAN
VHGFYNPAVSRIVEAG	16	P98194-2|AT2C1_HUMAN:P98194-4|AT2C1_HUMAN:P98194|AT2C1_HUMAN:P98194-3|AT2C1_HUMAN:P98194-5|AT2C1_HUMAN:P98194-8|AT2C1_HUMAN:P98194-9|AT2C1_HUMAN:P98194-6|AT2C1_HUMAN:P98194-7|AT2C1_HUMAN
TNPDFYINICQPLNPM	16	P11717|MPRI_HUMAN
GERIEKVEHSDLSFSK	16	P61769|B2MG_HUMAN
QETAVAIASRLGLYSK	16	P98194-2|AT2C1_HUMAN:P98194-4|AT2C1_HUMAN:P98194|AT2C1_HUMAN:P98194-3|AT2C1_HUMAN:P98194-5|AT2C1_HUMAN:P98194-8|AT2C1_HUMAN:P98194-9|AT2C1_HUMAN:P98194-6|AT2C1_HUMAN:P98194-7|AT2C1_HUMAN
ADKPDMGEIASFDKAK	16	P63313|TYB10_HUMAN
YPGVLVPSSRGGLPLE	16	P15289|ARSA_HUMAN:P15289-2|ARSA_HUMAN
IQRTPKIQVYSRHPAE	16	P61769|B2MG_HUMAN
VVAPFMANIPLLLYPQ	16	P07602|SAP_HUMAN:P07602-2|SAP_HUMAN:P07602-3|SAP_HUMAN
GPDWLLDVSHLVAPHA	16	Q24JP5-4|T132A_HUMAN:Q24JP5|T132A_HUMAN:Q24JP5-2|T132A_HUMAN
ASGEIKIAYTYSVSFE	16	Q99805|TM9S2_HUMAN
IVWTFNTTPLVTIQPE	16	Q9NQ25-5|SLAF7_HUMAN:Q9NQ25-3|SLAF7_HUMAN:Q9NQ25|SLAF7_HUMAN
VLKTLQELKKLTISEQ	16	P04114|APOB_HUMAN
PSSEELQANKATLVCL	16	P0CG05|LAC2_HUMAN:P15814|IGLL1_HUMAN:A0M8Q6|LAC7_HUMAN
GPKPVVFLQHGLLADS	16	P38571|LICH_HUMAN
HPKVTVYPSKTQPLQH	16	Q9GIY3|2B1E_HUMAN:Q95IE3|2B1C_HUMAN:P20039|2B1B_HUMAN:P01912|2B13_HUMAN:Q5Y7A7|2B1D_HUMAN:Q30134|2B18_HUMAN
DAFLLLRNNSIQNRQL	16	O14662-2|STX16_HUMAN:O14662-4|STX16_HUMAN:O14662-5|STX16_HUMAN:O14662|STX16_HUMAN:O14662-3|STX16_HUMAN
TPSPDVPLTIMKRKLM	16	Q99538|LGMN_HUMAN
GPALVKPTQTLTLTCT	16	P01815|HV202_HUMAN
TLHLVSTTKTEVIPPL	16	P04114|APOB_HUMAN
DRYFHNQEEFVRFDSD	16	Q9GIY3|2B1E_HUMAN
LIPQLVANVTNPNSTE	16	Q14974|IMB1_HUMAN
DYGIYVINQAGDTIFN	16	P15291|B4GT1_HUMAN:P15291-2|B4GT1_HUMAN
DSGEYKMILVVRNDLK	16	Q9Y3E5|PTH2_HUMAN
TDEDIYLLGKATLPGF	16	P15907|SIAT1_HUMAN
IHKKIALVKKLAFAFG	16	Q14118|DAG1_HUMAN
LPSQAFEYILYNKGIM	16	P09668|CATH_HUMAN
SEELQANKATLVCLIS	16	P0CG05|LAC2_HUMAN
SLPVVVISNVSQLPSG	16	P42224-2|STAT1_HUMAN:P42224|STAT1_HUMAN
KRGDIVFVDRAACFAI	16	O15269|SPTC1_HUMAN
KSNVIVALARDSLALA	16	Q92673|SORL_HUMAN
VSRWAQIHLVKTPLVQ	16	O00754|MA2B1_HUMAN:O00754-2|MA2B1_HUMAN
VADAIRLNEELKVDEE	16	Q9BRK5-6|CAB45_HUMAN:Q9BRK5-2|CAB45_HUMAN:Q9BRK5|CAB45_HUMAN
IDLSDVELDDLGKDEL	16	Q15084-4|PDIA6_HUMAN:Q15084-5|PDIA6_HUMAN:Q15084-2|PDIA6_HUMAN:Q15084-3|PDIA6_HUMAN:Q15084|PDIA6_HUMAN
RPRAPIIAVTRNPQTA	16	P14618|KPYM_HUMAN:P14618-2|KPYM_HUMAN
LDFFGNGPPVNYKTGN	16	P13284|GILT_HUMAN
SNNKYAASSYLSLTPE	16	P0CG05|LAC2_HUMAN:P15814|IGLL1_HUMAN:A0M8Q6|LAC7_HUMAN
LTYQVLDVQRYPLYTQ	16	P15291|B4GT1_HUMAN:P15291-2|B4GT1_HUMAN
EDMVIIYNRVPKTAST	16	Q7LGA3-2|HS2ST_HUMAN:Q7LGA3-3|HS2ST_HUMAN:Q7LGA3|HS2ST_HUMAN
FTKNLKVLQKLMMNDN	16	Q9NYK1|TLR7_HUMAN
ELVDYFLNVATAQGRY	16	O00754|MA2B1_HUMAN:O00754-2|MA2B1_HUMAN
KSDFITMNPSVVQRAF	16	Q92187|SIA8D_HUMAN
KNNQIRSLTKYFLQDA	16	Q9NYK1|TLR7_HUMAN
IINTFYSNKEIFLREL	16	P07900|HS90A_HUMAN:P07900-2|HS90A_HUMAN:P08238|HS90B_HUMAN
DKDVIAINQDPLGKQG	16	P06280|AGAL_HUMAN
TTVMHLVARETLPEPN	16	O95164|UBL3_HUMAN
QKDVTEIDILVKNRGV	16	Q9NU53|GINM1_HUMAN
LIPRLQKIWKNYLSMN	16	P15907|SIAT1_HUMAN
SPVVLWLNGGPGCSSL	16	P10619-2|PPGB_HUMAN:P10619|PPGB_HUMAN
DTRIFFVNPAPPYLWP	16	O00468-6|AGRIN_HUMAN:O00468-3|AGRIN_HUMAN:O00468-5|AGRIN_HUMAN:O00468-4|AGRIN_HUMAN:O00468-7|AGRIN_HUMAN:O00468|AGRIN_HUMAN
REELVKNLGTIAKSGT	16	P14625|ENPL_HUMAN
SSEAETQQPPAAPPAA	16	P67809|YBOX1_HUMAN
DDHDAVLRFNGAPTAN	16	P15907|SIAT1_HUMAN
GSKTIHLTGRSLLPAL	16	P51688|SPHM_HUMAN
AVPSLVALEKINVADI	16	Q09328|MGT5A_HUMAN
PSPGSNLGGGDDLKLR	16	Q13951-2|PEBB_HUMAN
LEGQVISCLKLRYADQ	16	Q92896|GSLG1_HUMAN:Q92896-3|GSLG1_HUMAN:Q92896-2|GSLG1_HUMAN
EPRFISVGYVDDTQFV	16	P30480|1B42_HUMAN:P30486|1B48_HUMAN:P01889|1B07_HUMAN:P30460|1B08_HUMAN:Q31610|1B81_HUMAN:P18463|1B37_HUMAN:P13747|HLAE_HUMAN
LPSAFYIKLVKKEPMK	16	Q96QD8-2|S38A2_HUMAN:Q96QD8|S38A2_HUMAN
GDEIFHVDMAKKETVW	16	P01903|DRA_HUMAN
KNQVAMNPTNTVFDAK	16	P11142|HSP7C_HUMAN
PTAPSPGTVTPVPPPQ	16	Q8TAQ2|SMRC2_HUMAN
DVVHGFYNPAVSRIVE	16	P98194-2|AT2C1_HUMAN:P98194-4|AT2C1_HUMAN:P98194|AT2C1_HUMAN:P98194-3|AT2C1_HUMAN:P98194-5|AT2C1_HUMAN:P98194-8|AT2C1_HUMAN:P98194-9|AT2C1_HUMAN:P98194-6|AT2C1_HUMAN:P98194-7|AT2C1_HUMAN
DKVISGIAREKLPKVR	16	Q92844|TANK_HUMAN
IRKAFITSTRQVVRDM	16	O43752|STX6_HUMAN
FPKHTFLMNGLIQGVK	16	Q96MC6|MF14A_HUMAN
VHPKVTVYPSKTQPLQ	16	Q9GIY3|2B1E_HUMAN:Q95IE3|2B1C_HUMAN:P20039|2B1B_HUMAN:P01912|2B13_HUMAN:Q5Y7A7|2B1D_HUMAN:Q30134|2B18_HUMAN
QVLSVRIADKKYYPSS	16	Q10589-2|BST2_HUMAN:Q10589|BST2_HUMAN
GKDYIALNEDLRSWTA	16	P30480|1B42_HUMAN:P30486|1B48_HUMAN:P01889|1B07_HUMAN:P30460|1B08_HUMAN:Q31610|1B81_HUMAN:P16188|1A30_HUMAN:P13746|1A11_HUMAN:P30443|1A01_HUMAN:P30455|1A36_HUMAN:P13746-2|1A11_HUMAN:Q95604|1C17_HUMAN:P30510|1C14_HUMAN:P30508|1C12_HUMAN:P30504|1C04_HUMAN:P30456|1A43_HUMAN:P18462|1A25_HUMAN:P30450|1A26_HUMAN:P30457|1A66_HUMAN:Q31612|1B73_HUMAN
GKDYLALNEDLRSWTA	16
DKLNMELSEKYKLDKE	16	P30040|ERP29_HUMAN
DGRALINSPEGAVGRS	16	O00115|DNS2A_HUMAN
GPAGEMVPTFFGSLTQ	16	Q9NS68-3|TNR19_HUMAN:Q9NS68-2|TNR19_HUMAN:Q9NS68|TNR19_HUMAN
AVGVIKAVDKKAAGAG	16	Q5VTE0|EF1A3_HUMAN:P68104|EF1A1_HUMAN
KSYELPDGQVITIGNE	16	P60709|ACTB_HUMAN:P63261|ACTG_HUMAN:P68032|ACTC_HUMAN:P68133|ACTS_HUMAN
AYPRISVNNVLPVFDN	16	P07339|CATD_HUMAN
PVPEPEPEPEPEPVKE	16	P14635|CCNB1_HUMAN:P14635-2|CCNB1_HUMAN
VIAMEEPAVPAPLPKK	16	P14317|HCLS1_HUMAN
DGVREVFEMATRAALQ	16	P61586|RHOA_HUMAN
GVSYYINLCQKIYKGP	16	P11717|MPRI_HUMAN
GKIDFLNNYALFLSPS	16	P04114|APOB_HUMAN
AIKLATNAAVTVLRVD	16	P50990|TCPQ_HUMAN
ESGPALVKPTQTLTLT	16	P01815|HV202_HUMAN
LSPEIILSCRGEIEHH	16	Q92896|GSLG1_HUMAN:Q92896-3|GSLG1_HUMAN:Q92896-2|GSLG1_HUMAN
LDRYFHNQEEFVRFDS	16	Q9GIY3|2B1E_HUMAN
LAEFFVNEARKNNHHF	16	Q92820|GGH_HUMAN
AGEKSNVIVALARDSL	16	Q92673|SORL_HUMAN
SIVWTFNTTPLVTIQP	16	Q9NQ25-5|SLAF7_HUMAN:Q9NQ25-3|SLAF7_HUMAN:Q9NQ25|SLAF7_HUMAN
ETETIFALPRMQLDFK	16	Q2LD37-4|K1109_HUMAN:Q2LD37|K1109_HUMAN
PPSSEELQANKATLVC	16	P0CG05|LAC2_HUMAN:P15814|IGLL1_HUMAN:A0M8Q6|LAC7_HUMAN
LDTGVVQSDRSLIAAF	16	Q7Z7M0-2|MEGF8_HUMAN:Q7Z7M0|MEGF8_HUMAN
VPVIVEKAPKARIGDL	16	O95166|GBRAP_HUMAN
SPSKNYILSVISGSIC	16	Q92896|GSLG1_HUMAN:Q92896-3|GSLG1_HUMAN:Q92896-2|GSLG1_HUMAN
EDIERMVQEAEKYKAE	16	P11142|HSP7C_HUMAN
DLSVWDYAHQHGIPDE	16	Q9UBR2|CATZ_HUMAN
VVHSFSHNVGPGDKYT	16	Q969H8|MYDGF_HUMAN
VSVIKHKVRDLVPSSR	16	Q9H0X4|F234A_HUMAN
ALKDIVINANPASPPL	16	Q13155|AIMP2_HUMAN
TTVTYTCNPGPERGVE	16	P20023|CR2_HUMAN:P20023-4|CR2_HUMAN:P20023-3|CR2_HUMAN
LPILVPSAKKAIYMDD	16	Q68CQ7|GL8D1_HUMAN
SKAIGSSPLGSGEGLL	16	Q8IY67-2|RAVR1_HUMAN
QPSNYGPMKSGNFGGS	16	P22626-2|ROA2_HUMAN:P22626|ROA2_HUMAN
LARDFEKNYNMYIFPV	16	P09486|SPRC_HUMAN
LSVWDYAHQHGIPDET	16	Q9UBR2|CATZ_HUMAN
KSADTLWDIQKDLKDL	16	P07195|LDHB_HUMAN
FLDRYFHNQEEFVRFD	16	Q9GIY3|2B1E_HUMAN
DIKAVSISPTNVILTW	16	Q12913|PTPRJ_HUMAN
VGVIVGSKKTGINPDN	16	Q96JW4|S41A2_HUMAN
MELSESVQKGFQMLAD	16	Q9UBI1|COMD3_HUMAN
FPIKTNLEIVRKLKLL	16	Q02742|GCNT1_HUMAN
IPRNTVVPTKKSQIFS	16	P11021|GRP78_HUMAN
AFEYILYNKGIMGEDT	16	P09668|CATH_HUMAN
ISQIVSSITASLRFDG	16	P68363-2|TBA1B_HUMAN:P68363|TBA1B_HUMAN
DVLKEAVANKGPVSVG	16	P25774|CATS_HUMAN
LPTKETIEQEKRSEIS	16	P63313|TYB10_HUMAN
AETEERSLDNFFAKRD	16	Q9UKY7-2|CDV3_HUMAN:Q9UKY7|CDV3_HUMAN
HNFVIRCNLAPVVEFA	16	Q92187|SIA8D_HUMAN
DISKSLIRNPAESGQL	16	Q5FWE3|PRRT3_HUMAN:Q5FWE3-2|PRRT3_HUMAN
EFQVLKSLGKLAMGSD	16	P15907|SIAT1_HUMAN
TLAAPYRTQSSASLAA	16	Q96PK6|RBM14_HUMAN
RTGTFIAIDRLIYQIE	16	Q12913|PTPRJ_HUMAN
GDPEHYLINVCKSLAP	16	P11717|MPRI_HUMAN
LIGEKSLLCITKDKVD	16	P20023|CR2_HUMAN:P20023-4|CR2_HUMAN:P20023-3|CR2_HUMAN
RIPELNKVARAAAEVA	16	P02786|TFR1_HUMAN
DPKIDLIRTLNIPVLT	16	Q14108|SCRB2_HUMAN
DDARTFYIIEREPLIN	16	Q8IUR0|TPPC5_HUMAN
DPVPKPVIKIEKIEDM	16	P09326|CD48_HUMAN
GKEKTHINIVVIGHVD	16	Q5VTE0|EF1A3_HUMAN:P68104|EF1A1_HUMAN
SEKELALVKRLKPLFN	16	P20645|MPRD_HUMAN
NGERIEKVEHSDLSFS	16	P61769|B2MG_HUMAN
EVGDIVKVTRMNINGQ	16	P46109|CRKL_HUMAN
VEAPAANSDQTVTVKE	16	P80723|BASP1_HUMAN:P80723-2|BASP1_HUMAN
ENLKVYISSRPPLVVF	16	Q9NWD8-2|TM248_HUMAN:Q9NWD8|TM248_HUMAN
AQTAFSANPANPAILS	16	O00560-3|SDCB1_HUMAN:O00560-2|SDCB1_HUMAN:O00560|SDCB1_HUMAN
IIQAEFYLNPDQSGEF	16	P01903|DRA_HUMAN
VDYFIASKAVDCLLDS	16	Q99442|SEC62_HUMAN
LGNKIDISERQVSTEE	16	P51151|RAB9A_HUMAN
EVSRLRMLLKAKMDAE	16	Q02818|NUCB1_HUMAN
APTLHLNKGTPSQSPV	16	P52594-2|AGFG1_HUMAN:P52594|AGFG1_HUMAN:P52594-3|AGFG1_HUMAN:P52594-4|AGFG1_HUMAN
QPRDGLKLVRKDRLVL	16	P11717|MPRI_HUMAN
PGAAPPVPWGTVPPGA	16	Q8NDC0|MISSL_HUMAN
LDSLHRFVLSQAKDEL	16	Q8NBS9|TXND5_HUMAN
KKDIFKANKEVPCYVF	16	P11717|MPRI_HUMAN
GKPIEASIRGELSGDF	16	P08133|ANXA6_HUMAN
SSNKIQMIQKTSFPEN	16	Q9NYK1|TLR7_HUMAN
SGLYSLSSVVTVPSSS	16	P01860|IGHG3_HUMAN:P01857|IGHG1_HUMAN:P01861|IGHG4_HUMAN
EFDGKSLVSVTKEGLE	16	P08238|HS90B_HUMAN
SEELQANKATLVCLVS	16	A0M8Q6|LAC7_HUMAN
TPPTAQVVGVLKIQVH	16	P52907|CAZA1_HUMAN
SGQVYVNDLPVNSGVT	16	Q9NU53|GINM1_HUMAN
EFEGKTLVSVTKEGLE	16	P07900|HS90A_HUMAN:P07900-2|HS90A_HUMAN
APRDTTVLVSPSSILE	16	P19320-2|VCAM1_HUMAN:P19320-3|VCAM1_HUMAN:P19320|VCAM1_HUMAN
HPLEGAVVIIFKKEMD	16	Q13740-2|CD166_HUMAN:Q13740|CD166_HUMAN
GPHRYIANLGHGLYPD	16	P06132|DCUP_HUMAN
GSFQFGYNTGVINAPE	16	Q8TDB8-2|GTR14_HUMAN:Q8TDB8|GTR14_HUMAN:Q8TDB8-5|GTR14_HUMAN:P11169|GTR3_HUMAN
SKPHSEAGTAFIQTQQ	16	P14618|KPYM_HUMAN:P14618-2|KPYM_HUMAN
AKNQVAMNPTNTVFDA	16	P11142|HSP7C_HUMAN
VAQFMWIIRKRIQLPS	16	P60520|GBRL2_HUMAN
VSPRRKLISVDSRSVS	16	Q9HBE5|IL21R_HUMAN
DGIPHLVLSPSTVFFG	16	P01374|TNFB_HUMAN
IQPDTIIQVWREDIPV	16	P06865|HEXA_HUMAN
SKTRKVAMVLKEFIDQ	16	Q8WWY8|LIPH_HUMAN
SPDFGDIAVSHVGAVV	16	Q8WVQ1-3|CANT1_HUMAN:Q8WVQ1|CANT1_HUMAN
DRSVIVAAKKSAVSPS	16	P50851-2|LRBA_HUMAN:P50851|LRBA_HUMAN
YPRISVNNVLPVFDNL	16	P07339|CATD_HUMAN
YPTPSNPFQVPSGPSG	16	Q8NDC0|MISSL_HUMAN
YYQVADFKDALARVYG	16	O00584|RNT2_HUMAN
PLPQDSFEGVDEDEWD	16	P57737-2|CORO7_HUMAN:P57737-4|CORO7_HUMAN:P57737|CORO7_HUMAN
VIFNSVEKFYIPGGDV	16	Q13137-2|CACO2_HUMAN:Q13137|CACO2_HUMAN:Q13137-3|CACO2_HUMAN:Q13137-4|CACO2_HUMAN
SDHRIFMNTCNPSSLT	16	Q86SR1-4|GLT10_HUMAN:Q86SR1-2|GLT10_HUMAN:Q86SR1|GLT10_HUMAN
MEAVVNLYQEVMKHAD	16	Q9BW60-2|ELOV1_HUMAN:Q9BW60|ELOV1_HUMAN
VSPVLKENKAIPQSPR	16	Q16549|PCSK7_HUMAN
VREVFEMATRAALQAR	16	P61586|RHOA_HUMAN
PALQDAGDSSRKEYFI	16	P04921|GLPC_HUMAN
GRDLQFLLRETKLFVG	16	Q09328|MGT5A_HUMAN
DQRDLISNNEQLPMLG	16	P04233-2|HG2A_HUMAN
IPVIEPSVPELVVKPG	16	P07333|CSF1R_HUMAN
AVLKTLQELKKLTISE	16	P04114|APOB_HUMAN
RIKVLDINDNEPVFTQ	16	Q14126|DSG2_HUMAN
DPFTIKPLDRKLILDS	16	P29401|TKT_HUMAN:P29401-2|TKT_HUMAN
RGQPGNAYDGAGQPSA	16	Q96PK6|RBM14_HUMAN
GEPLSYTRFSLARQVD	16	P02786|TFR1_HUMAN
IETIVAAMSNLVPPVE	16	Q5JWF2-2|GNAS1_HUMAN:Q5JWF2|GNAS1_HUMAN
HVPLLSSQKMVYPGLQ	16	P01374|TNFB_HUMAN
GPKDALRAVKKRIVGN	16	O60784-3|TOM1_HUMAN:O60784|TOM1_HUMAN:O60784-2|TOM1_HUMAN:O60784-4|TOM1_HUMAN
YPHGWVETAVKSALRA	16	Q96RQ9|OXLA_HUMAN:Q96RQ9-2|OXLA_HUMAN
IATLRIQTKEPLPTLP	16	O43464|HTRA2_HUMAN:O43464-3|HTRA2_HUMAN:O43464-4|HTRA2_HUMAN
DGYWVVSNRVPIPWVS	16	O14773|TPP1_HUMAN
GGGNYGSGNYNDFGNY	16	P22626-2|ROA2_HUMAN:P22626|ROA2_HUMAN
VRALIEWIRRNKFVLS	16	O75976|CBPD_HUMAN
FDNFIICADRRIVDDW	16	P27824-3|CALX_HUMAN:P27824|CALX_HUMAN:P27824-2|CALX_HUMAN
AAKNLTDFAEQYSIQD	16	P04114|APOB_HUMAN
TVHAITATQKTVDGPS	16	P04406|G3P_HUMAN
IVEVVTCLLRKRLPVT	16	O00429-2|DNM1L_HUMAN:O00429|DNM1L_HUMAN:O00429-8|DNM1L_HUMAN:O00429-6|DNM1L_HUMAN:O00429-3|DNM1L_HUMAN:O00429-4|DNM1L_HUMAN:O00429-5|DNM1L_HUMAN:O00429-7|DNM1L_HUMAN
EVGRLRMLIKAKLDSL	16	P80303|NUCB2_HUMAN:P80303-2|NUCB2_HUMAN
EGQFSINKVPGNFHVS	16	Q969X5-2|ERGI1_HUMAN:Q969X5|ERGI1_HUMAN
GPGDPDSIRCDTRPQL	16	P05107|ITB2_HUMAN
WRKYYINVCRPLNPVP	16	P11717|MPRI_HUMAN
ASLSLAPVNIFKAGAD	16	P78371|TCPB_HUMAN
VGRTGTFIAIDRLIYQ	16	Q12913|PTPRJ_HUMAN
GDPKIDLIRTLNIPVL	16	Q14108|SCRB2_HUMAN
CHAYQIIHRNGIPDEQ	16	Q99538|LGMN_HUMAN
MPHNQFIKMMIIFSIA	16	Q13571|LAPM5_HUMAN
RGDFFRATSRLTTDFG	16	P02786|TFR1_HUMAN
QVIFNSVEKFYIPGGD	16	Q13137-2|CACO2_HUMAN:Q13137|CACO2_HUMAN:Q13137-3|CACO2_HUMAN:Q13137-4|CACO2_HUMAN
SVGDPKIDLIRTLNIP	16	Q14108|SCRB2_HUMAN
SSGLYSLSSVVTVPSS	16	P01860|IGHG3_HUMAN:P01857|IGHG1_HUMAN:P01861|IGHG4_HUMAN
FEELCADLFERVPGPV	16	Q9Y4L1|HYOU1_HUMAN:Q9Y4L1-2|HYOU1_HUMAN
AWAVAMINRQEIGGPR	16	P06280|AGAL_HUMAN
MDYFHVNANYIVWKTN	16	P40189-3|IL6RB_HUMAN:P40189|IL6RB_HUMAN
KDIFKANKEVPCYVFD	16	P11717|MPRI_HUMAN
GLQFLGNIASRNEDSQ	16	Q9UBB4-2|ATX10_HUMAN:Q9UBB4|ATX10_HUMAN
YGDTIIIPCRLDVPQN	16	Q13740-2|CD166_HUMAN:Q13740|CD166_HUMAN
TVTLNNNSAPANRANQ	16	Q9ULH0|KDIS_HUMAN:Q9ULH0-4|KDIS_HUMAN:Q9ULH0-2|KDIS_HUMAN
SRGMLRFMVKEIVRDL	16	Q9BRK5-6|CAB45_HUMAN:Q9BRK5-2|CAB45_HUMAN:Q9BRK5|CAB45_HUMAN
EVPEVTVFSKSPVTLG	16	P01909|DQA1_HUMAN
EGTVVVTERVIQPHGG	16	Q14126|DSG2_HUMAN
KFSAYIKNSNPALNDN	16	O00299|CLIC1_HUMAN
EEEETAKESTAEKDEL	16	P14625|ENPL_HUMAN
RWAQIHLVKTPLVQEV	16	O00754|MA2B1_HUMAN:O00754-2|MA2B1_HUMAN
APPPPIHAINRGIFVE	16	Q9UGH3-2|S23A2_HUMAN:Q9UGH3|S23A2_HUMAN
EDKQKLEFLKKSMLLN	16	Q99805|TM9S2_HUMAN
RGMLRFMVKEIVRDLD	16	Q9BRK5-6|CAB45_HUMAN:Q9BRK5-2|CAB45_HUMAN:Q9BRK5|CAB45_HUMAN
EEVDGKADGAEAKPAE	16	P35579|MYH9_HUMAN
GARGLLIVSRERLVPP	16	Q8TCT7-4|SPP2B_HUMAN
AGSFGGAGGHAPGVAR	16	P52272-2|HNRPM_HUMAN:P52272|HNRPM_HUMAN
AVSRIVALMRDYLATH	16	Q9NXH8|TOR4A_HUMAN
LPLEFRKDSSYELQVR	16	Q9HBE5|IL21R_HUMAN
SVKYFWNDTIHNFDFL	16	Q9H7F0|AT133_HUMAN
GILGYTEHQVVSSDFN	16	P04406|G3P_HUMAN
APEVVLTSLASSVPEN	16	O60330-2|PCDGC_HUMAN:O60330|PCDGC_HUMAN
APKQVIKPTFAPPVPP	16	P78325|ADAM8_HUMAN
NGKLVINGNPITIFQE	16	P04406|G3P_HUMAN
GASLKPEFVDIINAKQ	16	P60174-1|TPIS_HUMAN:P60174|TPIS_HUMAN:P60174-4|TPIS_HUMAN
VGDPKIDLIRTLNIPV	16	Q14108|SCRB2_HUMAN
EPGDIIIVLDQKDHAV	16	P31689-2|DNJA1_HUMAN:P31689|DNJA1_HUMAN
GKGVLRQITVNDLPVG	16	P32119|PRDX2_HUMAN
IKVLDINDNEPVFTQD	16	Q14126|DSG2_HUMAN
ENGKLVINGNPITIFQ	16	P04406|G3P_HUMAN
KAPKLTVTIRALLQNL	16	Q9UNK0|STX8_HUMAN
ESSGIWSNPSPICQKL	16	P14151|LYAM1_HUMAN:P14151-2|LYAM1_HUMAN
ENPGGYVAYSKAATVT	16	P02786|TFR1_HUMAN
EPRKGRLIVCGHGTLE	16	Q99519|NEUR1_HUMAN
ALFFFVNNVIPPTSAT	16	O95166|GBRAP_HUMAN
IPPDQQRLIFAGKQLE	16	P62987|RL40_HUMAN:P62979|RS27A_HUMAN:P0CG47|UBB_HUMAN:P0CG48|UBC_HUMAN
RKYYINVCRPLNPVPG	16	P11717|MPRI_HUMAN
ISKSLIRNPAESGQLA	16	Q5FWE3|PRRT3_HUMAN:Q5FWE3-2|PRRT3_HUMAN
TPEELQKSLRQSLADT	16	Q9UJ83-3|HACL1_HUMAN:Q9UJ83-4|HACL1_HUMAN:Q9UJ83-2|HACL1_HUMAN:Q9UJ83|HACL1_HUMAN
SSTSYSINTELSLFSK	16	Q2M385|MPEG1_HUMAN
IRQGIQLNKTPGAPES	16	P42768|WASP_HUMAN
ITAFVPNDGCLNFIEE	16	P62266|RS23_HUMAN
SASYKADTVAKVQGVE	16	P04114|APOB_HUMAN
DDMEKIWHHTFYNELR	16	P60709|ACTB_HUMAN:P63261|ACTG_HUMAN:P68032|ACTC_HUMAN:P68133|ACTS_HUMAN
IHSLIEKSRRLIIVLS	16	Q13478|IL18R_HUMAN
RPPQIFLCDKIVETKG	16	Q9UGN4|CLM8_HUMAN
LKRFVNLVARHPLFSE	16	Q9Y5X2|SNX8_HUMAN
WNKILSYKIGKEMQNA	16	P52907|CAZA1_HUMAN
NPDAASRAIDYVQRQL	16	O60637-3|TSN3_HUMAN:O60637-2|TSN3_HUMAN:O60637|TSN3_HUMAN
RDFGAKTQNGVYSAAN	16	P17844|DDX5_HUMAN
AEREIVRDIKEKLCYV	16	P60709|ACTB_HUMAN:P63261|ACTG_HUMAN:P68032|ACTC_HUMAN:P68133|ACTS_HUMAN
EKSNVIVALARDSLAL	16	Q92673|SORL_HUMAN
AASELYTKFARVWIPD	16
DKQKLEFLKKSMLLNY	16	Q99805|TM9S2_HUMAN
EKKHFFINICHRVLQE	16	P11717|MPRI_HUMAN
SIRVTQKSYKVSTSGP	16	P05787|K2C8_HUMAN:P05787-2|K2C8_HUMAN
GVSKYNPNPDQSVSVT	16	P54764-2|EPHA4_HUMAN:P54764|EPHA4_HUMAN
ADDGKIVIFQSKPEIQ	16
LAQVLAQERPKLPEDP	16	P49327|FAS_HUMAN
DARHLIEKSVRKIVS	15	Q99538|LGMN_HUMAN
GPLKGILGYTEHQVV	15	P04406|G3P_HUMAN
DAVLRFNGAPTANFQ	15	P15907|SIAT1_HUMAN
EDIYLLGKATLPGFR	15	P15907|SIAT1_HUMAN
TPDFIVPLTDLRIPS	15	P04114|APOB_HUMAN
ALDFFGNGPPVNYKT	15	P13284|GILT_HUMAN
APTTFLLFSQKSAIN	15	O75581|LRP6_HUMAN
INVEQAFQTIARNAL	15	P51149|RAB7A_HUMAN
GPDWLLDVSHLVAPH	15	Q24JP5-4|T132A_HUMAN:Q24JP5|T132A_HUMAN:Q24JP5-2|T132A_HUMAN
ELVDYFLNVATAQGR	15	O00754|MA2B1_HUMAN:O00754-2|MA2B1_HUMAN
KDSTYSLSSTLTLSK	15	P01834|IGKC_HUMAN
ESDMTFICVARNPVS	15	Q9NQ25-5|SLAF7_HUMAN:Q9NQ25-3|SLAF7_HUMAN:Q9NQ25|SLAF7_HUMAN
AEAAAAPAAASGPNQ	15	P30049|ATPD_HUMAN
RPPQIFLCDKIVETK	15	Q9UGN4|CLM8_HUMAN
TVIVGTVKAELPEGR	15	P28908-3|TNR8_HUMAN:P28908|TNR8_HUMAN:P28908-2|TNR8_HUMAN
ITVAQFMWIIRKRIQ	15	P60520|GBRL2_HUMAN
TPSYVAFTDTERLIG	15	P11142|HSP7C_HUMAN
FQVLKSLGKLAMGSD	15	P15907|SIAT1_HUMAN
SSGIWSNPSPICQKL	15	P14151|LYAM1_HUMAN:P14151-2|LYAM1_HUMAN
YPHGWVETAVKSALR	15	Q96RQ9|OXLA_HUMAN:Q96RQ9-2|OXLA_HUMAN
DIHKKIALVKKLAFA	15	Q14118|DAG1_HUMAN
RPSPLTLHTVQKWLL	15	O14773|TPP1_HUMAN
ISQIVSSITASLRFD	15	P68363-2|TBA1B_HUMAN:P68363|TBA1B_HUMAN
TDEDIYLLGKATLPG	15	P15907|SIAT1_HUMAN
LDFFGNGPPVNYKTG	15	P13284|GILT_HUMAN
NDPPEVTVFPKEPVE	15	P20036|DPA1_HUMAN
LPDNILNFVKKHPLM	15	Q9C0C4|SEM4C_HUMAN
SGPALVKPTQTLTLT	15	P01815|HV202_HUMAN
TTPLILAARLAVEGM	15	P46531|NOTC1_HUMAN:Q04721|NOTC2_HUMAN
TEKKHFFINICHRVL	15	P11717|MPRI_HUMAN
SNVIVALARDSLALA	15	Q92673|SORL_HUMAN
NEVPEVTVFSKSPVT	15	P01909|DQA1_HUMAN
DVLELLDKYLIPNAT	15	P31946-2|1433B_HUMAN:P31946|1433B_HUMAN
FPIKTNLEIVRKLKL	15	Q02742|GCNT1_HUMAN
HHNLLVCSVSGFYPG	15	Q95IE3|2B1C_HUMAN:P20039|2B1B_HUMAN:P01912|2B13_HUMAN:Q5Y7A7|2B1D_HUMAN:Q30134|2B18_HUMAN:P79483|DRB3_HUMAN:Q9TQE0|2B19_HUMAN
GPKPVVFLQHGLLAD	15	P38571|LICH_HUMAN
DDMISTLKKISIPVD	15	P49368|TCPG_HUMAN:P49368-2|TCPG_HUMAN
TPQIVALAKILLDPY	15	Q9NYA4|MTMR4_HUMAN
TPQIVALAKLLLDPY	15	Q13615-3|MTMR3_HUMAN:Q13615-2|MTMR3_HUMAN:Q13615|MTMR3_HUMAN
ARHLIEKSVRKIVSL	15	Q99538|LGMN_HUMAN
AQTAFSANPANPAIL	15	O00560-3|SDCB1_HUMAN:O00560-2|SDCB1_HUMAN:O00560|SDCB1_HUMAN
KSNVIVALARDSLAL	15	Q92673|SORL_HUMAN
IPYFETSAKEAINVE	15	P51149|RAB7A_HUMAN
NPEYSPDPSIYAYDN	15	P27797|CALR_HUMAN
LPESEFLIVLRDVVG	15	Q9UHD2|TBK1_HUMAN
ALKRINKELSDLARD	15	P61077|UB2D3_HUMAN:P61077-2|UB2D3_HUMAN
ADTVIVGTVKAELPE	15	P28908-3|TNR8_HUMAN:P28908|TNR8_HUMAN:P28908-2|TNR8_HUMAN
LPSYEEALSLPSKTP	15	Q13571|LAPM5_HUMAN
SDFITMNPSVVQRAF	15	Q92187|SIA8D_HUMAN
LNTIIDSDKIMVLDS	15	O15439|MRP4_HUMAN:O15439-2|MRP4_HUMAN
FVGLSLLERLNLGDN	15	O94898|LRIG2_HUMAN
YPGAVTVAWKADSSP	15	P0CG05|LAC2_HUMAN
LPSQAFEYILYNKGI	15	P09668|CATH_HUMAN
GSIVIVRAGKITFAE	15	P02786|TFR1_HUMAN
DTVIVGTVKAELPEG	15	P28908-3|TNR8_HUMAN:P28908|TNR8_HUMAN:P28908-2|TNR8_HUMAN
ITNHLVAIDRSGLPL	15	Q2M385|MPEG1_HUMAN
ALKRIHKELNDLARD	15	P62837|UB2D2_HUMAN
DAADIRFVYTPAMES	15	P01033|TIMP1_HUMAN
DPPEVTVFPKEPVEL	15	P20036|DPA1_HUMAN
SPVVLWLNGGPGCSS	15	P10619-2|PPGB_HUMAN:P10619|PPGB_HUMAN
NPGGYVAYSKAATVT	15	P02786|TFR1_HUMAN
YPRISVNNVLPVFDN	15	P07339|CATD_HUMAN
QISQFLQAAERYGIN	15	P37802-2|TAGL2_HUMAN:P37802|TAGL2_HUMAN
MPLILQEEKAPLPPP	15	Q14118|DAG1_HUMAN
QPTEKVLADTKELVS	15	O60664-3|PLIN3_HUMAN:O60664|PLIN3_HUMAN
QVLSVRIADKKYYPS	15	Q10589-2|BST2_HUMAN:Q10589|BST2_HUMAN
QVKNFVASHIANILN	15	P04114|APOB_HUMAN
AILLSYSERDPVPGG	15	Q9NS93|TM7S3_HUMAN
IPRLQKIWKNYLSMN	15	P15907|SIAT1_HUMAN
IQAEFYLNPDQSGEF	15	P01903|DRA_HUMAN
TLHLVSTTKTEVIPP	15	P04114|APOB_HUMAN
KVVVYLQKLDTAYDD	15	P53634|CATC_HUMAN
FYVPGVAPINFHQND	15	Q92544|TM9S4_HUMAN
NGKLVINGNPITIFQ	15	P04406|G3P_HUMAN
SEELQANKATLVCLI	15	P0CG05|LAC2_HUMAN
AFLLLRNNSIQNRQL	15	O14662-2|STX16_HUMAN:O14662-4|STX16_HUMAN:O14662-5|STX16_HUMAN:O14662|STX16_HUMAN:O14662-3|STX16_HUMAN
FSAYIKNSNPALNDN	15	O00299|CLIC1_HUMAN
MFQAAGAAQATPSHD	15	Q9BT23|LIMD2_HUMAN
GTSWTYNPAAVSKVA	15	Q86YT6|MIB1_HUMAN
IPRESIKLVKRLGAG	15	P07948|LYN_HUMAN:P07948-2|LYN_HUMAN
QPDTIIQVWREDIPV	15	P06865|HEXA_HUMAN
LPVILDIIKGEMSRP	15	P07602|SAP_HUMAN:P07602-2|SAP_HUMAN:P07602-3|SAP_HUMAN
GQVNYEEFVQMMTAK	15	P62158|CALM_HUMAN
LPIPLIVWVKRKEVQ	15	P25445|TNR6_HUMAN
SDPVVIVSAARTIIG	15	Q9BWD1|THIC_HUMAN
FGDIAVSHVGAVVPT	15	Q8WVQ1-3|CANT1_HUMAN:Q8WVQ1|CANT1_HUMAN
LGGNYLLNIGPTKDG	15	P04066|FUCO_HUMAN
VPERVYSMNPSIRLL	15	O14792|HS3S1_HUMAN
DSRSFFWNVAPGAES	15	Q92542-2|NICA_HUMAN:Q92542|NICA_HUMAN
IPQLVANVTNPNSTE	15	Q14974|IMB1_HUMAN
KHFFINICHRVLQEG	15	P11717|MPRI_HUMAN
LPVVIRVPKLIYFSV	15	Q8TCT8|SPP2A_HUMAN
SLQFGYNTGVINAPQ	15	P11166|GTR1_HUMAN
ALKRIQKELSDLQRD	15	P51668|UB2D1_HUMAN
GIYVSEKGTVQQADE	15	P32969|RL9_HUMAN
LPSAFYIKLVKKEPM	15	Q96QD8-2|S38A2_HUMAN:Q96QD8|S38A2_HUMAN
KPGIVYASLNHSVIG	15	Q7Z6A9-2|BTLA_HUMAN:Q7Z6A9|BTLA_HUMAN
APFMANIPLLLYPQD	15	P07602|SAP_HUMAN:P07602-2|SAP_HUMAN:P07602-3|SAP_HUMAN
EKSNVIVALARDSLA	15	Q92673|SORL_HUMAN
KGPKPVVFLQHGLLA	15	P38571|LICH_HUMAN
TPYIHPHPKDWVGIF	15	Q86VP1-2|TAXB1_HUMAN:Q86VP1|TAXB1_HUMAN
VRALIEWIRRNKFVL	15	O75976|CBPD_HUMAN
LQKAFEIAKRIPIIT	15	P55082|MFAP3_HUMAN:P55082-2|MFAP3_HUMAN:O75121|MFA3L_HUMAN:O75121-2|MFA3L_HUMAN
DPEHYLINVCKSLAP	15	P11717|MPRI_HUMAN
EKAPKLTVTIRALLQ	15	Q9UNK0|STX8_HUMAN
GITNHLVAIDRSGLP	15	Q2M385|MPEG1_HUMAN
EQVKNFVASHIANIL	15	P04114|APOB_HUMAN
AFANLRKVLISDSLD	15	O43175|SERA_HUMAN
EGQVISCLKLRYADQ	15	Q92896|GSLG1_HUMAN:Q92896-3|GSLG1_HUMAN:Q92896-2|GSLG1_HUMAN
QKLELNIVPRTKVVY	15	Q9BTU6|P4K2A_HUMAN
GIQTSFRTGNPTGTY	15	P17844|DDX5_HUMAN
DAFLLLRNNSIQNRQ	15	O14662-2|STX16_HUMAN:O14662-4|STX16_HUMAN:O14662-5|STX16_HUMAN:O14662|STX16_HUMAN:O14662-3|STX16_HUMAN
VSPSKVILPRGGSVL	15	P05362|ICAM1_HUMAN
SDGLAHLDNLKGTFA	15	P68871|HBB_HUMAN
EKKVVVYLQKLDTAY	15	P53634|CATC_HUMAN
RHLIEKSVRKIVSLL	15	Q99538|LGMN_HUMAN
FEGQFSINKVPGNFH	15	Q969X5-2|ERGI1_HUMAN:Q969X5|ERGI1_HUMAN
SDAAVDTSSEITTKD	15	P06454-2|PTMA_HUMAN:P06454|PTMA_HUMAN
IGIIVANVPEGLLAT	15	P05023-4|AT1A1_HUMAN:P05023|AT1A1_HUMAN:Q13733|AT1A4_HUMAN
TPLVIAGNPAYRSFS	15	P24394-3|IL4RA_HUMAN:P24394|IL4RA_HUMAN
LPVVVISNVSQLPSG	15	P42224-2|STAT1_HUMAN:P42224|STAT1_HUMAN
QALDFFGNGPPVNYK	15	P13284|GILT_HUMAN
QQYLPLPTPKVIGID	15	P48723|HSP13_HUMAN
TVTYTCNPGPERGVE	15	P20023|CR2_HUMAN:P20023-4|CR2_HUMAN:P20023-3|CR2_HUMAN
VVHGFYNPAVSRIVE	15	P98194-2|AT2C1_HUMAN:P98194-4|AT2C1_HUMAN:P98194|AT2C1_HUMAN:P98194-3|AT2C1_HUMAN:P98194-5|AT2C1_HUMAN:P98194-8|AT2C1_HUMAN:P98194-9|AT2C1_HUMAN:P98194-6|AT2C1_HUMAN:P98194-7|AT2C1_HUMAN
NPDHSIIETLRQKAE	15	P07900|HS90A_HUMAN:P07900-2|HS90A_HUMAN
HPQVTVYPAKTQPLQ	15	P79483|DRB3_HUMAN
AGKLKFIIPSPKRPV	15	P04114|APOB_HUMAN
VSHEFALNFNPSNPY	15	Q99829|CPNE1_HUMAN
LDRYFHNQEEFVRFD	15	Q9GIY3|2B1E_HUMAN
DFFGNGPPVNYKTGN	15	P13284|GILT_HUMAN
YPGVLVPSSRGGLPL	15	P15289|ARSA_HUMAN:P15289-2|ARSA_HUMAN
IGSGIFVSPKGVLVH	15	Q92536|YLAT2_HUMAN
SMERMVPAGMGAGLE	15	P52272-2|HNRPM_HUMAN:P52272|HNRPM_HUMAN
VPSVYPLDRLEIELL	15	P19320-2|VCAM1_HUMAN:P19320-3|VCAM1_HUMAN:P19320|VCAM1_HUMAN
TGTFIAIDRLIYQIE	15	Q12913|PTPRJ_HUMAN
QTPDFIVPLTDLRIP	15	P04114|APOB_HUMAN
IPLITATPRGTLLAF	15	Q99519|NEUR1_HUMAN
GPQELVPTTHPGQPA	15	P78325|ADAM8_HUMAN
RNRVMMVAKKFLDAG	15	P30101|PDIA3_HUMAN
GDTIIIPCRLDVPQN	15	Q13740-2|CD166_HUMAN:Q13740|CD166_HUMAN
DPNDVILATHASVDN	15	O43505|B4GA1_HUMAN
IGAGIFISPKGVLQN	15	Q9UPY5|XCT_HUMAN
DKQKLEFLKKSMLLN	15	Q99805|TM9S2_HUMAN
VDKGVFVLNKKNKLT	15	P01024|CO3_HUMAN
HPKVTVYPSKTQPLQ	15	Q9GIY3|2B1E_HUMAN:Q95IE3|2B1C_HUMAN:P20039|2B1B_HUMAN:P01912|2B13_HUMAN:Q5Y7A7|2B1D_HUMAN:Q30134|2B18_HUMAN
ADEIAKAQVARPGGD	15	P49773|HINT1_HUMAN
DRSSFYVNGLTLGGQ	15	P07737|PROF1_HUMAN
HSRGMLRFMVKEIVR	15	Q9BRK5-6|CAB45_HUMAN:Q9BRK5-2|CAB45_HUMAN:Q9BRK5|CAB45_HUMAN
VREVFEMATRAALQA	15	P61586|RHOA_HUMAN
LPILVPSAKKAIYMD	15	Q68CQ7|GL8D1_HUMAN
KKHFFINICHRVLQE	15	P11717|MPRI_HUMAN
EIFHVDMAKKETVWR	15	P01903|DRA_HUMAN
DPELCAVTFVDRPVI	15	P16278-3|BGAL_HUMAN:P16278|BGAL_HUMAN:P16278-2|BGAL_HUMAN
AADIRFVYTPAMESV	15	P01033|TIMP1_HUMAN
RPRAPIIAVTRNPQT	15	P14618|KPYM_HUMAN:P14618-2|KPYM_HUMAN
KDIFKANKEVPCYVF	15	P11717|MPRI_HUMAN
GPAGEMVPTFFGSLT	15	Q9NS68-3|TNR19_HUMAN:Q9NS68-2|TNR19_HUMAN:Q9NS68|TNR19_HUMAN
KHLHYWFVESQKDPE	15	P10619-2|PPGB_HUMAN:P10619|PPGB_HUMAN
PRKIEEIKDFLLTAR	15	P63173|RL38_HUMAN
DHDAVLRFNGAPTAN	15	P15907|SIAT1_HUMAN
YGPMKSGNFGGSRNM	15	P22626-2|ROA2_HUMAN:P22626|ROA2_HUMAN
SFQYGYNVAAVNSPA	15	P22732|GTR5_HUMAN:P22732-2|GTR5_HUMAN
GDAADIRFVYTPAME	15	P01033|TIMP1_HUMAN
VEQAFQTIARNALKQ	15	P51149|RAB7A_HUMAN
TPDIQLVHHSAIQKS	15	O43556|SGCE_HUMAN:O43556-4|SGCE_HUMAN
LPKSLISVVRSATLE	15	P15260|INGR1_HUMAN
SPTMAYLLNRAGLSH	15	Q16706|MA2A1_HUMAN
TTTTTFKGVDPNSRN	15	Q9UK76|HN1_HUMAN:Q9UK76-2|HN1_HUMAN
KKVVVYLQKLDTAYD	15	P53634|CATC_HUMAN
VLKEAVANKGPVSVG	15	P25774|CATS_HUMAN
PSSEELQANKATLVC	15	P0CG05|LAC2_HUMAN:P15814|IGLL1_HUMAN:A0M8Q6|LAC7_HUMAN
RTPKIQVYSRHPAEN	15	P61769|B2MG_HUMAN
LQPTLVAVGKSFTIE	15	P13598|ICAM2_HUMAN
AVLRFNGAPTANFQQ	15	P15907|SIAT1_HUMAN
SPEIILSCRGEIEHH	15	Q92896|GSLG1_HUMAN:Q92896-3|GSLG1_HUMAN:Q92896-2|GSLG1_HUMAN
VHPKVTVYPSKTQPL	15	Q9GIY3|2B1E_HUMAN:Q95IE3|2B1C_HUMAN:P20039|2B1B_HUMAN:P01912|2B13_HUMAN:Q5Y7A7|2B1D_HUMAN:Q30134|2B18_HUMAN
KTRKVAMVLKEFIDQ	15	Q8WWY8|LIPH_HUMAN
AFEYILYNKGIMGED	15	P09668|CATH_HUMAN
TVISVNPSTKLQEGG	15	P19320-2|VCAM1_HUMAN:P19320-3|VCAM1_HUMAN:P19320|VCAM1_HUMAN
ISKQEYDESGPSIVH	15	P60709|ACTB_HUMAN:P63261|ACTG_HUMAN
AQRFHINLCSGNHIA	15	O00182-2|LEG9_HUMAN:O00182|LEG9_HUMAN
LSVWDYAHQHGIPDE	15	Q9UBR2|CATZ_HUMAN
GAVVIIFKKEMDPVT	15	Q13740-2|CD166_HUMAN:Q13740|CD166_HUMAN
PVLQAVTSQTSLPGH	15	Q9UBP6|TRMB_HUMAN
LPSFELLHKEMLGGE	15	Q16531|DDB1_HUMAN
DIKAVSISPTNVILT	15	Q12913|PTPRJ_HUMAN
GERIEKVEHSDLSFS	15	P61769|B2MG_HUMAN
SSQIRQNYSTDVEAA	15	P02792|FRIL_HUMAN
TQDMYRVNVAENLPA	15	Q9Y5G1-2|PCDGF_HUMAN:Q9Y5G1|PCDGF_HUMAN
GGYVAYSKAATVTGK	15	P02786|TFR1_HUMAN
TTVMHLVARETLPEP	15	O95164|UBL3_HUMAN
EELQANKATLVCLIS	15	P0CG05|LAC2_HUMAN
QEAAAAAADGPPAAD	15	Q8NBS9|TXND5_HUMAN
ASSPPAGPPPPPAPA	15	O96008-2|TOM40_HUMAN:O96008|TOM40_HUMAN
VPLLSSQKMVYPGLQ	15	P01374|TNFB_HUMAN
FPNIGVEKFLELNSE	15	O14672|ADA10_HUMAN
LQKRFILNLPTFSVR	15	P49721|PSB2_HUMAN
LSQSIQLSKKTVFVM	15	Q9NYK1|TLR7_HUMAN
QTPDIQLVHHSAIQK	15	O43556|SGCE_HUMAN:O43556-4|SGCE_HUMAN
GPMKGGNFGGRSSGP	15	P09651-2|ROA1_HUMAN
VSGRQIGSVDTFRIP	15	Q99519|NEUR1_HUMAN
SNQSSYGGPASQQLS	15	P31943|HNRH1_HUMAN
QRTPKIQVYSRHPAE	15	P61769|B2MG_HUMAN
KVQDIKNNLKEAIET	15	Q5JWF2-2|GNAS1_HUMAN:Q5JWF2|GNAS1_HUMAN
GPKDALRAVKKRIVG	15	O60784-3|TOM1_HUMAN:O60784|TOM1_HUMAN:O60784-2|TOM1_HUMAN:O60784-4|TOM1_HUMAN
NPDFYINICQPLNPM	15	P11717|MPRI_HUMAN
EEEIRANVAVVSGAP	15	O00560-3|SDCB1_HUMAN:O00560-2|SDCB1_HUMAN:O00560|SDCB1_HUMAN
TVTLNNNSAPANRAN	15	Q9ULH0|KDIS_HUMAN:Q9ULH0-4|KDIS_HUMAN:Q9ULH0-2|KDIS_HUMAN
AEDKQKLEFLKKSML	15	Q99805|TM9S2_HUMAN
ENEFILYAVRKSIYR	15	Q92673|SORL_HUMAN
IPRNTVVPTKKSQIF	15	P11021|GRP78_HUMAN
GDGNTLYVGAREAIL	15	Q9H3S1|SEM4A_HUMAN
IVWTFNTTPLVTIQP	15	Q9NQ25-5|SLAF7_HUMAN:Q9NQ25-3|SLAF7_HUMAN:Q9NQ25|SLAF7_HUMAN
GRKVNWMVRLPVSEG	15	O00754|MA2B1_HUMAN:O00754-2|MA2B1_HUMAN
EPTVTISPSRTEALN	15	P05538-2|DQB2_HUMAN:P01920|DQB1_HUMAN:P05538|DQB2_HUMAN
LHAIVVSDRDGVPVI	15	Q9UHA4|LTOR3_HUMAN:Q9UHA4-2|LTOR3_HUMAN
ERLIELVDRGLVEKV	15	Q68D91|MBLC2_HUMAN
APNRTITVDDKMSLR	15	P23458|JAK1_HUMAN
QPQDKVISGIAREKL	15	Q92844|TANK_HUMAN
VLKTLQELKKLTISE	15	P04114|APOB_HUMAN
AIDDIRISTDVPLEN	15	O60462-4|NRP2_HUMAN:O60462-5|NRP2_HUMAN:O60462-2|NRP2_HUMAN:O60462-3|NRP2_HUMAN:O60462|NRP2_HUMAN
DETRNLQNVDMKIGV	15	P16070-8|CD44_HUMAN:P16070-7|CD44_HUMAN:P16070-6|CD44_HUMAN:P16070|CD44_HUMAN:P16070-5|CD44_HUMAN:P16070-17|CD44_HUMAN:P16070-3|CD44_HUMAN:P16070-16|CD44_HUMAN:P16070-4|CD44_HUMAN:P16070-12|CD44_HUMAN:P16070-14|CD44_HUMAN:P16070-11|CD44_HUMAN:P16070-13|CD44_HUMAN:P16070-10|CD44_HUMAN:P16070-18|CD44_HUMAN
EKKHFFINICHRVLQ	15	P11717|MPRI_HUMAN
SFQFGYNTGVINAPE	15	Q8TDB8-2|GTR14_HUMAN:Q8TDB8|GTR14_HUMAN:Q8TDB8-5|GTR14_HUMAN:P11169|GTR3_HUMAN
REVFEMATRAALQAR	15	P61586|RHOA_HUMAN
IPRWYYNPFSEHCAR	15	O43278-2|SPIT1_HUMAN:O43278|SPIT1_HUMAN
APRDTTVLVSPSSIL	15	P19320-2|VCAM1_HUMAN:P19320-3|VCAM1_HUMAN:P19320|VCAM1_HUMAN
GPPKLDIRKEEKQIM	15	P15260|INGR1_HUMAN
DAGTIAGLNVLRIIN	15	P11142|HSP7C_HUMAN
LGNKIDISERQVSTE	15	P51151|RAB9A_HUMAN
RIPELNKVARAAAEV	15	P02786|TFR1_HUMAN
AYPRISVNNVLPVFD	15	P07339|CATD_HUMAN
AIETIVAAMSNLVPP	15	Q5JWF2-2|GNAS1_HUMAN:Q5JWF2|GNAS1_HUMAN
AIFLRDWDSPYSHDL	15	Q8IV08|PLD3_HUMAN
IGQVIMSIRTKLQNK	15	P27635|RL10_HUMAN
EDKDTLYIGAREAVF	15	Q92854|SEM4D_HUMAN
QSSNFGPMKGGNFGG	15	P09651-2|ROA1_HUMAN
SIVWTFNTTPLVTIQ	15	Q9NQ25-5|SLAF7_HUMAN:Q9NQ25-3|SLAF7_HUMAN:Q9NQ25|SLAF7_HUMAN
TEAQKGFQDVEAQAA	15	Q10589-2|BST2_HUMAN:Q10589|BST2_HUMAN
VGVIVGSKKTGINPD	15	Q96JW4|S41A2_HUMAN
VAPFMANIPLLLYPQ	15	P07602|SAP_HUMAN:P07602-2|SAP_HUMAN:P07602-3|SAP_HUMAN
AKPAQGAKYRGSIHD	15	P08133|ANXA6_HUMAN
WAVAMINRQEIGGPR	15	P06280|AGAL_HUMAN
NPQLNLKNVQRNLIL	15	Q9UL01|DSE_HUMAN
NPRLAILYAKRASVF	15	P50502|F10A1_HUMAN:Q8NFI4|F10A5_HUMAN
DAGSYKAQINQRNFE	15	Q9HBG7-4|LY9_HUMAN:Q9HBG7-2|LY9_HUMAN:Q9HBG7|LY9_HUMAN:Q9HBG7-3|LY9_HUMAN
EPNVLICFIDKFTPP	15	P01903|DRA_HUMAN
DPVVIVSAARTIIGS	15	Q9BWD1|THIC_HUMAN
ENLKVYISSRPPLVV	15	Q9NWD8-2|TM248_HUMAN:Q9NWD8|TM248_HUMAN
GGRLVLNTKEELANE	15	Q9NZK5|CECR1_HUMAN
VGDPKIDLIRTLNIP	15	Q14108|SCRB2_HUMAN
MHPDALEEPDDQNRI	15	P31994-2|FCG2B_HUMAN:P31994|FCG2B_HUMAN
IRKAFITSTRQVVRD	15	O43752|STX6_HUMAN
ANHLNKGIGMGNIGP	15	P52272-2|HNRPM_HUMAN:P52272|HNRPM_HUMAN
RGMLRFMVKEIVRDL	15	Q9BRK5-6|CAB45_HUMAN:Q9BRK5-2|CAB45_HUMAN:Q9BRK5|CAB45_HUMAN
TNPDFYINICQPLNP	15	P11717|MPRI_HUMAN
KKNIILEEGKEILVG	15	P23528|COF1_HUMAN
GEKSNVIVALARDSL	15	Q92673|SORL_HUMAN
DASTFTINIALNRVG	15	Q02809|PLOD1_HUMAN:Q02809-2|PLOD1_HUMAN
VGRLRMLIKAKLDSL	15	P80303|NUCB2_HUMAN:P80303-2|NUCB2_HUMAN
RPGWLRYIQRTPYSD	15	O43556|SGCE_HUMAN:O43556-4|SGCE_HUMAN
TAQVIILNHPGQISA	15	Q5VTE0|EF1A3_HUMAN:P68104|EF1A1_HUMAN
REELVKNLGTIAKSG	15	P14625|ENPL_HUMAN
EENPIFVVSREPLNT	15	Q9UHD2|TBK1_HUMAN
APPPLCPSGRTPDLK	15	Q8IV08|PLD3_HUMAN
ILNIFGVIKGFVEPD	15	P02786|TFR1_HUMAN
RKAFITSTRQVVRDM	15	O43752|STX6_HUMAN
GPSPKVEYVWRNIIL	15	O00767|ACOD_HUMAN
EDVRKLYWLMKSSLN	15	Q9UIQ6-3|LCAP_HUMAN:Q9UIQ6-2|LCAP_HUMAN:Q9UIQ6|LCAP_HUMAN
AEREIVRDIKEKLCY	15	P60709|ACTB_HUMAN:P63261|ACTG_HUMAN:P68032|ACTC_HUMAN:P68133|ACTS_HUMAN
DTERLIGDAAKNQVA	15	P11142|HSP7C_HUMAN
EFILYAVRKSIYRYD	15	Q92673|SORL_HUMAN
EPRFISVGYVDDTQF	15	P30480|1B42_HUMAN:P30486|1B48_HUMAN:P01889|1B07_HUMAN:P30460|1B08_HUMAN:Q31610|1B81_HUMAN:P18463|1B37_HUMAN:P13747|HLAE_HUMAN
LRQIQVSRRRSLGVR	15	O00468-6|AGRIN_HUMAN:O00468-3|AGRIN_HUMAN:O00468-5|AGRIN_HUMAN:O00468-4|AGRIN_HUMAN:O00468-7|AGRIN_HUMAN:O00468|AGRIN_HUMAN
IQPDTIIQVWREDIP	15	P06865|HEXA_HUMAN
YQYPPPPPPPPPSRK	15	Q92841|DDX17_HUMAN:Q92841-1|DDX17_HUMAN:Q92841-3|DDX17_HUMAN
VDNIIKAAPRKRVPD	15	P78371|TCPB_HUMAN
STQTLYVNVAPRDTT	15	P19320-2|VCAM1_HUMAN:P19320-3|VCAM1_HUMAN:P19320|VCAM1_HUMAN
GPALGAGIERMGLAM	15	P52272-2|HNRPM_HUMAN:P52272|HNRPM_HUMAN
LLWHWDTTQSLKQLE	15	P06734|FCER2_HUMAN
YRLPLRVVKHFYWTS	15	O00626|CCL22_HUMAN
ENPIFVVSREPLNTI	15	Q9UHD2|TBK1_HUMAN
LDRIAGQVAAANKKH	15	P39019|RS19_HUMAN
NPAEFVVNTSNAGAG	15	P21333-2|FLNA_HUMAN:P21333|FLNA_HUMAN
APIIININRAQLTNP	15	Q9UIW2|PLXA1_HUMAN
EDMVIIYNRVPKTAS	15	Q7LGA3-2|HS2ST_HUMAN:Q7LGA3-3|HS2ST_HUMAN:Q7LGA3|HS2ST_HUMAN
YGIYVINQAGDTIFN	15	P15291|B4GT1_HUMAN:P15291-2|B4GT1_HUMAN
LSASYKADTVAKVQG	15	P04114|APOB_HUMAN
IETIVAAMSNLVPPV	15	Q5JWF2-2|GNAS1_HUMAN:Q5JWF2|GNAS1_HUMAN
YTQIVVDRTQALDGT	15	Q92854|SEM4D_HUMAN
HPNIVINNAAGNFIS	15	Q16698-2|DECR_HUMAN
IPELNKVARAAAEVA	15	P02786|TFR1_HUMAN
LVDYFLNVATAQGRY	15	O00754|MA2B1_HUMAN:O00754-2|MA2B1_HUMAN
SGLYSLSSVVTVPSS	15	P01860|IGHG3_HUMAN:P01857|IGHG1_HUMAN:P01861|IGHG4_HUMAN
LWDESSFPDIPGAVS	15	P08195-2|4F2_HUMAN:P08195-3|4F2_HUMAN:P08195|4F2_HUMAN:P08195-4|4F2_HUMAN
VPRIDCVSKNEDIPN	15	P54709|AT1B3_HUMAN
HPPELLFSASLPALG	15	O00754|MA2B1_HUMAN:O00754-2|MA2B1_HUMAN
DARTFYIIEREPLIN	15	Q8IUR0|TPPC5_HUMAN
AVLKTLQELKKLTIS	15	P04114|APOB_HUMAN
EEIQRKLNEQQELQR	15	Q8NF91-4|SYNE1_HUMAN:Q8NF91|SYNE1_HUMAN:Q8NF91-8|SYNE1_HUMAN:Q8NF91-2|SYNE1_HUMAN:Q8NF91-9|SYNE1_HUMAN:Q8NF91-3|SYNE1_HUMAN:Q8NF91-11|SYNE1_HUMAN
EQQRLKSQDLELSWN	15	P06734|FCER2_HUMAN
NVEQAFQTIARNALK	15	P51149|RAB7A_HUMAN
FIGYAPNLSKLVAEW	15	Q02809|PLOD1_HUMAN:Q02809-2|PLOD1_HUMAN
ESGQVYVNDLPVNSG	15	Q9NU53|GINM1_HUMAN
LQFVTGTCRLPVGGF	15	O00308|WWP2_HUMAN:O00308-2|WWP2_HUMAN:O00308-3|WWP2_HUMAN:Q96J02-2|ITCH_HUMAN:Q96J02|ITCH_HUMAN:Q96J02-3|ITCH_HUMAN
KAPKLTVTIRALLQN	15	Q9UNK0|STX8_HUMAN
SIRKAFITSTRQVVR	15	O43752|STX6_HUMAN
TTAAPAAAAAPAKVE	15	Q8NHW5|RLA0L_HUMAN:P05388-2|RLA0_HUMAN:P05388|RLA0_HUMAN
LPHLQFLELKRNRIK	15	O94898|LRIG2_HUMAN
RDLQFLLRETKLFVG	15	Q09328|MGT5A_HUMAN
EGAVVIIFKKEMDPV	15	Q13740-2|CD166_HUMAN:Q13740|CD166_HUMAN
NVAEVDKVTGRFNGQ	15	P63220|RS21_HUMAN
SGFGERSSGGSGGGP	15	Q8IY67-2|RAVR1_HUMAN
GKPIEASIRGELSGD	15	P08133|ANXA6_HUMAN
DDDIAALVVDNGSGM	15	P60709|ACTB_HUMAN
VLPGEIVEISRHNVQ	15	Q06203|PUR1_HUMAN
GVREVFEMATRAALQ	15	P61586|RHOA_HUMAN
VGVIKAVDKKAAGAG	15	Q5VTE0|EF1A3_HUMAN:P68104|EF1A1_HUMAN
NFVIRCNLAPVVEFA	15	Q92187|SIA8D_HUMAN
AAKSQPNIPKAKSLD	15	Q9UBM7|DHCR7_HUMAN
VPGLLIAYCRRFDVQ	15	Q8TCT8|SPP2A_HUMAN
TEKAPEPHVEEDDDD	15	P52566|GDIR2_HUMAN
DYGIYVINQAGDTIF	15	P15291|B4GT1_HUMAN:P15291-2|B4GT1_HUMAN
SILKIHAREIFDSRG	15	P06733|ENOA_HUMAN
HVPLLSSQKMVYPGL	15	P01374|TNFB_HUMAN
LSPEIILSCRGEIEH	15	Q92896|GSLG1_HUMAN:Q92896-3|GSLG1_HUMAN:Q92896-2|GSLG1_HUMAN
LFFFVNNVIPPTSAT	15	O95166|GBRAP_HUMAN
DGPITITIVNRDGTR	15	P16070-8|CD44_HUMAN:P16070-7|CD44_HUMAN:P16070-6|CD44_HUMAN:P16070|CD44_HUMAN:P16070-5|CD44_HUMAN:P16070-17|CD44_HUMAN:P16070-3|CD44_HUMAN:P16070-16|CD44_HUMAN:P16070-4|CD44_HUMAN:P16070-12|CD44_HUMAN:P16070-14|CD44_HUMAN:P16070-11|CD44_HUMAN:P16070-13|CD44_HUMAN:P16070-10|CD44_HUMAN:P16070-18|CD44_HUMAN
EDVKIYLDENYERIN	15	Q9NQX7-2|ITM2C_HUMAN:Q9NQX7-3|ITM2C_HUMAN:Q9NQX7|ITM2C_HUMAN
GGAYPQVPSSGYPGA	15	P20073-2|ANXA7_HUMAN:P20073|ANXA7_HUMAN
AQVLRGTVTDFPGFD	15	P08758|ANXA5_HUMAN
ALKDIVINANPASPP	15	Q13155|AIMP2_HUMAN
TSIKYSCNPGYVLVG	15	P20023|CR2_HUMAN:P20023-4|CR2_HUMAN:P20023-3|CR2_HUMAN
YQGHVEGYPDSAASL	15	P78325|ADAM8_HUMAN
SGEYKMILVVRNDLK	15	Q9Y3E5|PTH2_HUMAN
NNVVSVNKEPVAEPD	15	Q15582|BGH3_HUMAN
NFHPLLVSGRLRIPE	15	O60449-3|LY75_HUMAN:O60449-2|LY75_HUMAN:O60449|LY75_HUMAN
ISQFLQAAERYGINT	15	P37802-2|TAGL2_HUMAN:P37802|TAGL2_HUMAN
DPKIDLIRTLNIPVL	15	Q14108|SCRB2_HUMAN
SSEPPPPPQPPTHQA	15	Q9Y2V2|CHSP1_HUMAN
VTVAWKADSSPVKAG	15	P0CG05|LAC2_HUMAN
VPSLVALEKINVADI	15	Q09328|MGT5A_HUMAN
VSVIKHKVRDLVPSS	15	Q9H0X4|F234A_HUMAN
DVVSVLRIARTPSVN	15	O75144-3|ICOSL_HUMAN:O75144|ICOSL_HUMAN:O75144-2|ICOSL_HUMAN
VNRLQVAPKTQLDET	15	Q8IYS2|K2013_HUMAN:Q8IYS2-2|K2013_HUMAN
GNQLFRINEANQLMQ	15	Q86SF2|GALT7_HUMAN
GVIKEVNVSPCPTQP	15	P61916-2|NPC2_HUMAN:P61916|NPC2_HUMAN
LEEDIVSVTHKAIEK	15	Q86VP1-2|TAXB1_HUMAN:Q86VP1|TAXB1_HUMAN
IVRGVKYNQATPNFH	15	P50552|VASP_HUMAN
AGQFVIKLTHDVELN	15	P02786|TFR1_HUMAN
GDPEEEEEEEEELVD	15	P07919|QCR6_HUMAN:A0A096LP55|QCR6L_HUMAN
VSRLRMLLKAKMDAE	15	Q02818|NUCB1_HUMAN
ISKSLIRNPAESGQL	15	Q5FWE3|PRRT3_HUMAN:Q5FWE3-2|PRRT3_HUMAN
APWNSLSLAQRRGFT	15	P01033|TIMP1_HUMAN
KGILRQITVNDLPVG	15	Q06830|PRDX1_HUMAN
PSARTLTHYKSAVKA	15	P08243-3|ASNS_HUMAN:P08243-2|ASNS_HUMAN:P08243|ASNS_HUMAN
EVAGQFVIKLTHDVE	15	P02786|TFR1_HUMAN
SAPAAKVSKKELNSN	15	Q01105-2|SET_HUMAN
AGSRIVLNPNKPVVE	15	Q9BRR6-2|ADPGK_HUMAN:Q9BRR6|ADPGK_HUMAN:Q9BRR6-4|ADPGK_HUMAN:Q9BRR6-3|ADPGK_HUMAN
GKEKTHINIVVIGHV	15	Q5VTE0|EF1A3_HUMAN:P68104|EF1A1_HUMAN
IGYAPNLSKLVAEWE	15	Q02809|PLOD1_HUMAN:Q02809-2|PLOD1_HUMAN
SEEVMSLMSSLRVPS	15	P25774|CATS_HUMAN
GGDGGNYGGGPGYSS	15	P51991|ROA3_HUMAN:P51991-2|ROA3_HUMAN
IHKKIALVKKLAFAF	15	Q14118|DAG1_HUMAN
ADPVPEEEEGFEGGD	15	Q16643|DREB_HUMAN:Q16643-2|DREB_HUMAN:Q16643-3|DREB_HUMAN
GTDEDIYLLGKATLP	15	P15907|SIAT1_HUMAN
DSGYRPNLSPEEAYD	15	P28062-2|PSB8_HUMAN:P28062|PSB8_HUMAN
KVVIRGAGNQYNYIG	15	Q68CQ7|GL8D1_HUMAN
NPAPPYLWPAHKNEL	15	O00468-6|AGRIN_HUMAN:O00468-3|AGRIN_HUMAN:O00468-5|AGRIN_HUMAN:O00468-4|AGRIN_HUMAN:O00468-7|AGRIN_HUMAN:O00468|AGRIN_HUMAN
TGKPIEASIRGELSG	15	P08133|ANXA6_HUMAN
SVWDYAHQHGIPDET	15	Q9UBR2|CATZ_HUMAN
SPEDYTLKVSQAGKT	15	P07339|CATD_HUMAN
GDFFRATSRLTTDFG	15	P02786|TFR1_HUMAN
DNFIICADRRIVDDW	15	P27824-3|CALX_HUMAN:P27824|CALX_HUMAN:P27824-2|CALX_HUMAN
VPTLSIVASTASSVA	15	Q92537|SUSD6_HUMAN
ERIPELNKVARAAAE	15	P02786|TFR1_HUMAN
MDDQRDLISNNEQLP	15	P04233-2|HG2A_HUMAN
VVEIEANDKKPFPED	15	P40189-3|IL6RB_HUMAN:P40189|IL6RB_HUMAN
GAKRVIISAPSADAP	15	P04406|G3P_HUMAN
KTYKTVTISDHGTVT	15	P13473|LAMP2_HUMAN:P13473-2|LAMP2_HUMAN:P13473-3|LAMP2_HUMAN
IKVLDINDNEPVFTQ	15	Q14126|DSG2_HUMAN
TTAEREIVRDIKEKL	15	P60709|ACTB_HUMAN:P63261|ACTG_HUMAN:P68032|ACTC_HUMAN:P68133|ACTS_HUMAN
VAQFMWIIRKRIQLP	15	P60520|GBRL2_HUMAN
DPSVNFLKNVGESVA	15	Q13501|SQSTM_HUMAN
YFLFRDGDILGKYVD	15	P61604|CH10_HUMAN
EAQKGFQDVEAQAAT	15	Q10589-2|BST2_HUMAN:Q10589|BST2_HUMAN
GPVKELVGSVGGAVT	15	Q9NQ25-5|SLAF7_HUMAN:Q9NQ25-3|SLAF7_HUMAN:Q9NQ25|SLAF7_HUMAN
ISNLLVATKKAQEWQ	15	P23458|JAK1_HUMAN
KSIYRYDLASGATEQ	15	Q92673|SORL_HUMAN
ARGLLIVSRERLVPP	15	Q8TCT7-4|SPP2B_HUMAN
GNKIDISERQVSTEE	15	P51151|RAB9A_HUMAN
IFLRDWDSPYSHDLD	15	Q8IV08|PLD3_HUMAN
EDKQKLEFLKKSMLL	15	Q99805|TM9S2_HUMAN
VIFNSVEKFYIPGGD	15	Q13137-2|CACO2_HUMAN:Q13137|CACO2_HUMAN:Q13137-3|CACO2_HUMAN:Q13137-4|CACO2_HUMAN
KTLQELKKLTISEQN	15	P04114|APOB_HUMAN
QGPHPPGHHGPPPMD	15	Q15637-5|SF01_HUMAN:Q15637-7|SF01_HUMAN:Q15637|SF01_HUMAN
MQPTEAMGEEPSRAE	15	P32942|ICAM3_HUMAN
GKLVINGNPITIFQE	15	P04406|G3P_HUMAN
HVDFSQNVAVANYIN	15	Q99574|NEUS_HUMAN
NNKYAASSYLSLTPE	15	P0CG05|LAC2_HUMAN:P15814|IGLL1_HUMAN:A0M8Q6|LAC7_HUMAN
KPLLKAVMRRWLPAG	15	P13639|EF2_HUMAN
IQRTPKIQVYSRHPA	15	P61769|B2MG_HUMAN
GRDKYEPAAVSEQGD	15	P05023-4|AT1A1_HUMAN:P05023|AT1A1_HUMAN
LIPRLQKIWKNYLSM	15	P15907|SIAT1_HUMAN
IGKVVQVYRKKYVIY	15	P61254|RL26_HUMAN:Q9UNX3|RL26L_HUMAN
KRGDIVFVDRAACFA	15	O15269|SPTC1_HUMAN
APTLHLNKGTPSQSP	15	P52594-2|AGFG1_HUMAN:P52594|AGFG1_HUMAN:P52594-3|AGFG1_HUMAN:P52594-4|AGFG1_HUMAN
PEHYLINVCKSLAPQ	15	P11717|MPRI_HUMAN
EKKYFAATQFEPLAA	15	Q9UIQ6-3|LCAP_HUMAN:Q9UIQ6-2|LCAP_HUMAN:Q9UIQ6|LCAP_HUMAN
QGEVVSCLEKGLVKE	15	Q92896|GSLG1_HUMAN:Q92896-3|GSLG1_HUMAN:Q92896-2|GSLG1_HUMAN
MKSGNFGGSRNMGGP	15	P22626-2|ROA2_HUMAN:P22626|ROA2_HUMAN
WRKYYINVCRPLNPV	15	P11717|MPRI_HUMAN
GVFQILIRNRVTDLD	15	Q04721|NOTC2_HUMAN
FANKFELNTYPLTVE	15	Q8N0V5|GNT2A_HUMAN
LLRLYLVPRAVLLRS	15	O15554|KCNN4_HUMAN
PPEVTVFPKEPVELG	15	P20036|DPA1_HUMAN
DGTTPLILAARLAVE	15	P46531|NOTC1_HUMAN:Q04721|NOTC2_HUMAN
AAKNLTDFAEQYSIQ	15	P04114|APOB_HUMAN
KFLLSQLQKTRPVIL	15	P29728|OAS2_HUMAN
GTLEIVTCSHVGHVF	15	Q10472|GALT1_HUMAN
GKVVGTIEVSVVKMG	15
ALFFFVNNVIPPTSA	15	O95166|GBRAP_HUMAN
SNKIQMIQKTSFPEN	15	Q9NYK1|TLR7_HUMAN
IINTFYSNKEIFLRE	15	P07900|HS90A_HUMAN:P07900-2|HS90A_HUMAN:P08238|HS90B_HUMAN
VDSIVWTFNTTPLVT	15	Q9NQ25-5|SLAF7_HUMAN:Q9NQ25-3|SLAF7_HUMAN:Q9NQ25|SLAF7_HUMAN
KLSGREIDVRIDRNA	15	P52272-2|HNRPM_HUMAN:P52272|HNRPM_HUMAN
DAVIYLKALSTDSVE	15
QMAPVSLNVPRPNQV	15
KVSGSQIVDIDKRKY	15	P60520|GBRL2_HUMAN
LPKPNMSASCKEIVD	15	P07602|SAP_HUMAN:P07602-2|SAP_HUMAN:P07602-3|SAP_HUMAN
SATPFQQPSGYGSHG	15	Q14157|UBP2L_HUMAN:Q14157-5|UBP2L_HUMAN:Q14157-4|UBP2L_HUMAN:Q14157-1|UBP2L_HUMAN:Q14157-3|UBP2L_HUMAN
SVVSVPSQSSASSDK	15	P52594-2|AGFG1_HUMAN:P52594|AGFG1_HUMAN:P52594-3|AGFG1_HUMAN:P52594-4|AGFG1_HUMAN
ELISMIQVVKQKLPQ	15	P08575|PTPRC_HUMAN:P08575-2|PTPRC_HUMAN
GEPLSYTRFSLARQV	15	P02786|TFR1_HUMAN
QQSKILKVIRKNIVK	15	P08238|HS90B_HUMAN
QQSKILKVIRKNLVK	15	P07900|HS90A_HUMAN:P07900-2|HS90A_HUMAN
KNQVAMNPTNTVFDA	15	P11142|HSP7C_HUMAN
DPPEVTVFPKEPVE	14	P20036|DPA1_HUMAN
QTPDIQLVHHSAIQ	14	O43556|SGCE_HUMAN:O43556-4|SGCE_HUMAN
SDMTFICVARNPVS	14	Q9NQ25-5|SLAF7_HUMAN:Q9NQ25-3|SLAF7_HUMAN:Q9NQ25|SLAF7_HUMAN
ALDFFGNGPPVNYK	14	P13284|GILT_HUMAN
EVPEVTVFSKSPVT	14	P01909|DQA1_HUMAN
TPDFIVPLTDLRIP	14	P04114|APOB_HUMAN
SDKPDMAEIEKFDK	14	P62328|TYB4_HUMAN
ESDMTFICVARNPV	14	Q9NQ25-5|SLAF7_HUMAN:Q9NQ25-3|SLAF7_HUMAN:Q9NQ25|SLAF7_HUMAN
DFFGNGPPVNYKTG	14	P13284|GILT_HUMAN
EPRFISVGYVDDTQ	14	P30480|1B42_HUMAN:P30486|1B48_HUMAN:P01889|1B07_HUMAN:P30460|1B08_HUMAN:Q31610|1B81_HUMAN:P18463|1B37_HUMAN:P13747|HLAE_HUMAN
ISQFLQAAERYGIN	14	P37802-2|TAGL2_HUMAN:P37802|TAGL2_HUMAN
AVLRFNGAPTANFQ	14	P15907|SIAT1_HUMAN
EENPIFVVSREPLN	14	Q9UHD2|TBK1_HUMAN
LPSQAFEYILYNKG	14	P09668|CATH_HUMAN
QILKIVMVTTQLVR	14	Q8IZK6-2|MCLN2_HUMAN:Q8IZK6|MCLN2_HUMAN
DPVVIVSAARTIIG	14	Q9BWD1|THIC_HUMAN
SEELQANKATLVCL	14	P0CG05|LAC2_HUMAN:P15814|IGLL1_HUMAN:A0M8Q6|LAC7_HUMAN
TDEDIYLLGKATLP	14	P15907|SIAT1_HUMAN
LPDNILNFVKKHPL	14	Q9C0C4|SEM4C_HUMAN
DAADIRFVYTPAME	14	P01033|TIMP1_HUMAN
ENLKVYISSRPPLV	14	Q9NWD8-2|TM248_HUMAN:Q9NWD8|TM248_HUMAN
QKLELNIVPRTKVV	14	Q9BTU6|P4K2A_HUMAN
DIHKKIALVKKLAF	14	Q14118|DAG1_HUMAN
LLLWHWDTTQSLKQ	14	P06734|FCER2_HUMAN
GPKPVVFLQHGLLA	14	P38571|LICH_HUMAN
LDFFGNGPPVNYKT	14	P13284|GILT_HUMAN
DEDIYLLGKATLPG	14	P15907|SIAT1_HUMAN
DSIVWTFNTTPLVT	14	Q9NQ25-5|SLAF7_HUMAN:Q9NQ25-3|SLAF7_HUMAN:Q9NQ25|SLAF7_HUMAN
SNVIVALARDSLAL	14	Q92673|SORL_HUMAN
DARHLIEKSVRKIV	14	Q99538|LGMN_HUMAN
IGAGIFISPKGVLQ	14	Q9UPY5|XCT_HUMAN
ENPIFVVSREPLNT	14	Q9UHD2|TBK1_HUMAN
GPALVKPTQTLTLT	14	P01815|HV202_HUMAN
MPPGLMEVLRPFLG	14	Q8N2E6|TOR2X_HUMAN:Q5JU69-2|TOR2A_HUMAN:Q5JU69|TOR2A_HUMAN
FTDAIKLNPRLAIL	14	P50502|F10A1_HUMAN:Q8NFI4|F10A5_HUMAN
QGEVVSCLEKGLVK	14	Q92896|GSLG1_HUMAN:Q92896-3|GSLG1_HUMAN:Q92896-2|GSLG1_HUMAN
VPETIETLMKADIK	14	Q9Y2Q0-3|AT8A1_HUMAN:Q9Y2Q0-2|AT8A1_HUMAN:Q9Y2Q0|AT8A1_HUMAN
DAVLRFNGAPTANF	14	P15907|SIAT1_HUMAN
VRALIEWIRRNKFV	14	O75976|CBPD_HUMAN
QPDTIIQVWREDIP	14	P06865|HEXA_HUMAN
LVDYFLNVATAQGR	14	O00754|MA2B1_HUMAN:O00754-2|MA2B1_HUMAN
ITNHLVAIDRSGLP	14	Q2M385|MPEG1_HUMAN
RWAQIHLVKTPLVQ	14	O00754|MA2B1_HUMAN:O00754-2|MA2B1_HUMAN
KLHLSIVPKTKVVW	14	Q8TCG2|P4K2B_HUMAN
YDDAIEAIEKHLIK	14	O60476|MA1A2_HUMAN
RHLIEKSVRKIVSL	14	Q99538|LGMN_HUMAN
GPSPKVEYVWRNII	14	O00767|ACOD_HUMAN
SDFITMNPSVVQRA	14	Q92187|SIA8D_HUMAN
SAIVSAAKLNLPIN	14	P28838-2|AMPL_HUMAN:P28838|AMPL_HUMAN
DRYFHNQEEFVRFD	14	Q9GIY3|2B1E_HUMAN
EPAVYFKEQFLDGD	14	P27797|CALR_HUMAN
EKKVVVYLQKLDTA	14	P53634|CATC_HUMAN
DLQFLLRETKLFVG	14	Q09328|MGT5A_HUMAN
TPSYVAFTDTERLI	14	P11142|HSP7C_HUMAN
DAGTIAGLNVLRII	14	P11142|HSP7C_HUMAN
DVLELLDKYLIPNA	14	P31946-2|1433B_HUMAN:P31946|1433B_HUMAN
LGGSAVISLEGKPL	14	P23528|COF1_HUMAN
KSNVIVALARDSLA	14	Q92673|SORL_HUMAN
KILNIFGVIKGFVE	14	P02786|TFR1_HUMAN
TAQVIILNHPGQIS	14	Q5VTE0|EF1A3_HUMAN:P68104|EF1A1_HUMAN
SEKELALVKRLKPL	14	P20645|MPRD_HUMAN
VREVFEMATRAALQ	14	P61586|RHOA_HUMAN
DPVTVEYITRYIAS	14	O14818|PSA7_HUMAN:O14818-4|PSA7_HUMAN
RPPQIFLCDKIVET	14	Q9UGN4|CLM8_HUMAN
VKNFVASHIANILN	14	P04114|APOB_HUMAN
GEYKMILVVRNDLK	14	Q9Y3E5|PTH2_HUMAN
VAGQFVIKLTHDVE	14	P02786|TFR1_HUMAN
ETAVAIASRLGLYS	14	P98194-2|AT2C1_HUMAN:P98194-4|AT2C1_HUMAN:P98194|AT2C1_HUMAN:P98194-3|AT2C1_HUMAN:P98194-5|AT2C1_HUMAN:P98194-8|AT2C1_HUMAN:P98194-9|AT2C1_HUMAN:P98194-6|AT2C1_HUMAN:P98194-7|AT2C1_HUMAN
SVKYFWNDTIHNFD	14	Q9H7F0|AT133_HUMAN
APSPFLFSETTAMK	14	P21580|TNAP3_HUMAN
ASGVAVSDGVIKVF	14	P23528|COF1_HUMAN
TGLIVSLEKELAPL	14	Q9UHA4|LTOR3_HUMAN:Q9UHA4-2|LTOR3_HUMAN
SGPALVKPTQTLTL	14	P01815|HV202_HUMAN
GPDVLRWLDRQLIR	14	Q15437|SC23B_HUMAN
GIWSNPSPICQKLD	14	P14151|LYAM1_HUMAN:P14151-2|LYAM1_HUMAN
SAPWYLNRISYGPD	14	P06865|HEXA_HUMAN
KVVVYLQKLDTAYD	14	P53634|CATC_HUMAN
GERIEKVEHSDLSF	14	P61769|B2MG_HUMAN
ARHLIEKSVRKIVS	14	Q99538|LGMN_HUMAN
RIPLITATPRGTLL	14	Q99519|NEUR1_HUMAN
SVIVVLRNPLIAGK	14	P62316-2|SMD2_HUMAN:P62316|SMD2_HUMAN
LEEDIVSVTHKAIE	14	Q86VP1-2|TAXB1_HUMAN:Q86VP1|TAXB1_HUMAN
APFMANIPLLLYPQ	14	P07602|SAP_HUMAN:P07602-2|SAP_HUMAN:P07602-3|SAP_HUMAN
VPPEVTVLTNSPVE	14	P01903|DRA_HUMAN
RDVVICPDASLEDA	14	Q99497|PARK7_HUMAN
EDKQKLEFLKKSML	14	Q99805|TM9S2_HUMAN
QSKILKVIRKNIVK	14	P08238|HS90B_HUMAN
QSKILKVIRKNLVK	14	P07900|HS90A_HUMAN:P07900-2|HS90A_HUMAN
IGIIVANVPEGLLA	14	P05023-4|AT1A1_HUMAN:P05023|AT1A1_HUMAN:Q13733|AT1A4_HUMAN
FPNAFLASKKESVV	14	Q8N0V5|GNT2A_HUMAN
GPDYVLVASDRVAA	14	P49721|PSB2_HUMAN
LLRLYLVPRAVLLR	14	O15554|KCNN4_HUMAN
GAVVIIFKKEMDPV	14	Q13740-2|CD166_HUMAN:Q13740|CD166_HUMAN
EVGDIVKVTRMNIN	14	P46109|CRKL_HUMAN
LPMVIFSDKVSPPS	14	Q92508|PIEZ1_HUMAN
LVENFDEASKNEAN	14	P20290|BTF3_HUMAN:P20290-2|BTF3_HUMAN
FQVLKSLGKLAMGS	14	P15907|SIAT1_HUMAN
ADTVIVGTVKAELP	14	P28908-3|TNR8_HUMAN:P28908|TNR8_HUMAN:P28908-2|TNR8_HUMAN
GVPVICQVEHPAVT	14	Q9BY67-5|CADM1_HUMAN:Q9BY67|CADM1_HUMAN:Q9BY67-4|CADM1_HUMAN:Q9BY67-3|CADM1_HUMAN:Q9BY67-2|CADM1_HUMAN
FPQILTLIGRNPVG	14	Q9NZ08|ERAP1_HUMAN:Q9NZ08-2|ERAP1_HUMAN
DYLTIEELVKQLVE	14	Q9BTY2|FUCO2_HUMAN
AEGKAGGAAGLFAK	14	Q9UBW5-2|BIN2_HUMAN:Q9UBW5|BIN2_HUMAN
KGDVIQIIEKPPVG	14	O75995|SASH3_HUMAN
QKAYNLNRTPSTVT	14	Q9ULH0|KDIS_HUMAN:Q9ULH0-4|KDIS_HUMAN:Q9ULH0-2|KDIS_HUMAN
VLKTLQELKKLTIS	14	P04114|APOB_HUMAN
AILLSYSERDPVPG	14	Q9NS93|TM7S3_HUMAN
QVKNFVASHIANIL	14	P04114|APOB_HUMAN
EHYLINVCKSLAPQ	14	P11717|MPRI_HUMAN
RNFEVFLSSRTPVL	14	Q9ULH0|KDIS_HUMAN:Q9ULH0-4|KDIS_HUMAN:Q9ULH0-2|KDIS_HUMAN
NPKVMNLISKLSAK	14	P50502|F10A1_HUMAN:Q8NFI4|F10A5_HUMAN
LQKAFEIAKRIPII	14	P55082|MFAP3_HUMAN:P55082-2|MFAP3_HUMAN:O75121|MFA3L_HUMAN:O75121-2|MFA3L_HUMAN
MLRKLFSSHRFQVI	14	Q96D96-4|HVCN1_HUMAN:Q96D96-3|HVCN1_HUMAN:Q96D96|HVCN1_HUMAN
RPRAPIIAVTRNPQ	14	P14618|KPYM_HUMAN:P14618-2|KPYM_HUMAN
VHLTPEEKSAVTAL	14	P68871|HBB_HUMAN
QQHYLDVIKRMLVQ	14	O00410-2|IPO5_HUMAN:O00410|IPO5_HUMAN:O00410-3|IPO5_HUMAN
ASGEIKIAYTYSVS	14	Q99805|TM9S2_HUMAN
TSVLKNNLCPSGSN	14	P60033|CD81_HUMAN
SDAAVDTSSEITTK	14	P06454-2|PTMA_HUMAN:P06454|PTMA_HUMAN
DSTYSLSSTLTLSK	14	P01834|IGKC_HUMAN
RGMLRFMVKEIVRD	14	Q9BRK5-6|CAB45_HUMAN:Q9BRK5-2|CAB45_HUMAN:Q9BRK5|CAB45_HUMAN
DTVIVGTVKAELPE	14	P28908-3|TNR8_HUMAN:P28908|TNR8_HUMAN:P28908-2|TNR8_HUMAN
SKETIEQEKQAGES	14	P62328|TYB4_HUMAN
LPVGLIVGVTALGL	14	P20333|TNR1B_HUMAN
IGSGIFVSPKGVLI	14	Q9UM01|YLAT1_HUMAN
YTQIVVDRTQALDG	14	Q92854|SEM4D_HUMAN
SDYNIQKESTLHLV	14	P62987|RL40_HUMAN:P62979|RS27A_HUMAN:P0CG47|UBB_HUMAN:P0CG48|UBC_HUMAN
IVYMIDAADREKIE	14	Q9NVJ2|ARL8B_HUMAN:Q9NVJ2-2|ARL8B_HUMAN
ESHSIKAILKNISV	14	Q99808|S29A1_HUMAN:Q99808-2|S29A1_HUMAN
DKQKLEFLKKSMLL	14	Q99805|TM9S2_HUMAN
[truncated: 1,022 more rows]

## Sheet: IHW09063
Peptide	Length	Accession
[truncated: 2,446 more rows]

## Sheet: IHW09052
Peptide	Length	Accession
[truncated: 2,808 more rows]

## Sheet: IHW09075
Peptide	Length	Accession
[truncated: 2,093 more rows]

[truncated: 4 more sheets: IHW09090, IHW09093, IHW09013, IHW09084]
